# Supplementary material for: Genome-wide association study of agronomical and root-related traits in spring barley collection grown under field conditions
Source: Front Plant Sci. 2023 Jan 24;14:1077631. doi: 10.3389/fpls.2023.1077631 (PMC9902773; doi:10.3389/fpls.2023.1077631)
Supplement: Supplementary file 2 [file Table_1.xlsx]

## Sheet: Arkusz2
Supplementary Table 1. The complete list of the accessions used in the study.
No	Accession	Entry date to Polish National List of Agricultural Plant Varieties	Maintainer	Representative	Breeder	Genotyp type	Country of origin /Company/Maintainer
1	DC 17-1				Poland, DANKO	BL	Poland, DANKO
2	DC 17-2				Poland, DANKO	BL	Poland, DANKO
3	DC 17-3				Poland, DANKO	BL	Poland, DANKO
4	DC 17-4				Poland, DANKO	BL	Poland, DANKO
5	DC 17-5				Poland, DANKO	BL	Poland, DANKO
6	DC 17-6				Poland, DANKO	BL	Poland, DANKO
7	DC 17-7				Poland, DANKO	BL	Poland, DANKO
8	DC 17-8				Poland, DANKO	BL	Poland, DANKO
9	DC 17-9				Poland, DANKO	BL	Poland, DANKO
10	DC 17-10				Poland, DANKO	BL	Poland, DANKO
11	DM-20				Poland, DANKO	BL	Poland, DANKO
12	DM-16				Poland, DANKO	BL	Poland, DANKO
13	DM-11				Poland, DANKO	BL	Poland, DANKO
14	DM-14				Poland, DANKO	BL	Poland, DANKO
15	DM-15				Poland, DANKO	BL	Poland, DANKO
16	DM-18				Poland, DANKO	BL	Poland, DANKO
17	DM-19				Poland, DANKO	BL	Poland, DANKO
18	DM-12				Poland, DANKO	BL	Poland, DANKO
19	DM-13				Poland, DANKO	BL	Poland, DANKO
20	DM-17				Poland, DANKO	BL	Poland, DANKO
21	STH4.1202				Poland, Strzelce Breeding Company	BL	Poland, Strzelce Breeding Company
22	STH4.1525				Poland, Strzelce Breeding Company	BL	Poland, Strzelce Breeding Company
23	STH4.1642				Poland, Strzelce Breeding Company	BL	Poland, Strzelce Breeding Company
24	STH10816				Poland, Strzelce Breeding Company	BL	Poland, Strzelce Breeding Company
25	STH5.2638				Poland, Strzelce Breeding Company	BL	Poland, Strzelce Breeding Company
26	STH5.2502				Poland, Strzelce Breeding Company	BL	Poland, Strzelce Breeding Company
27	STH4.1105				Poland, Strzelce Breeding Company	BL	Poland, Strzelce Breeding Company
28	TEKSAS	2017	Strzelce		Strzelce	CV
29	STH4.1285				Poland, Strzelce Breeding Company	BL	Poland, Strzelce Breeding Company
30	STH4.1523				Poland, Strzelce Breeding Company	BL	Poland, Strzelce Breeding Company
31	STH4.1691				Poland, Strzelce Breeding Company	BL	Poland, Strzelce Breeding Company
32	STH10315				Poland, Strzelce Breeding Company	BL	Poland, Strzelce Breeding Company
33	STH5.2565				Poland, Strzelce Breeding Company	BL	Poland, Strzelce Breeding Company
34	Suweren	2010	Strzelce		Strzelce	CV
35	Ramzes	2017	Strzelce		Strzelce	CV
36	Radek	2015	Strzelce		Strzelce	CV
37	STH4.346				Poland, Małopolska Breeding Company	BL	Poland, Małopolska Breeding Company
38	Stratus	1999	Strzelce		Strzelce	CV
39	STH10716				Poland, Małopolska Breeding Company	BL	Poland, Małopolska Breeding Company
40	STH1016				Poland, Małopolska Breeding Company	BL	Poland, Małopolska Breeding Company
41	ATICO	2009	Małopolska		Małopolska	CV	Poland, Małopolska Breeding Company
42	MHR-PJ-1415				Poland, Małopolska Breeding Company	BL	Poland, Małopolska Breeding Company
43	MHR PJ 1615				Poland, Małopolska Breeding Company	BL	Poland, Małopolska Breeding Company
44	MHR PJ 1716				Poland, Małopolska Breeding Company	BL	Poland, Małopolska Breeding Company
45	MHR PJ 1816				Poland, Małopolska Breeding Company	BL	Poland, Małopolska Breeding Company
46	MHR PJ 1916				Poland, Małopolska Breeding Company	BL	Poland, Małopolska Breeding Company
47	MHR PJ 2016				Poland, Małopolska Breeding Company	BL	Poland, Małopolska Breeding Company
48	MHR PJ 2116				Poland, Małopolska Breeding Company	BL	Poland, Małopolska Breeding Company
49	MHR PJ 2216				Poland, Małopolska Breeding Company	BL	Poland, Małopolska Breeding Company
50	POB 565/14				Poland, Małopolska Breeding Company	BL	Poland, Małopolska Breeding Company
51	POB 2050/14				Poland, Małopolska Breeding Company	BL	Poland, Małopolska Breeding Company
52	POB 593/14				Poland, Małopolska Breeding Company	BL	Poland, Małopolska Breeding Company
53	POB 623/14				Poland, Małopolska Breeding Company	BL	Poland, Małopolska Breeding Company
54	POB 13085/14				Poland, Małopolska Breeding Company	BL	Poland, Małopolska Breeding Company
55	POB 123405/14				Poland, Małopolska Breeding Company	BL	Poland, Małopolska Breeding Company
56	POB 13379/14				Poland, Małopolska Breeding Company	BL	Poland, Małopolska Breeding Company
57	POB 1157/14				Poland, Małopolska Breeding Company	BL	Poland, Małopolska Breeding Company
58	POB 13149/14				Poland, Małopolska Breeding Company	BL	Poland, Małopolska Breeding Company
59	POB 9917/14				Poland, Małopolska Breeding Company	BL	Poland, Małopolska Breeding Company
60	POB 2718/12				Poland, Małopolska Breeding Company	BL	Poland, Małopolska Breeding Company
61	Afrodite					CV
62	Agrippina					CV
63	Airway	2017	Nordic Seed A/S	DANKO	Nordic Seed A/S	CV
64	Aksamit					CV
65	Allianz	2016	Secobra Recherches SAS	DANKO	Secobra Recherches SAS	CV
66	Argento	2013	Nordic Seed A/S	DANKO	Nordic Seed A/S	CV
67	Arthur					CV
68	Aurora					CV
69	Basic	2011	Strzelce		Strzelce	CV
70	Basza	2006			Smolice	CV
71	Beatrix	2007	Nordsaat Saatzucht GmbH	Saaten-Union Polska	Nordsaat Saatzucht GmbH	CV
72	Bente	2017	Nordsaat Saatzucht GmbH	Saaten-Union Polska	Nordsaat Saatzucht GmbH	CV
73	Blask	2001	Smolice		Smolice	CV
74	Class			RAGT Semences Polska		CV
75	Concerto				Limagrain	CV
76	Conchita	2009		KWS Lochow Polska	KWAS Lochow GmbH	CV
77	Crooner					CV
78	Crossway					CV
79	Delphi					CV
80	Despina					CV
81	Eifel					CV
82	Eliseta					CV
83	Elixia					CV
84	Ella	2012	DANKO	DANKO	Secobra Recherches SAS	CV
85	Espinosa					CV
86	Estana					CV
87	Evelina					CV
88	Fairytale					CV
89	Fariba	2012	Nordsaat Saatzucht GmbH	Saaten-Union Polska	Nordsaat Saatzucht GmbH	CV
90	Francin					CV
91	Frontier	2006		DLG Polska		CV
92	Goodluck					CV
93	Grace					CV
94	Granal	2001	PHR		PHR	CV
95	Iron	2011	Nordic Seed A/S	DANKO	Nordic Seed A/S	CV
96	Justina	2001	Nordsaat Saatzucht GmbH	Saaten-Union Polska	Nordsaat Saatzucht GmbH	CV
97	Keops					CV
98	Kormoran	2009	Strzelce		Strzelce	CV
99	Kucyk	2012	Sejet Planteforaedling I/S		DANKO	CV
100	KWS Fabienne	2015	KWS Lochow GmbH	KWS Lochow Polska sp. z o.o.	KWS Lochow GmbH	CV
101	KWS Olof	2010	KWS Lochow GmbH	KWS Lochow Polska sp. z o.o.	KWS Lochow GmbH	CV
102	KWS Orphelia	2013	KWS Lochow GmbH	KWS Lochow Polska sp. z o.o.	KWS Lochow GmbH	CV
103	KWS Vermont	2016	KWS Lochow GmbH	KWS Lochow Polska sp. z o.o.	KWS Lochow GmbH	CV
104	Lukhas. Lukas , chorwacja?					CV
105	Marthe	2008		Saaten - Union Polska		CV
106	Nagradowicki	2006	PHR		PHR	CV
107	Natasia	2011	Sejet Planteforaedling I/S	DANKO	Sejet Planteforaedling I/S	CV
108	Niagara					CV
109	Olympic	2013	Serasem	RAGT Semences Polska sp. z o.o.	Serasem	CV
110	Podarek	2014	Strzelce		Strzelce	CV
111	Prestige	2003	Serasem	RAGT Semences Polska sp. z o.o.	Serasem	CV
112	Quench					CV
113	Raskud	2012	Smolice		Smolice	CV
114	Rosalina					CV
115	Rubaszek	2014	Smolice		Smolice	CV
116	Rubinek					CV
117	Rufus	2009	Smolice		Smolice	CV
118	Serwal	2008	Strzelce		Strzelce	CV
119	Signora	2008	Serasem	RAGT Semences Polska sp. z o.o.	Serasem	CV
120	Skald	2009	Strzelce		Strzelce	CV
121	Skarb	2008	Strzelce		Strzelce	CV
122	Soldo	2013	Nordsaat Saatzucht GmbH	Saaten-Union Polska	Nordsaat Saatzucht GmbH	CV
123	Tocada	2006		KWS LOCHOW Polska		CV
124	Tyra, Norway					CV
125	Vendela					CV
126	Vienna					CV
127	Wiebke					CV
128	Xanadu	2007	Nordsaat Saatzucht GmbH	Saaten-Union Polska	Nordsaat Saatzucht GmbH	CV
129	Zeppelin					CV
130	KWS Dante	2014	KWS Lochow GmbH	KWS Lochow Polska sp. z o.o.	KWS Lochow GmbH	CV
131	Steward					CV
132	Żeglarz	2006		RAGT Semences Polska		CV
133	Bowman					CV
134	Barke					CV
135	Orthega	1998		Lochow-Petkus Polska		CV
136	BW827					BC line
137	BW828					BC line
138	Lubuski					CV
139	Maresi					CV
140	CamB					CV
141	MPS106					BC line	Poland, IPG PAS
142	MPS37					BC line	Poland, IPG PAS
143	MPW14/9					BC line	Poland, IPG PAS
144	MPW14/19					BC line	Poland, IPG PAS
145	MPW14/7					BC line	Poland, IPG PAS
146	MPW15/4					BC line	Poland, IPG PAS
147	MCam53					RIL	Poland, IPG PAS
148	MCam75					RIL	Poland, IPG PAS
149	MCam87					RIL	Poland, IPG PAS
