# Supplementary material for: Genome-wide association study of agronomical and root-related traits in spring barley collection grown under field conditions
Source: Front Plant Sci. 2023 Jan 24;14:1077631. doi: 10.3389/fpls.2023.1077631 (PMC9902773; doi:10.3389/fpls.2023.1077631)
Supplement: Supplementary file 5 [file Table_4.xlsx]

## Sheet: Sheet 1
Supplementary Table 4. The yield-related traits mean values recorded for all genotypes
Year	Accessions	Traits (abbrev.)
		TB	RB	RD	NPT	TNT	PH	LSp	GNSp	GWSp	GWp	TGW	E1	E2	E3
2017	Afrodite	15.1	0.536667	13	6.33333	6.66667	57	9	19.1	0.92	5.62333	46.8667	0.0872222	1.04914	1.51216
2017	Agrippina	12.9333	0.513333	17.3333	4.66667	4.66667	57.3333	9.03333	20.2667	1.07667	5.07333	53.0967	-0.0317172	-0.632176	-0.49418
2017	Airway	11.5	0.536667	18.6667	4.66667	5.33333	50.6667	8.06667	20.3333	1.00333	4.34333	49.33	-0.354553	-0.102561	0.276254
2017	Aksamit	7.96667	0.423333	14	4.33333	5.33333	55.6667	7.6	16.0333	0.68	2.85333	42.4033	0.596963	-0.606957	-0.309597
2017	Allianz	16.1	0.733333	18	6.33333	6.33333	55.3333	8.03333	22	1.08667	7.00667	49.32	1.03874	0.410242	-0.0688361
2017	Argento	13.4333	0.523333	15	7.66667	7.66667	47	7.36667	16.4333	0.756667	5.56667	45.74	2.41504	0.612001	0.204026
2017	Arthur	7.86667	0.526667	15.6667	4.66667	5	51.3333	7.43333	15.9333	0.516667	2.68667	31.86	0.681919	-0.102561	0.0435188
2017	ATICO	10.01	0.43	15.3333	4.33333	5.66667	56	9.06667	18.3	0.953333	3.67333	51.71	0.885816	-0.270693	1.38375
2017	Aurora	11.5	0.41	16.6667	6.33333	6.66667	57.3333	7.46667	19.2	0.87	5.39333	45.21	1.68441	1.74689	0.733699
2017	Barke	12.7567	0.35	18.6667	5.33333	6	56.3333	8.13333	22.3333	1.01	5.33	45.1767	-0.558449	0.418649	0.533065
2017	Basic	8.86667	0.503333	19.3333	3.66667	3.66667	57.3333	9	18.9	1.03	3.63667	54.2933	0.681919	0.0235385	-0.502205
2017	Basza	12.5033	0.623333	18.6667	4.66667	4.66667	56.6667	9.73333	21.4667	1.08667	5.00333	50.9267	2.33008	1.53673	0.212051
2017	Beatrix	8.87667	0.47	13.6667	4.33333	4.66667	51.6667	6.96667	17.9667	0.783333	3.30333	43.0067	0.970772	-0.153	0.332431
2017	Bente	12.7	0.616667	15.6667	6.33333	7.33333	51.6667	7.16667	16.1333	0.773333	4.37667	47.55	2.10919	1.05755	1.25535
2017	Blask	9.88667	0.403333	20	3.66667	5	57	9.43333	17.7333	0.893333	3.14333	50.29	0.851833	-0.464044	0.330024
2017	Bowman	5.61333	0.32	15.6667	2.66667	3.66667	61	8.43333	16.9333	0.776667	1.96	45.78	-0.422518	0.0319451	-0.0720462
2017	BW827	6.06	0.143333	13	3.33333	3.33333	56.3333	7.4	17.7333	0.78	2.44333	43.66	-0.235613	-0.110967	0.621344
2017	BW828	6.29333	0.256667	16	4.66667	5.33333	50.6667	6.4	15.0333	0.526667	2.02	34.8633	0.647937	-0.0269011	1.13497
2017	CamB	2.48667	0.0666667	11	2	2.33333	45	5.43333	14.2333	0.64	1.16333	44.3133	-1.37403	-1.11976	-0.887422
2017	CHAIN	12.8	0.506667	15.3333	6.66667	7	53.6667	7.1	17.3333	0.856667	5.62	49.3267	-1.13615	-0.0269011	-1.18115
2017	Class	10.9167	0.523333	16	4.33333	4.33333	55.3333	8.7	21.7667	1.02	4.50667	47.8433	0.0872222	-0.0100879	0.918282
2017	Concerto	12.5	0.463333	16.3333	5.33333	5.66667	61.3333	7.96667	19.6	0.793333	4.83667	40.1633	-0.184639	0.00672528	0.202421
2017	Conchita	7.27	0.363333	16	3.33333	4.33333	44	9.36667	17.1667	0.773333	2.75667	44.8	-0.643406	-1.38877	0.470467
2017	Crooner	11.1	0.446667	16.3333	5.33333	6.66667	51.3333	7.1	15.1	0.65	3.31333	42.79	-0.745354	-0.59855	2.71596
2017	Crossway	13.3467	0.61	18	5.33333	5.33333	58	9.5	21.6	1.08	5.87667	49.4367	-0.201631	0.326176	0.177542
2017	DC17.1	18.5667	0.835	17.3333	9.33333	9.66667	55.3333	7.96667	18.9333	0.833333	7.75667	44.01	3.21363	1.20046	-0.954835
2017	DC17.10	11.9333	0.823333	18.3333	4	4.33333	55.3333	10.2	21.1	1.03333	4.14	48.9967	0.240144	0.284143	-0.245394
2017	DC17.2	15.3	0.64	20.6667	6.66667	6.66667	51.6667	8.26667	21.7	1.09333	7.07667	50.2367	0.359084	0.7381	-1.41709
2017	DC17.3	11.3667	0.583333	18.6667	5	5.33333	54.3333	8.8	21.3667	0.923333	4.54333	43.4833	-0.43951	0.477495	-0.811984
2017	DC17.4	15.5333	0.863333	19.3333	6.33333	6.33333	58.3333	8.06667	18.2667	0.863333	5.49667	47.24	-0.0147258	0.965078	-0.85532
2017	DC17.5	13.0667	0.683333	16.6667	5	5.33333	54.6667	7.9	21.0667	1.02	5.02667	48.44	0.0362482	0.26733	-0.791118
2017	DC17.7	13.6667	0.636667	19	5.33333	6	62.3333	9.26667	18.9	1.00667	5.15667	52.91	1.39556	0.847385	-0.526281
2017	DC17.8	14.7333	0.6	16.3333	7.33333	7.33333	52.6667	6.8	18.2667	0.84	6.23667	45.9567	0.664928	0.645627	-0.868161
2017	DC17.9	14.6	0.423333	18.6667	8	8.33333	54.3333	8	17.8	0.793333	6.35667	44.6067	0.93679	0.612001	-0.580853
2017	Delphi	6.82667	0.236667	17.3333	3.33333	4	50	8.66667	18.0667	0.803333	2.44	43.8367	-1.30607	-1.72503	-0.963663
2017	Despina	5.50333	0.213333	16.6667	2.33333	2.33333	57.6667	7.86667	18.8	1.06333	2.20333	56.23	-0.915267	-1.40558	-1.41308
2017	DM.11	10.6567	0.75	18	4.33333	4.33333	54	7.66667	18.6333	0.98	4.23667	52.4133	-0.0487085	0.225297	-0.125014
2017	DM.12	9.34667	0.283333	15	5	5.33333	48	6.7	19.8667	1.01	5.11	50.7933	0.461032	1.01552	0.0194427
2017	DM.13	12.15	0.203333	14.6667	6	6	49.6667	7.86667	18.1667	0.906667	5.69333	49.5767	0.240144	-0.295912	-0.622585
2017	DM.14	10.5	0.423333	15.3333	4.66667	5	50.6667	6.96667	16.4333	0.933333	4.55	56.7533	0.613954	0.460682	-0.831244
2017	DM.15	13.8667	0.523333	16	7	7	51	7.2	17.5667	0.843333	5.81667	47.9	0.206162	1.14162	-0.590484
2017	DM.16	14.9067	0.326667	15.6667	7	7	50	7.73333	20.0667	0.953333	6.39	47.1767	0.461032	0.435462	-0.157115
2017	DM.17	14.8933	0.496667	17.3333	6.66667	6.66667	55	8.8	21.9333	1.03333	6.68333	46.6733	0.444041	1.06596	-0.125014
2017	DM.18	15.2	0.716667	14.6667	7.33333	8.33333	56.3333	7.3	14.3333	0.636667	4.68667	43.2867	-0.337561	0.452275	0.500964
2017	DM.19	13.56	0.526667	11.3333	5.66667	6.33333	52	8.16667	18.9333	0.933333	5.37667	49.4567	0.18917	0.469088	0.308355
2017	DM.20	14.3	0.73	15.6667	6.66667	7	51.6667	7.23333	18.4333	0.943333	6.18667	51.1867	0.0872222	-0.136187	-0.726915
2017	Eifel	10.7433	0.496667	17.3333	5	5	59	8.06667	17.6	0.846667	4.21333	48.0067	-0.660397	-0.0437143	0.836423
2017	Eliseta	8.05667	0.34	14	4	4.66667	52.6667	8.5	16.4333	0.796667	2.99667	48.51	-0.881285	-0.707836	-0.876186
2017	Elixia	7.1	0.183333	19	2.66667	3	45.3333	8.56667	21.2	1.18667	3.09333	55.9933	-1.22111	-1.05251	-1.18356
2017	Ella	9.72	0.36	14.6667	4.33333	4.66667	49	8.56667	20.3	1.00667	4.55	49.3	-0.456501	0.7381	-0.243789
2017	Espinosa	8.40333	0.513333	16.6667	3.66667	4	51	9	21.0333	1.01333	3.74	47.85	-0.94925	-0.279099	-0.939587
2017	Estana	3.91333	0.256667	17.6667	3	3	43	5.83333	12.5667	0.61	1.68	48.0533	-1.442	-1.50646	-1.08725
2017	Evelina	7.85	0.426667	17.6667	2.66667	2.66667	52.6667	9.26667	24.5333	1.31	3.49667	53.1367	-0.507475	0.0991979	0.332431
2017	Fairytale	9.55	0.466667	17.6667	4.33333	5	55	7.8	20.5333	0.92	4.03	44.73	-1.11916	0.258923	0.452812
2017	Fariba	6.77667	0.406667	14	4.33333	4.33333	43	7.76667	18.6333	0.783333	3.30667	41.98	-0.57544	-0.211846	-0.291941
2017	Francin	8.63333	0.45	13.6667	4	4	50	7.86667	19	0.813333	3.17667	42.5767	-0.711371	-0.253879	-0.609745
2017	Frontier	7.27	0.29	14.3333	3	3	45	8	19.9	1	2.99	50.2767	-0.0487085	-0.724649	-0.214897
2017	Goodluck	7.2	0.333333	12	2.66667	3	51.3333	9.66667	21.4333	1.08667	2.87667	51.0167	-0.116674	-0.388385	-0.793525
2017	Grace	9.86667	0.19	16.6667	4.66667	4.66667	53	8	18.4667	0.886667	4.14667	48.1767	-0.592432	-0.57333	-0.491772
2017	Granal	6.77667	0.27	18.6667	2.66667	3.33333	52	7.83333	20.1667	0.963333	2.6	47.4967	-0.898276	-0.564924	-0.317622
2017	Iron	8.93333	0.376667	15.3333	3.66667	4	50	9.83333	23.5333	1.07333	3.82667	45.6767	-0.354553	-0.64899	-0.133039
2017	Justina	6.63333	0.413333	14.6667	3.33333	3.66667	47	7.5	19.5333	0.923333	2.59667	46.8767	-0.218622	-0.0184945	0.187975
2017	Keops	12.3533	0.366667	15.6667	8.33333	9	44.3333	6.96667	17.2	0.696667	5.82667	40.2767	0.528997	0.628814	0.252178
2017	Kormoran	12.7267	0.256667	17.1667	7.33333	8	45.6667	6.56667	18.2333	0.746667	5.66	40.7067	-0.490484	-0.506077	-0.0848868
2017	Kucyk	11.0267	0.46	16	5	5.66667	50.6667	7.5	16.3333	0.773333	4	47.4833	-0.490484	-0.17822	0.348482
2017	KWS.Dante	6.25	0.346667	13.6667	2.66667	3	52	9.5	23	0.886667	2.08333	38.37	-0.0147258	0.116011	-0.285521
2017	KWS.Fabienne	9.08667	0.516667	17.6667	6	6.66667	53.3333	7.3	17.1	0.72	4.28	42.1133	-0.456501	-0.0269011	0.476888
2017	KWS.Olof	9.51	0.233333	14.6667	6	7.33333	47	7.23333	16.4667	0.796667	4.36	48.71	-0.711371	-0.497671	0.436761
2017	KWS.Orphelia	12.5733	0.246667	21.3333	6.66667	8.33333	46.6667	7.5	18.6333	0.79	5.00667	42.2233	-0.57544	-0.867561	-0.0447601
2017	KWS.Vermont	7.35667	0.31	14.6667	4.33333	5	46.3333	6.83333	15.1667	0.676667	2.76	45.03	-0.507475	-1.38036	-0.020684
2017	Lubuski	7.11667	0.253333	17	3	3.66667	55.6667	8.33333	20.3333	0.83	2.72333	39.79	-0.609423	-0.329539	-0.277495
2017	Lukhas	9.24333	0.33	18.3333	5.33333	5.66667	50.6667	6.8	19.2	0.823333	4.37	42.62	-0.354553	-0.817122	-0.325647
2017	Maresi	7.12	0.546667	14.3333	4.66667	4.66667	53.6667	6.63333	16.6	0.69	2.8	41.4567	-0.966241	-0.497671	-0.38985
2017	Marthe	11.9067	0.456667	20.3333	6	7.33333	51.6667	7.26667	17.9333	0.823333	4.6	46.4267	-0.0487085	-0.17822	0.155874
2017	MCam53	5.03667	0.18	15	2.66667	3.33333	42.3333	7.53333	17.5667	0.83	2.21333	47.2	-0.32057	-0.674209	-0.975701
2017	MCam75	5.40667	0.126667	12	3	3.33333	51	8.73333	19.4333	1.02667	3.08	52.6567	-0.235613	-1.06932	-0.726915
2017	MCam87	5.43333	0.156667	14.3333	3	3	51.3333	8.5	19.1667	0.896667	2.61667	46.6733	-1.0512	-0.447231	-0.662712
2017	MHR.PJ.1415	7.95333	0.13	10	4	4.33333	45	7.53333	19.4333	1	3.65667	51.1033	0.138196	0.166451	0.0916709
2017	MHR.PJ.1615	6.94667	0.13	15	3	3.66667	44.6667	7.2	18.3667	0.77	2.74333	41.1333	-0.677388	-0.850748	-0.221318
2017	MHR.PJ.1716	8.91333	0.18	15.3333	4.33333	5	51.3333	8.5	15.8	0.84	3.46	52.7867	0.478023	0.477495	0.348482
2017	MHR.PJ.1816	9.74333	0.393333	13.3333	4.66667	5.33333	47.6667	7.43333	19.5	0.933333	4.2	47.3933	0.121205	0.334583	-0.141064
2017	MHR.PJ.1916	9.63333	0.39	17.3333	4.66667	5	47.6667	8	18.0667	0.873333	3.73667	48.02	0.444041	0.872605	0.115747
2017	MHR.PJ.2016	10	0.446667	16	5.66667	6.33333	44	6.7	19.0667	0.926667	4.77	48.14	0.0192569	-0.833935	-0.791118
2017	MHR.PJ.2116	9.73333	0.386667	17.6667	4.33333	4.33333	46.3333	8.8	17.6	0.856667	3.72667	48.86	0.0192569	-0.859155	0.0515441
2017	MHR.PJ.2216	9.96667	0.336667	16	5.33333	5.66667	52.3333	7.63333	15.6333	0.676667	3.63	43.1033	-0.881285	-0.833935	0.268229
2017	MPS106	7.96667	0.206667	17	3.33333	3.66667	58	9.36667	21.6667	0.936667	3.13333	42.9467	-0.932259	-0.295912	1.12694
2017	MPS37	5.15333	0.296667	14.3333	2.33333	2.66667	61	7	17	0.71	1.46667	40.5633	-1.11916	-0.741462	-0.157115
2017	MPW14.19	4.46333	0.216667	12	2.66667	3.33333	50.3333	7.7	16.4333	0.64	1.4	37.0533	-0.69438	-1.35514	-0.83927
2017	MPW14.7	7.14	0.293333	12	3.66667	4.33333	54.3333	7.83333	19.4667	0.783333	2.94333	40.2867	-0.541458	-0.833935	0.7658
2017	MPW14.9	7.08	0.423333	14.6667	2.66667	3.66667	59.6667	9.83333	22.8667	1.01	2.41	42.4033	-0.490484	0.0739781	1.59241
2017	MPW15.4	5.56333	0.2	13.3333	2.33333	2.66667	54	10.1	21.6	0.946667	2.03333	43.5833	0.0362482	-0.430418	-0.100938
2017	Nagradowicki	7.59	0.33	18.3333	5	5.33333	50.3333	6.46667	17.4667	0.64	2.98667	35.82	-0.847302	-0.926408	0.171924
2017	Natasia	8.05667	0.353333	20	4.33333	4.66667	49.3333	7.23333	16.6333	0.77	3.14	45.54	-0.558449	-0.379978	0.0114174
2017	Niagara	9.22333	0.263333	16.6667	3.66667	3.66667	51.6667	8.76667	18.5333	0.963333	3.50667	52.0767	-0.32057	-0.0689341	0.741724
2017	Olympic	13.69	0.56	18	6.33333	7	54.3333	8.16667	18.7	0.793333	5.27	42.5567	-1.27209	-1.32992	1.57636
2017	Orthega	5.91333	0.33	13	4	6	41.3333	6.2	13.2667	0.506667	1.86667	37.77	-0.524466	-0.237066	0.693572
2017	POB.1157.14	11.8333	0.45	18.6667	5.33333	6	49	8.2	19.4	0.893333	4.79333	46.09	-0.218622	-0.405198	-0.622585
2017	POB.123405.14	8.03333	0.3	10.6667	4	4.33333	48.3333	7.86667	17.4333	0.77	3.02	44.0133	-0.592432	-0.321132	-0.983726
2017	POB.13085.14	10.5	0.656667	16	4	4.66667	50.6667	9.1	21.1	1.15667	4.63	54.83	-0.252605	-0.0269011	0.324406
2017	POB.13149.14	10.8	0.383333	14	4.66667	5.66667	51.3333	8.2	18.2333	0.993333	4.32333	54.34	-0.57544	0.191671	1.03866
2017	POB.13379.14	8.46667	0.406667	19.3333	4.33333	4.33333	45.6667	6.6	17.1667	0.826667	3.42333	48.02	-0.558449	-1.08613	-0.815194
2017	POB.2050.14	11.4533	0.336667	15	4.66667	4.66667	51	8.46667	20.2	1.03	4.56667	50.7667	0.0872222	0.359803	-0.0768615
2017	POB.2718.12	8.06667	0.48	13.3333	4.66667	4.66667	50.6667	7.46667	14.3667	0.596667	2.81	41.8167	0.834842	0.00672528	0.508989
2017	POB.565.14	11.05	0.29	15.3333	4.33333	5	51.6667	8.8	21.8667	1.09333	4.76667	50.04	-0.0317172	-0.447231	-0.325647
2017	POB.593.14	11.4667	0.57	13	5.33333	5.66667	53.3333	7.4	16.8333	0.873333	4.35667	51.5133	-0.966241	-1.02729	-0.285521
2017	POB.623.14	10.9	0.536667	16	4.33333	5	52.3333	8.96667	21.5	1.12	4.87667	51.7567	-0.473492	-0.161407	-0.486154
2017	POB.9917.14	9.26667	0.623333	14.6667	4.33333	4.66667	48.3333	7.93333	19.5667	0.896667	3.43	45.2633	1.05573	-0.00168132	-0.100938
2017	Podarek	14.4333	0.796667	19	6	6.66667	58.6667	9.33333	18.8333	0.85	5.17667	45.0933	1.34458	0.897825	1.2393
2017	Prestige	5.73333	0.286667	16.6667	1.66667	2	57	9.85	25.9	1.37667	3.40667	52.86	-0.354553	-0.0857473	-0.309597
2017	Quench	11.8767	0.37	15.6667	5.66667	7	51.3333	7.93333	19	0.793333	4.57333	41.1133	0.206162	0.0907913	1.03064
2017	Radek	11.8933	0.516667	16.6667	4	5.33333	53.3333	9.93333	23.3667	1.10667	4.41333	47.2433	0.30811	0.26733	-0.0263017
2017	Ramzes	11.4833	0.553333	19	5.33333	5.66667	53	7.6	18.9667	0.846667	4.53333	44.63	0.630945	0.780133	0.69598
2017	Raskud	8.30667	0.333333	13.6667	3	3	56.6667	9.6	22.6	1.16	3.51667	51.19	-0.286587	-0.733056	-0.125014
2017	Rosalina	10.38	0.29	17	5.66667	5.66667	47.3333	7.53333	19.3	0.846667	4.91667	43.8167	-0.473492	0.460682	-0.181191
2017	Rubaszek	11.86	0.58	23	5.33333	5.33333	47.3333	7.6	18.5667	0.936667	4.90333	50.3767	0.732893	0.670847	0.661471
2017	Rubinek	6.39	0.316667	16.6667	3	3.33333	54.6667	7.36667	15.9	0.753333	2.11333	46.7767	0.30811	0.0319451	1.52018
2017	Rufus	10.65	0.226667	17.6667	4.66667	5	53.3333	8.73333	21.3333	1.01	4.66	47.4567	-0.898276	-0.522891	-0.943599
2017	Serwal	8.94333	0.243333	15	5	5	56.6667	7.96667	17.9667	0.716667	3.77	39.6633	-0.388535	-0.346352	-0.550357
2017	Signora	8.08333	0.143333	10.6667	3	3	51	10.1667	22.2667	1.09	3.57	48.3333	-0.184639	0.0235385	0.0354934
2017	Skald	12.3333	0.376667	19	5.66667	6.33333	51.3333	7.56667	18.1	0.723333	4.27667	39.97	-0.524466	-0.110967	0.717648
2017	Skarb	7.80667	0.233333	18	3	3.66667	52.3333	8.7	19.6	0.96	3.02	48.2633	1.05573	0.183264	1.67266
2017	Soldo	11.4633	0.476667	15.6667	5.66667	6.66667	57.6667	7.26667	17.4333	0.733333	4.08	42.1467	1.56547	1.06596	1.13497
2017	Steward	9.42	0.513333	17.3333	3.33333	5	53.3333	8.56667	20.6667	0.98	3.26667	46.4367	0.376075	0.258923	0.196
2017	STH1016	8.69333	0.31	15.6667	3	5	55.3333	8.33333	14.1667	0.753333	3.04333	53.42	0.783867	0.788539	0.541091
2017	STH10315	7.67667	0.276667	13.6667	4	4.33333	47.6667	7.1	17.4667	0.816667	3.10667	46.17	-0.711371	-0.674209	-0.0150663
2017	STH10716	7.20667	0.21	14.6667	3.66667	5	47	7.66667	21.5	0.986667	3.34667	45.24	-0.184639	0.124418	-0.763029
2017	STH10816	12.5467	0.32	17	7.33333	8	55.6667	6.56667	16.1333	0.73	5.11667	44.84	-0.0147258	0.191671	0.42392
2017	STH4.1105	9.78667	0.38	15.3333	6	6.33333	45.6667	6.03333	15.9667	0.773333	4.63	48.4533	-0.150657	0.250517	-0.435595
2017	STH4.1202	11.75	0.546667	19	6.66667	8.33333	49.3333	6.46667	15.8333	0.676667	4.42	41.86	0.579971	1.377	0.0916709
2017	STH4.1285	12.4133	0.463333	16.6667	6	7.66667	55	7.2	17.7667	0.85	5.05333	47.67	0.257136	0.452275	-0.194032
2017	STH4.1523	13.8833	0.48	17.3333	6	6.33333	53.6667	8.23333	19.3	0.963333	5.71	49.8633	0.0532396	1.05755	0.215261
2017	STH4.1525	12.46	0.276667	15.6667	6.33333	7.33333	52	7.53333	19.0333	0.923333	5.86667	48.58	0.00226551	0.805352	-0.236566
2017	STH4.1642	13.5067	0.606667	20.3333	5	6	53.3333	8.8	22.9333	1.18667	5.93	51.7367	-0.456501	0.0991979	-0.806366
2017	STH4.1691	10.9067	0.43	14.6667	6.33333	6.66667	50	7.3	18.3667	0.8	5.06333	43.08	-0.473492	0.141231	-0.508625
2017	STH4.346	5.33667	0.23	13.6667	2	2	55.3333	8.56667	22.6	1.16333	2.19333	51.1	-0.269596	0.0907913	-0.774264
2017	STH5.2502	13.3067	0.363333	15.6667	8	7.66667	45.6667	6.43333	17.4333	0.81	6.43333	46.4267	0.715902	0.511121	-0.686788
2017	STH5.2565	11.35	0.31	15	6	6.33333	48	7.56667	17.4667	0.82	4.64333	46.66	0.732893	1.16684	1.13737
2017	STH5.2638	13.01	0.476667	18.3333	7.66667	9.33333	51	6.66667	15.7333	0.753333	5.74333	47.7967	0.545989	1.01552	0.367743
2017	Stratus	8.95333	0.386667	18	3.66667	4	49.3333	7.96667	20.3333	1.15667	4.10667	56.62	0.596963	-0.0605275	-0.528689
2017	Suweren	13.3	0.52	16.6667	6.33333	6.33333	50.6667	7.03333	20.8	1.01333	6.28	48.6733	-0.235613	1.2425	0.0370985
2017	TEKSAS	17.6633	0.686667	14.6667	9.33333	9.66667	49.6667	6.76667	18.4	0.803333	7.47	43.2233	0.93679	1.45266	0.529052
2017	Tocada	16.0667	0.46	12	7.33333	8.33333	55.3333	8.13333	20.4333	0.95	6.30333	45.78	0.18917	0.452275	2.16221
2017	Tyra	5.1	0.246667	13	2.66667	3.33333	43.6667	8.93333	17.7667	0.783333	2.30667	43.8167	1.08971	0.284143	-0.0929122
2017	Vendela	11.5133	0.38	18.6667	4.66667	6	51	10.1	21.6	0.89	3.85333	40.3067	0.0702309	0.166451	0.573192
2017	Vienna	8.29	0.463333	15.6667	3.66667	4.33333	53	8.53333	17.6333	0.856667	2.99667	48.1	0.545989	0.258923	0.452812
2017	Wiebke	14.7	0.456667	14	6	6.33333	56	9	20.0667	1.01	6.03667	50.27	2.0922	0.670847	0.0836456
2017	Xanadu	13.2833	0.54	17.3333	5.66667	6	50.6667	8	18.6333	0.8	4.31333	42.6767	1.37856	1.08277	-0.0527854
2017	Zeglarz	8.53	0.513333	18	3	5.33333	57.3333	7.83333	20.3667	0.86	2.64667	42.1567	0.0192569	0.460682	0.123772
2017	Zeppelin	7.41	0.173333	17.3333	4	4.33333	53.6667	7.86667	17.6	0.726667	2.68667	41.0267	0.206162	-0.531297	-0.887422
2017	mean std error	1.62869	0.0717511	1.32529	0.859359	0.888567	2.56167	0.594044	1.60089	0.102013	0.774805	2.15667	0.364876	0.439844	0.408049
2018	Afrodite	22.9767	2.34	12.6667	10.3333	10.6667	58.6667	6.23333	16.9	0.836667	8.63667	49.4767	-0.105052	-0.125407	-0.589778
2018	Agrippina	21.9033	3.59	12.6667	9.33333	9.66667	57	5.83333	15.6333	0.78	7.34667	50.0433	-0.0939076	-0.734906	0.197812
2018	Airway	20.1533	2.83333	12.6667	8.66667	10	58.6667	6.53333	18.4	0.853333	7.05	46.16	0.0509657	-0.426949	0.0134823
2018	Aksamit	15.4133	2.22	12	6	7	56.3333	6.66667	17.3	0.673333	4.01	39.1467	0.162407	-0.00350729	0.0176716
2018	Allianz	20.99	2.82	11.3333	8.33333	11	59.6667	6.7	18.6	0.823333	6.89333	44.28	0.474441	-0.471859	-0.187604
2018	Argento	18.57	3.51	11.6667	9.33333	10.6667	49.6667	5.53333	14.1	0.59	5.57	41.76	-0.762553	-0.593759	-0.782486
2018	Arthur	28.9167	3.20667	13.3333	12.3333	12.6667	55	6.3	17.5	0.883333	10.7533	50.5733	0.708467	-0.247307	-1.14277
2018	ATICO	18.77	1.00667	11.6667	8.33333	9.66667	48.3333	6	15.1	0.773333	6.47333	51.34	-1.37548	0.612407	0.248083
2018	Aurora	19.6233	2.27	12.3333	9.33333	9.33333	58	5.76667	16.1	0.79	7.39667	48.97	1.27682	0.18255	-0.371934
2018	Barke	16.4533	0.87	12.6667	7.66667	8.66667	62.3333	6.33333	18	0.836667	6.48	46.42	-0.0381871	0.265955	0.734043
2018	Basic	17.9967	2.27333	10.3333	8.33333	9	56	6.73333	18.7333	0.966667	7.95667	51.5233	0.0509657	-0.330712	-0.778296
2018	Basza	24.8867	2.96333	9.66667	11	13	60	6.36667	17.6333	0.746667	8.45	42.3833	2.17949	1.00377	0.344437
2018	Beatrix	10.1767	1.22333	11.6667	4.66667	6	53.6667	6	12.9333	0.586667	3.03333	45.18	-0.91857	-0.8953	-1.3271
2018	Bente	20.3167	2.23667	13.3333	8	9.33333	58.6667	7.66667	21.1333	1.03	8.02667	48.6633	0.663891	0.214629	-0.0996289
2018	Blask	18.21	1.58	12.6667	8.66667	9	53	6.83333	18.3	0.8	7.11667	43.65	0.875629	-0.221644	-0.765728
2018	Bowman	12.92	2.27333	10.3333	7.66667	8.66667	56.3333	6.7	15.6333	0.71	5.46333	45.4933	-0.205348	-0.27297	-0.0744931
2018	BW827	15.39	1.79	12	8.66667	9	56	6.63333	17.3333	0.796667	6.88667	46.0467	-0.160772	0.387855	-0.221119
2018	BW828	9.66667	1.28	12.3333	6	6.66667	48	5.2	12.3	0.583333	3.48	47.4633	-0.116196	0.644486	-0.744782
2018	CamB	12.0467	0.633333	8.66667	7.66667	10	55	6.63333	13.5667	0.553333	4.27333	40.8	0.396433	-0.292217	0.880668
2018	CHAIN	21.1433	1.53667	12.3333	11.6667	13.6667	52.6667	6.66667	15.1333	0.66	7.76333	43.83	0.563594	-0.0355862	-0.166658
2018	Class	18.9567	1.73667	11.6667	8	9	59.6667	6.96667	20.5	0.933333	7.45667	45.3067	0.920205	-0.0163388	0.604174
2018	Concerto	31.13	4.44	15.6667	14.3333	15	63	7.7	21.0667	1.11	11.805	52.58	1.14309	1.36947	0.44917
2018	Conchita	27.6233	1.29667	12.6667	14.3333	15.5	47	6.3	14.0667	0.576667	8.05333	40.9167	0.151262	0.323697	-0.170847
2018	Crooner	16.6967	1.00667	13	6.33333	10.6667	50	6.26667	16.1	0.66	4.51	41.0167	0.106686	-0.388454	-0.304905
2018	Crossway	18.4467	1.79667	11.6667	9.66667	12.6667	52	6.73333	15.8667	0.67	6.61333	41.96	-0.105052	0.0991451	0.361195
2018	DC17.1	32.1	1.88	11.6667	17	18	55	7.13333	17.1	0.736667	12.3167	43.02	-0.405942	0.336529	-1.38156
2018	DC17.10	21.72	3.62333	11.3333	9.66667	11	51	5.73333	15.5667	0.726667	6.94333	46.7367	0.329568	0.71506	-0.552074
2018	DC17.2	20.5933	2.01	12	7.66667	8	49.6667	7.66667	19.2667	0.996667	7.77333	51.7367	-0.974291	-0.00992307	-0.296526
2018	DC17.3	16.1933	0.53	7	7.66667	8	51.6667	7	19.4667	0.84	6.39667	43.16	-0.885138	-0.56168	-1.41926
2018	DC17.4	21.2733	1.56	11.3333	8.33333	9.66667	62.3333	7.26667	19.3	1.01	8.48333	52.1033	0.55245	0.721475	-1.35223
2018	DC17.5	18.7833	1.55	11	8.66667	10.3333	60.3333	5.63333	17.2667	0.746667	6.57667	43.31	-0.0939076	-0.118991	-0.698699
2018	DC17.7	18.75	0.94	9.66667	10	10.6667	55	5.9	15.9667	0.736667	7.45	45.9433	0.0843979	0.529002	-0.426395
2018	DC17.8	21.8333	1.95333	11.6667	9.66667	10.6667	59.3333	6.36667	17.4	0.863333	8.23333	49.6533	0.106686	-0.0548335	0.051186
2018	DC17.9	20.27	1.36667	12.6667	10.3333	11	48.6667	6.3	15.8333	0.743333	7.61333	46.7533	0.363	-0.0676651	-1.53237
2018	Delphi	17.5333	1.57667	12.3333	9.66667	11	52.3333	6.26667	13.1667	0.653333	6.29667	49.2167	0.496729	0.644486	0.306734
2018	Despina	14.32	1.13	13.6667	7	9	55	5.7	16.0333	0.74	4.90667	46.0833	-0.706833	-0.330712	0.56647
2018	DM.11	15.43	1.40667	9	9.33333	10.6667	51	5.1	15.0333	0.603333	5.69667	40.1167	0.106686	-0.27297	-0.0661145
2018	DM.12	18.81	2.59	12.3333	9	10.6667	49	6.23333	18.6333	0.883333	8.07667	47.0333	-0.18306	-0.260138	-0.660996
2018	DM.13	16.4333	1.84	9.33333	8.66667	9.66667	56	6.46667	17.6667	0.806667	7.07	45.4833	-0.539671	-0.407701	-0.899786
2018	DM.14	23.0033	2.23333	10.3333	11	11.3333	60.3333	7.33333	18.7	0.933333	10.2567	49.9867	1.62228	0.265955	-0.325851
2018	DM.15	23.3433	1.46	10	10.3333	11	53.3333	6.96667	18.1	0.896667	9.23667	49.5	1.06508	0.419934	-0.539506
2018	DM.16	21.83	1.74667	13.3333	9	10	53.3333	7.36667	20.6667	1.00333	9.14	48.34	0.619314	-0.60659	0.50782
2018	DM.17	22.0133	1.55333	12.6667	10.6667	11.6667	56.6667	7.13333	19.5333	0.926667	9.90333	47.3033	1.06508	0.901117	0.38633
2018	DM.18	12.2533	0.99	9.33333	6	6.66667	56	6.7	16.2	0.773333	4.63667	47.9467	-0.350222	-0.799064	0.39052
2018	DM.19	29.4833	3.25333	13	11.6667	12	61.3333	6.6	19.4	0.946667	10.91	48.9033	0.530162	-0.228059	0.310923
2018	DM.20	19.0533	2.23	10.3333	7.33333	8.33333	57	6.63333	18.2333	0.866667	6.34333	47.5267	0.173551	-1.06211	-0.330041
2018	Eifel	20.16	1.96667	12.3333	10	11.6667	54.6667	6.76667	17.5667	0.78	7.87333	44.6467	0.273848	0.522586	0.109836
2018	Eliseta	17.8767	1.54667	11.6667	8.33333	12.3333	52	7	17.9667	0.77	6.51667	42.9233	0.574738	0.747139	-0.0996289
2018	Elixia	19.59	1.78	13.6667	9.33333	10.6667	55.6667	6.1	16.0667	0.753333	7.07	46.9433	-0.483951	-0.349959	0.281598
2018	Ella	17.7667	2.25333	13.3333	7.66667	8	53.6667	6.6	19.4333	0.93	7.20333	47.8833	-0.249925	-0.401285	-0.673564
2018	Espinosa	21.7733	3.43333	12.6667	10.3333	11	59.3333	6.43333	16.3667	0.78	8.07	47.7633	0.0175334	-0.27297	0.000914369
2018	Estana	15.71	1.55667	12.6667	8	9.33333	55	6.83333	16.3333	0.796667	6.31	48.6633	0.485585	-0.478275	0.461738
2018	Evelina	19.2833	1.98333	13.6667	7.33333	7.33333	50.3333	7.46667	22.1	1.12333	8.20667	50.8467	-0.573104	-0.946626	1.82326
2018	Fairytale	13.02	1.35667	13.3333	7	8	59.3333	6.06667	16.9667	0.723333	5.05667	42.58	-0.0827635	-0.0227546	0.252273
2018	Fariba	15.97	1.38	10.6667	8.66667	10	50.3333	7.1	18.5333	0.83	7.14	44.8133	-0.0939076	-0.138239	0.361195
2018	Francin	18.8667	1.37333	13.6667	8	9.66667	54.3333	6.5	18.9	0.916667	7.32667	48.49	-0.394798	0.419934	0.997969
2018	Frontier	15.86	2.06333	12.3333	7	8.33333	52.6667	7.16667	18.0667	0.883333	6.19667	48.9567	-0.327934	-0.529601	0.185244
2018	Goodluck	18.74	1.90667	11.6667	8.33333	8.66667	60.6667	7.96667	16.1333	0.766667	6.38333	47.64	-0.305645	0.394271	-0.187604
2018	Grace	18.2567	1.17667	12.3333	8	8.33333	57.6667	7.23333	20.2	0.973333	7.75333	48.0367	0.0398216	-0.0355862	-0.57721
2018	Granal	17.7633	2.73667	14	7.66667	8.66667	56	5.76667	17.5667	0.82	6.33	46.4767	0.574738	-0.240891	0.340248
2018	Iron	18.6433	1.85667	12	9.33333	10	50.6667	6.03333	18.6667	0.826667	7.70667	44.3133	-0.361366	0.195382	0.562281
2018	Justina	16.7667	1.96333	12	8.33333	9	52.6667	5.26667	16.3	0.73	5.87	44.57	-0.138484	0.163303	-0.346798
2018	Keops	18.9867	2.25667	12	10.6667	11.3333	52.3333	6.36667	16.4333	0.713333	7.59667	43.5267	0.11783	0.830544	0.0344288
2018	Kormoran	14.25	2.52	12	6.33333	7	56	5.7	15.4	0.696667	4.45333	44.6667	-0.86285	-0.39487	-0.103818
2018	Kucyk	22.58	1.58	15.3333	12	13.3333	52.6667	6.16667	17.5	0.796667	9.57333	45.6633	0.0509657	0.362192	-0.0158428
2018	KWS.Dante	16.3	1.55667	11	8.66667	10	51	6.96667	18	0.826667	7.15667	46.0033	0.574738	0.75997	-0.166658
2018	KWS.Fabienne	18.3567	1.68667	11.3333	10	11.3333	56.6667	5.8	16.2667	0.743333	7.38667	45.6467	-1.07459	-0.43978	0.277408
2018	KWS.Olof	15.4667	1.09667	10.3333	9.66667	10.6667	50.3333	6.4	15.4333	0.636667	6.18333	41.4033	0.652747	-0.619422	-0.116386
2018	KWS.Orphelia	17.52	1.95	13.3333	8	8	55	6.5	18.8667	0.883333	7.07	46.71	-0.216493	-0.702827	-0.0200322
2018	KWS.Vermont	12.8733	1.27333	16.3333	6	7.33333	52.6667	7.13333	18.1	0.866667	4.94	47.7333	-1.0523	-1.41498	-1.0129
2018	Lubuski	16.5067	1.88667	12	8.66667	9.66667	57.6667	6.26667	16.6	0.653333	5.59333	39.2933	-0.339078	0.0221558	0.93094
2018	Lukhas	13.61	1.19333	14.6667	7.33333	8.33333	56	7.26667	18.1333	0.746667	5.35	40.8567	-0.316789	-0.632253	-0.246255
2018	Maresi	11.7733	0.976667	14.6667	7.33333	9	54.3333	5.63333	13.8	0.49	3.91667	34.76	-1.26404	-0.43978	-0.39707
2018	Marthe	18.22	1.32667	11.3333	8.66667	9.33333	59.3333	5.8	16.9	0.746667	6.46333	44.2567	0.0398216	-0.176733	0.160108
2018	MCam53	14.2267	0.376667	7.66667	9.66667	11	47.6667	7.03333	18	0.713333	6.82	39.8133	-0.238781	-0.144654	0.051186
2018	MCam75	13.36	1.88	10	8	9	54	6.13333	16	0.73	5.82333	45.68	0.0843979	0.907533	0.68796
2018	MCam87	21.4567	1.69	12.6667	11.6667	13.3333	55.3333	7.5	18.1	0.77	9.05667	42.5433	0.251559	1.44646	0.545524
2018	MHR.PJ.1415	26.3067	1.46	11.3333	12.6667	13	55.6667	6.26667	17.8667	0.873333	10.92	48.85	0.663891	1.51703	-0.0116535
2018	MHR.PJ.1615	21.69	2.57	13.6667	9	9.66667	49.3333	6.5	19.0667	0.896667	8.16667	46.9867	0.0175334	-0.754153	-1.05479
2018	MHR.PJ.1716	30.8933	2.5	11.6667	13.6667	15	53.3333	6.5	19.5667	0.956667	13.08	48.9267	0.363	1.63893	0.0763219
2018	MHR.PJ.1816	14.83	1.53	11.3333	5.33333	6.33333	51.6667	5.8	17.7	0.87	4.79667	49.1533	-0.205348	-0.0997439	-0.430584
2018	MHR.PJ.1916	22.0833	2.32667	12.6667	8.33333	9.33333	55	6.8	17.8333	0.956667	7.92333	53.63	0.251559	0.30445	0.415656
2018	MHR.PJ.2016	21.1033	2.54667	12	10.6667	11.6667	49.3333	5.93333	16.8667	0.8	8.66667	47.4133	0.741899	0.894701	0.541335
2018	MHR.PJ.2116	14.1767	1.77333	12	7	8	51.6667	6.16667	13.9667	0.653333	4.79667	46.5867	-0.249925	-0.125407	0.0721325
2018	MHR.PJ.2216	26.9567	2.82667	11.6667	11.6667	12.3333	56.3333	6.5	16.0667	0.813333	9.41667	50.5233	0.284992	-0.176733	0.0134823
2018	MPS106	9.37667	0.513333	10	5.66667	7.33333	51	6.4	10	0.393333	2.27667	39.1867	-0.573104	-0.144654	0.20619
2018	MPS37	16.03	0.896667	9.66667	7.33333	7.66667	59.6667	6.73333	19.1	0.896667	6.59	46.91	0.541306	0.75997	0.532956
2018	MPW14.19	14.6667	1.50333	14.3333	7.66667	9.66667	52.6667	6.96667	14.4333	0.586667	4.44333	40.64	0.0398216	0.695812	0.281598
2018	MPW14.7	13.2933	0.793333	12.6667	10.3333	11.3333	52.3333	5.4	9	0.336667	3.39667	36.9067	-0.528527	-0.253723	1.4546
2018	MPW14.9	13.2633	1.25	10.3333	8	10	51.6667	6.36667	15.1667	0.496667	3.96333	32.7233	-0.550815	0.0606505	1.78975
2018	MPW15.4	13.69	1.15333	12	7.66667	10.3333	52.3333	6.3	12.7	0.52	3.77667	40.7333	0.463297	-0.0933282	0.0595646
2018	Nagradowicki	17.6867	1.59667	10.6667	8.66667	10	56.6667	6.86667	17.6667	0.773333	6.64667	43.8633	-0.339078	-0.901716	-0.51437
2018	Natasia	11.8433	0.94	12.3333	5.33333	7.66667	54.6667	6.26667	16.7667	0.82	4.45	49.0233	-1.14145	-0.959458	0.0721325
2018	Niagara	17.4633	1.33667	13.6667	7	8	59.3333	7.73333	18.8	0.93	6.47333	49.1567	-0.305645	0.47126	0.537145
2018	Olympic	9.57	1.17333	11.3333	5	5.66667	54	5.7	15.9333	0.733333	3.73333	45.99	-1.1526	-0.311465	0.38633
2018	Orthega	15.1667	1.33667	12.3333	9	10	49	5.5	15.3333	0.65	5.76667	42.2433	-0.573104	0.176134	0.788504
2018	POB.1157.14	27.1833	3.78333	13.6667	11.3333	13.3333	61.6667	7	17.6667	0.806667	9.02	45.63	0.340712	0.272371	0.336059
2018	POB.123405.14	27.4567	3.43333	13.3333	13.3333	13.3333	49.3333	6.43333	14.3333	0.76	10.07	53.0167	-0.517383	-0.183149	-0.799243
2018	POB.13085.14	10.5933	1.31	13	5	5.33333	46.6667	6.3	14.7	0.77	3.81667	52.4267	-0.450519	0.214629	-0.711267
2018	POB.13149.14	13.1333	1.56667	12	6.33333	6.33333	51	6.16667	13.8667	0.706667	4.51333	50.8267	-1.08573	-0.632253	-0.087061
2018	POB.13379.14	18.1633	2.09	10.3333	8.66667	8.66667	58.6667	6.1	17.1333	0.82	6.86667	47.6467	0.296136	-0.240891	-0.51437
2018	POB.2050.14	25.56	3.5	13.3333	9.66667	11.3333	57.3333	6.63333	19.6333	1.04667	10.0167	53.3167	0.284992	1.13209	-0.0242215
2018	POB.2718.12	19.2267	1.32	9	9	10.6667	52	6.16667	17.8667	0.793333	7.19	44.2567	0.719611	0.567497	-0.0326001
2018	POB.565.14	12.8067	1.53333	13.6667	5	5.66667	54.6667	6.96667	19.5333	0.956667	4.72	48.98	-0.80713	-0.722074	0.884858
2018	POB.593.14	18.3	1.93333	11	9	9.33333	47.6667	6.13333	14.6	0.75	6.87	51.37	0.686179	0.00932426	0.0595646
2018	POB.623.14	19.2767	2.37	14.6667	8.66667	11	50.3333	6.46667	13.3	0.66	5.76333	49.5967	0.195839	0.0349874	-0.133143
2018	POB.9917.14	23.8233	2.68333	11	12.3333	12.3333	54	5.9	16.8333	0.713333	8.94333	42.3667	0.0621097	1.81857	0.738232
2018	Podarek	23.9267	2.01	13.6667	10.3333	12.3333	60.6667	6.6	18.9	0.946667	9.81	49.9167	0.663891	0.913949	-0.124765
2018	Prestige	17.8533	1.65667	11.3333	8.33333	9.33333	56.6667	6.6	19.5	0.846667	6.99	43.3867	-0.149628	0.272371	-0.187604
2018	Quench	10.58	0.576667	10.3333	6.33333	7.33333	57	5.36667	16.5	0.75	4.59667	45.03	-0.495095	-0.292217	-1.26007
2018	Radek	22.9767	2.39333	14.6667	10.6667	12	54.6667	6.26667	17.1333	0.786667	8.67667	45.8567	-0.394798	-0.337128	0.8681
2018	Ramzes	14.6067	1.92333	13	7.66667	8.33333	51.6667	5.63333	15.7333	0.73	5.51667	46.12	-0.194204	-0.0933282	0.897426
2018	Raskud	17.8833	1.85667	12.3333	8.66667	10	51	7.2	18.5667	0.796667	6.98333	42.7033	0.0398216	-0.343543	-0.556263
2018	Rosalina	14.78	1.12667	10.6667	8.33333	8.66667	56.3333	5.93333	17.6	0.766667	6.21	43.3667	-0.539671	-0.619422	-0.0661145
2018	Rubaszek	19.89	2.62333	13	11	11	55.3333	6.26667	16.8667	0.72	7.9	42.6967	0.441009	0.561081	0.440791
2018	Rubinek	21.8567	1.35	13.3333	10.6667	11.6667	51.6667	6.23333	18.5	0.84	9.07	45.3067	1.13194	0.375024	-0.15409
2018	Rufus	18.5567	1.32333	12.6667	10	10.6667	55	7.06667	20.5	0.77	7.69333	37.5933	0.675035	-0.189565	-0.0912503
2018	Serwal	14.68	1.01333	11.6667	7.33333	9	52	8.03333	18.7	0.743333	5.52667	39.84	-0.194204	-0.0933282	-0.836947
2018	Signora	15.6133	0.71	10.6667	8.33333	10.3333	52.3333	6.16667	14.5667	0.69	5.86	47.2933	-0.773697	-0.433364	-0.116386
2018	Skald	16.3867	1.55	13.6667	7.33333	8.33333	56.3333	6.43333	17.5	0.803333	6.25667	45.7433	-0.706833	-0.811895	0.771746
2018	Skarb	17.3867	1.50333	11.3333	7.33333	7.33333	53	6.96667	20.6	1.04667	7.72333	50.8767	-0.483951	0.246708	-0.640049
2018	Soldo	17.62	1.65333	13	6	7.33333	58	7.4	22.3667	1.20333	7.27667	53.8067	-0.528527	-0.0933282	0.20619
2018	Steward	21.27	2.33	14	10	10.3333	60.3333	6.73333	18.3667	0.776667	7.77333	42.2267	-0.0939076	0.118392	-0.0367894
2018	STH1016	18.91	1.31667	10.6667	7.66667	8	57.6667	7.83333	18.6667	1.00667	7.76667	53.8833	-0.0716194	-0.0997439	-0.0242215
2018	STH10315	23.0167	2.65667	13.6667	9.66667	10.3333	54.6667	6.73333	18.4	0.916667	8.80667	49.54	0.206983	0.25954	-0.045168
2018	STH10716	21.8967	2.01333	9.66667	11	11.3333	55.6667	6.3	18.2333	0.85	9.09667	46.3867	1.10965	1.46571	0.419845
2018	STH10816	18.3333	1.56333	9	9	9	57.6667	6.5	16.9667	0.786667	7.00667	46.3433	-0.305645	-0.465443	0.495252
2018	STH4.1105	18.7433	2.29333	12.6667	10.6667	11	50.6667	5.06667	15.3333	0.72	7.61667	47.0567	-1.39777	-0.638669	-0.99614
2018	STH4.1202	23.8533	1.33333	10	12.3333	12.6667	52	6.56667	17.8333	0.863333	10.4867	48.3367	0.786476	-0.43978	0.604174
2018	STH4.1285	12.3467	1.34667	10	6.33333	6.33333	49	6.56667	15.1667	0.746667	4.74	49.2767	-0.606536	-0.56168	-0.0954396
2018	STH4.1523	31.2433	2.51	12	11.6667	12.6667	60	8	19.4333	1.01	11.85	51.8467	0.140118	0.856207	0.646067
2018	STH4.1525	23.69	3.39333	11.3333	12	12.6667	57.3333	6.36667	15.8	0.703333	8.23667	44.3533	0.340712	-0.163902	-0.124765
2018	STH4.1642	23.0733	1.58667	12.8333	10.6667	11	58.3333	6.53333	18.8333	0.88	9.3	46.7	-0.227637	-0.651501	-0.0619252
2018	STH4.1691	20.2233	0.94	11.3333	9.33333	12	52.6667	6.73333	18.0333	0.86	8.08667	47.5233	-0.105052	-0.446196	0.763368
2018	STH4.346	23.0267	1.45667	9	8.66667	10.3333	56.6667	5.83333	16.3333	0.786667	7.21	47.8733	-1.03001	-0.0355862	0.654446
2018	STH5.2502	25.4133	1.94667	13	12	12.6667	53	5.46667	15.8667	0.73	9.16667	46.0633	1.19881	0.554665	0.310923
2018	STH5.2565	26.1367	2.14	9.66667	12.6667	14	51.6667	6.6	19	0.87	10.9967	46.1	0.530162	-0.163902	0.168487
2018	STH5.2638	20.43	1.25667	8.33333	11.3333	13	49	6.76667	17.5	0.786667	8.60333	44.93	0.909061	0.445597	-0.987762
2018	Stratus	23.7533	1.80667	11	9.66667	10.6667	50	7.43333	20.4333	1.04667	10.0933	51.2333	0.251559	0.105561	1.01054
2018	Suweren	19.92	1.37	13	9.66667	11.3333	53.6667	6.4	18.5667	0.866667	8.36	46.6967	0.095542	-0.529601	0.373762
2018	TEKSAS	27.4633	2.45333	12.3333	13	14.3333	54	5.96667	17.2667	0.78	10.2533	45.0867	-0.00475481	0.176134	0.260651
2018	Tocada	24.36	1.67	11.6667	11	12	56.3333	7.1	17.7	0.873333	9.69667	49.3033	0.831052	-0.234475	-0.723835
2018	Tyra	18.0867	1.33667	10.6667	12.3333	13.3333	49.3333	7.16667	17.3667	0.65	7.95667	37.47	0.284992	-0.574511	-0.380312
2018	Vendela	14.2933	1.80333	12.6667	5.33333	9	59	9.1	22.2	0.966667	5.11	43.4867	-0.584248	-0.31788	-0.418016
2018	Vienna	17.3267	1.42333	11.3333	10	11.3333	43.3333	5.63333	15.7	0.666667	6.61	42.8633	-0.639968	-0.118991	0.411466
2018	Wiebke	15.82	0.966667	10	7.33333	9	53	7.33333	20.7333	1.01333	7.43667	48.8433	-0.383654	-0.27297	-0.108008
2018	Xanadu	14.77	1.71	11	8	11.6667	42.6667	5	15.8333	0.593333	5.05667	37.4	-0.974291	-0.324296	0.436602
2018	Zeglarz	15.7533	2.1	11.3333	7	8.33333	60.3333	6.73333	18.1667	0.816667	5.85333	44.7	-0.149628	-0.202396	0.38633
2018	Zeppelin	16.3567	1.12667	11.3333	9	9.66667	59.3333	6.2	17.0333	0.72	6.53	42.3567	-0.160772	0.227461	0.336059
2018	mean std error	2.83745	0.332842	0.842824	1.42584	1.38751	1.45855	0.261029	0.96407	0.0517667	1.21209	1.05822	0.477979	0.501303	0.495767
2020	Afrodite	8.19667	1.10333	17.3333	4	4	53.3333	7.26667	18.9	0.923333	3.73333	48.7767	-0.220173	-0.690522	0.281262
2020	Agrippina	9.12333	1.09	17.6667	4.33333	4.66667	51	6.23333	18.1667	0.95	4.05667	51.9433	0.450829	0.123517	-0.784249
2020	Airway	7.13667	0.913333	18.6667	4.33333	4.33333	49	5.7	15.9	0.806667	3.47667	50.6367	-0.321809	-0.537163	-0.767063
2020	Aksamit	9.83333	1.30333	17	5.33333	5.66667	55.3333	6.96667	18.5667	0.836667	4.43	45.39	1.08138	0.792918	-0.620985
2020	Allianz	12.8867	1.45333	17.6667	6.66667	6.66667	54.3333	6.2	17.8333	0.906667	3.515	50.58	0.529648	0.574872	-0.311643
2020	Argento	8.24333	1.10333	21.3333	5.33333	5.33333	48	7.26667	15.0333	0.703333	3.68333	46.88	0.660323	0.297954	-0.715506
2020	Arthur	9.72333	0.983333	16.6667	5	5	49.6667	6.93333	19.6	0.92	4.65667	46.8667	-0.184912	-0.316936	-0.406164
2020	ATICO	10.2233	1.53	20	5.33333	5.33333	51.6667	6.6	16.6667	0.8	4.25	48.1033	0.612616	0.112614	1.08899
2020	Aurora	7.31667	1.27	18.6667	4	4.33333	49.6667	6.03333	16.8333	0.85	3.40333	50.3933	0.649952	0.260159	-0.706913
2020	Barke	10.68	1.03667	19	4.66667	4.66667	61.6667	7.36667	20.4333	0.92	4.3	45.0333	0.202963	0.615574	0.796831
2020	Basic	6.39667	0.803333	14.6667	4.66667	4.66667	44.3333	6.06667	16.4667	0.803333	3.71667	48.8367	-0.553081	-0.664356	-0.474907
2020	Basza	6.76	0.446667	10.3333	3.66667	3.66667	54.3333	7.1	20.2667	0.923333	3.36333	45.7033	-0.104018	-0.642552	-0.165565
2020	Beatrix	8.77333	1.22667	13.3333	5.33333	5.33333	50.3333	5.96667	16.1	0.76	4.01	47.22	0.415568	-0.280595	-0.852991
2020	Bente	10.59	1.26	20.3333	5.33333	5.33333	56.3333	7.5	18.2	0.91	5.1	49.95	0.426976	-0.281322	-0.337422
2020	Blask	9.53333	1.24	16	4.66667	5	50.3333	7.23333	19.9667	1.01333	4.72667	50.78	0.135551	-0.0233009	-0.431943
2020	Bowman	10.83	1.14333	16.6667	5.66667	5.66667	58.6667	6.53333	15.4	0.67	3.93333	43.4567	0.71114	2.02124	0.289854
2020	BW827	9.75333	1.52	17	7	7.33333	46	5.4	13.2333	0.623333	4.49667	47.05	0.720474	0.34447	0.453118
2020	BW828	6.97667	1.04667	16.3333	4	4.33333	50	5.86667	13.7	0.693333	2.75333	50.59	0.321192	-0.234079	-0.311643
2020	CamB	10.7133	1.73667	18.1667	5	5.66667	59.8333	6.26667	16.9333	0.813333	4	48.0167	-0.211876	-0.187562	0.24689
2020	CHAIN	10.59	0.94	14	5.33333	6	57.3333	6.63333	16.6667	0.776667	4.13	46.6367	-0.0946842	-0.644005	-0.165565
2020	Class	9.88	1.72333	15	4.66667	5	51	6.96667	19.8	0.97	4.56667	49.1967	-0.433815	-0.821349	-0.578021
2020	Concerto	9.99333	1.18	17.6667	5.33333	5.33333	54	6.46667	18.0333	0.84	4.49333	46.24	0.0546578	-0.00949136	-0.844398
2020	Conchita	10.7767	1.53	16	6.33333	6.33333	50	7.26667	18.0667	0.69	4.50333	38.0433	-0.993848	0.588682	0.143776
2020	Crooner	9.82	1.67	12.6667	5.33333	5.33333	50.3333	6.7	16.8	0.77	4.1	45.9467	-1.37135	0.276149	0.392968
2020	Crossway	11.85	1.56667	13.6667	6.33333	6.66667	59.6667	6.8	17.8333	0.9	5.61333	50.46	-0.908806	0.836527	0.0922194
2020	DC17.1	13.82	2.03333	15.6667	6.66667	7	54.6667	8.2	18.5667	0.836667	5.35667	44.94	0.64684	0.384445	-0.500685
2020	DC17.10	11.8333	2.32	13.5	5.33333	5.66667	48.8333	7.3	16.0667	0.65	3.40667	40.7433	0.366824	0.151136	-0.42335
2020	DC17.2	10.52	2.01333	12.6667	4.33333	4.33333	54.3333	7.93333	18.2333	0.87	3.73333	47.7633	-0.254397	-0.47829	0.461711
2020	DC17.3	12.56	1.84667	13.6667	6.33333	6.33333	53	6.76667	17.6667	0.81	5.16667	45.74	-0.544785	-1.17022	-0.260086
2020	DC17.4	11.42	1.57667	17	5.33333	5.33333	55	6.76667	15.9667	0.85	4.74	52.67	-0.667162	-0.669444	-0.724099
2020	DC17.5	7.46333	0.806667	11	3.66667	3.66667	52.6667	6.9	18.8	0.81	2.97	42.8633	-0.612196	-0.907841	-1.42012
2020	DC17.7	13.5867	2.58667	14.6667	7.66667	7.66667	49.6667	5.9	15.9667	0.716667	5.36667	44.6867	0.0308046	0.12497	0.771052
2020	DC17.8	12.9833	2.46667	17.6667	5	5.33333	51	7	19.7667	0.956667	4.86667	48.1367	-0.234692	-0.339468	-0.741284
2020	DC17.9	11.18	1.52333	13.3333	5.66667	6.33333	47.3333	6.83333	17.4333	0.83	4.68	47.54	0.213334	-0.484832	-0.861584
2020	Delphi	14	1.56333	18	6.66667	7	65.6667	7.86667	17.5667	0.84	5.83667	47.7467	0.625061	1.24137	0.960095
2020	Despina	7.54	0.98	10.6667	5	5	56.3333	6.4	16.4667	0.73	3.65333	44.2133	-0.968957	-0.682527	-0.810027
2020	DM.11	8.02667	1.47333	16	4	4.66667	51	5.86667	15.9333	0.786667	3.14	49.3467	-0.403739	-0.770472	-0.638171
2020	DM.12	8.50667	1.75333	16.6667	4	4.66667	44.3333	6.1	17.7667	0.883333	3.46	49.6567	0.244447	-0.191196	-0.397571
2020	DM.13	6.62333	0.946667	13.3333	4.33333	4.66667	43	6.43333	15.6667	0.69	2.97	44.03	-0.676496	-1.34757	-0.629578
2020	DM.14	8.36667	1.35333	11.3333	3.66667	4.66667	52.3333	7.3	17.3	0.833333	3.15	48.2	-0.695164	-0.34819	-0.474907
2020	DM.15	8.14	1.17333	16.6667	4	4.33333	44.6667	6.83333	17.2667	0.86	3.43333	49.81	-0.502264	0.317578	0.272669
2020	DM.16	13.2833	2.60333	16	6	6	53.3333	7.5	20.3667	0.916667	5.35	44.9267	-0.0791278	-0.107612	0.392968
2020	DM.17	8.24667	1.12	18	4.33333	4.33333	53.3333	6.26667	17.3333	0.766667	3.34333	44.1633	0.147997	-0.0160327	0.616382
2020	DM.18	12.34	2.05	14	4.66667	5	56	8	19.0333	0.943333	4.33333	49.5833	-0.25336	-0.0494665	1.51004
2020	DM.19	10.0467	1.81667	18	3.66667	3.66667	54.6667	7.26667	20.0333	1.02	3.73333	50.9767	-0.904657	-1.08591	0.0750338
2020	DM.20	9.74333	1.17	14.6667	4.66667	4.66667	55	7.16667	17.2333	0.816667	3.83333	47.54	-0.543747	-0.363453	-0.0108945
2020	Eifel	9.23	0.836667	16.3333	4.66667	4.66667	54.3333	7.4	16.1	0.786667	3.75667	49.0367	-0.0677197	-0.461573	-0.0624514
2020	Eliseta	11.0233	1.47333	16.3333	5.66667	5.66667	50.3333	7.33333	17.7667	0.876667	5.04667	49.4667	-0.153799	0.0166742	0.470304
2020	Elixia	8.84667	1.20333	16.3333	4.66667	5	50.3333	7.16667	18.7333	0.786667	3.59333	42.0233	-0.112315	-0.389618	-0.225715
2020	Ella	6.70667	1.05	16.6667	3.66667	4	51.6667	6.4	17.6333	0.796667	2.90667	45.26	-0.941993	-0.185382	-0.457721
2020	Espinosa	12.02	1.79333	12	6	6.33333	56	7.9	17.2667	0.866667	5.06	50.1233	-0.439001	1.82137	0.633567
2020	Estana	8.38333	0.733333	17	5	5.33333	48	6.66667	16.8667	0.863333	4.18333	51.2733	0.208148	-0.0342032	-0.328829
2020	Evelina	8.55667	1.48667	16.6667	4.33333	4.33333	53.6667	7.1	19.7	0.783333	3.46333	39.5133	-0.764649	0.515273	-0.0452658
2020	Fairytale	9.05667	1.34667	15.3333	6.33333	6.33333	56.6667	5.5	17.5	0.666667	4.15333	38.0133	-0.972069	0.445498	0.169555
2020	Fariba	10.2633	1.95	16	5.33333	5.33333	41	8.3	19.3667	0.903333	4.82333	46.5167	0.1397	0.755123	0.178148
2020	Francin	7.98667	1.42333	16.3333	4.33333	4.33333	40	6.23333	17	0.79	3.47	46.1933	-0.392331	0.539985	-0.388979
2020	Frontier	13.07	2.16	15.3333	6.33333	6.33333	53.3333	6.16667	17.6	0.903333	5.68	51.1233	-1.28424	-0.531348	-0.947512
2020	Goodluck	13.5467	2.02	13.8333	6.33333	7.66667	53.8333	8.96667	18.7667	0.76	4.87667	40.1333	0.856334	0.855425	0.547639
2020	Grace	6.76667	0.816667	16	3.33333	3.33333	54.6667	7.2	18.0667	0.833333	2.83333	45.94	-0.558267	-0.220996	0.0664409
2020	Granal	9.67	1.34667	17.6667	5.66667	5.66667	52	6.66667	15.6667	0.733333	4.27	46.9867	-0.501226	-0.774106	0.126591
2020	Iron	9.05333	1.01333	15	4.66667	4.66667	50	7	20.1333	0.906667	4.39	44.97	-0.656791	-0.259517	-0.646763
2020	Justina	12.4867	1.41	12	6.33333	6.33333	59	7.26667	21.1667	0.94	5.95333	44.5333	-0.138242	0.102439	0.70231
2020	Keops	13.7267	2.56333	16.3333	7.33333	7.66667	44.6667	6.43333	17.6667	0.746667	5.5	42.51	-0.568638	0.0221253	-0.0452658
2020	Kormoran	15.9567	2.95667	24	6.66667	6.66667	53.6667	7.23333	19.0667	0.896667	5.86333	47.0033	0.180147	0.970989	-0.234308
2020	Kucyk	9.81333	1.18333	12	5.66667	5.66667	49.3333	6.4	16.7333	0.636667	3.56667	37.8767	-0.353959	-0.12869	-0.42335
2020	KWS.Dante	10.6467	1.28667	15.3333	5.33333	5.33333	45	6.53333	17.9667	0.8	4.31	44.23	-0.0874246	0.319758	0.221112
2020	KWS.Fabienne	9.32	1.26333	21.6667	4.66667	5	53	6.56667	18.0333	0.87	4.05	48.2967	-0.330105	-0.362726	0.135184
2020	KWS.Olof	12.01	2.34333	21	6.66667	7	48.3333	6.8	17.8667	0.753333	5.25667	41.9433	0.0619175	0.904848	0.0578481
2020	KWS.Orphelia	10.6533	1.90333	21	6	6	49	6.13333	18.0333	0.723333	4.24	39.92	-0.673385	-0.243527	0.556232
2020	KWS.Vermont	14.5467	2.75667	16.6667	7	7	50.6667	6.5	18.2333	0.84	5.81333	46.06	0.0370271	0.206374	-0.492093
2020	Lubuski	10.9567	1.32333	20	4	4	60	9.16667	23.1667	1.17333	4.73333	50.78	0.18948	0.325573	1.12336
2020	Lukhas	11.37	0.95	15.6667	6.66667	6.66667	51	7.76667	17.1	0.77	5.10667	45.1633	0.359564	-0.535709	-0.182751
2020	Maresi	12.4633	1.54	14	6.33333	6.33333	59.8333	6.8	19.9667	0.883333	5.56667	44.22	0.728771	0.778382	0.745274
2020	Marthe	8.47667	1.78	13.3333	3.66667	4.66667	56.3333	6.73333	19.0667	0.766667	2.83	40.17	-0.628789	-0.685434	-0.0108945
2020	MCam53	5.29667	0.55	13.3333	4.33333	4.66667	40	5.73333	12.8333	0.51	2.18333	39.6033	-0.238841	-0.459393	-0.328829
2020	MCam75	10.7967	1.2	15.6667	5.66667	5.66667	48.3333	6.3	16.0667	0.846667	4.83333	52.9967	1.2888	1.79448	0.599196
2020	MCam87	9.99	1.75667	16	6.33333	6.33333	45.6667	6.06667	14.6667	0.64	4.09	43.47	0.485053	0.556701	0.496082
2020	MHR.PJ.1415	9.42667	1.27	16	5.66667	5.66667	45.3333	6.03333	16.4667	0.776667	4.50667	47.2933	-0.177652	-0.0465592	0.487489
2020	MHR.PJ.1615	10.74	2.18667	13.6667	5	5	50	7.13333	17.6667	0.866667	4.25333	48.87	0.206696	0.409157	1.28662
2020	MHR.PJ.1716	11.9733	1.61	17.3333	6.66667	6.66667	47	5.93333	16.1	0.786667	5.31333	48.74	-0.410999	-0.52408	0.384375
2020	MHR.PJ.1816	11.46	2.21	18.6667	5.66667	6	53.6667	6.4	18.7	0.846667	4.81667	45.2233	-0.661977	-0.313302	0.745274
2020	MHR.PJ.1916	8.92	2.02333	15.6667	4.33333	4.33333	46.3333	6	16.2333	0.8	3.39667	49.48	-0.632938	-0.920197	0.0578481
2020	MHR.PJ.2016	5.54667	0.773333	13	4	4.66667	39.3333	5.33333	15.4	0.72	2.84	46.5767	-0.726277	-0.327112	-0.603799
2020	MHR.PJ.2116	10.4967	1.69	13.5	5.66667	5.66667	43.3333	7.03333	14.9667	0.686667	3.89333	45.8733	-0.2461	0.814723	0.771052
2020	MHR.PJ.2216	13.2	1.53333	17	6.33333	6.66667	63.3333	6.93333	17.7333	0.93	5.82667	52.6867	0.509944	0.50219	-0.0366729
2020	MPS106	9.91667	1.54667	10.3333	4	4.66667	58	8.53333	15.8333	0.673333	2.83667	42.4233	0.746402	0.0705315	0.0492553
2020	MPS37	7.82	1.82333	13.6667	3	3.33333	62	6.66667	16.7667	0.83	2.53	49.39	-1.20127	-0.960899	-0.930327
2020	MPW14.19	10.26	1.32667	16.3333	5	5	57	8.06667	16.0667	0.78	3.9	48.59	1.86336	2.41009	2.66147
2020	MPW14.7	10.21	2.06	19	5	5	60.3333	7.2	16	0.746667	3.68	46.4467	0.305635	1.17014	0.968687
2020	MPW14.9	10.3	2.27667	14	5.66667	6	61	7.03333	15.9	0.763333	4.47	47.95	0.110661	0.891039	1.553
2020	MPW15.4	14.77	2.47	14.6667	5.33333	5.66667	65.3333	8.5	20.2667	0.91	4.87333	44.9467	1.9484	1.6542	1.15773
2020	Nagradowicki	10.5067	1.37	16.5	5.33333	5.66667	62.6667	7.16667	18.2333	0.84	4.44667	46.11	-0.713831	-0.500095	-0.00230165
2020	Natasia	8.53333	1.33333	12.6667	4.33333	4.66667	58.6667	6.86667	16.1667	0.81	3.55	50.15	-0.931622	-0.766838	-0.741284
2020	Niagara	9.05667	1.23	19.3333	4	4	48.6667	7.26667	18.4667	0.976667	4.21333	52.56	0.658249	-0.157763	-0.69832
2020	Olympic	11.1833	1.50333	22.3333	5.33333	5.66667	53.6667	6.83333	20.4667	0.99	5.20333	48.45	0.223705	0.526175	-0.0366729
2020	Orthega	11.31	1.49667	13.3333	5.33333	5.33333	50.6667	7.8	21.9333	1.03667	5.44	47.13	0.823147	0.329207	0.779645
2020	POB.1157.14	12.0133	1.24	18.6667	6.66667	6.66667	51.6667	7.56667	19.1	0.86	5.66	45.1333	0.5255	-0.471022	-0.0194873
2020	POB.123405.14	15.7933	2.95667	14.6667	8.33333	8.33333	55	6.93333	16.8667	0.783333	6.74333	46.4133	1.44333	1.75232	1.82797
2020	POB.13085.14	12.41	2.74667	18	4.66667	4.66667	56.6667	8.16667	19.6333	1.03667	4.86667	52.6433	-0.545822	-0.248615	0.487489
2020	POB.13149.14	8.38333	0.95	14	4.33333	4.66667	50.6667	7.2	18.7	0.95	4.13333	50.8333	-0.235729	-0.178114	-0.277272
2020	POB.13379.14	18.4333	2.89	12.6667	8.33333	8.33333	55.6667	6.76667	19.1667	1	6.575	51.78	1.41429	0.627203	1.96545
2020	POB.2050.14	7.73	0.916667	13.6667	3.33333	3.33333	53.3333	8	22.2333	1.13667	3.77667	51.19	-1.14423	-1.40135	-0.767063
2020	POB.2718.12	6.98333	1.10333	16.6667	4	4.66667	40	5.86667	15.9333	0.826667	3.20333	51.83	0.346082	-0.386711	-0.612392
2020	POB.565.14	10.5433	2.04667	19.3333	5	5	49.3333	6.66667	16.2	0.76	3.87333	46.62	-0.197357	-0.252249	-0.0710442
2020	POB.593.14	12.21	1.64667	18.3333	6	6	54.6667	7.1	17.5	0.88	5.46667	50.3733	0.267263	0.522541	0.771052
2020	POB.623.14	13.9367	3.02667	16.5	5.66667	6	54.3333	8.23333	20.0667	1.02667	5.86	51.3233	-0.104018	-0.0959829	1.0718
2020	POB.9917.14	8.01333	1.2	16.3333	5.66667	5.66667	42.6667	5.33333	16.5667	0.693333	3.97667	41.7533	0.776478	0.180936	-0.217122
2020	Podarek	14.7867	1.70667	17	6.33333	6.33333	53	7.6	19.3667	1.04333	6.69	53.6967	0.306672	0.244169	-0.105416
2020	Prestige	7.87	0.976667	15	3.66667	4.33333	51.3333	7.7	18.6	0.786667	2.91333	42.1633	-0.624641	-0.772652	-0.620985
2020	Quench	11.0467	2.14333	17.5	5	5.33333	55.3333	7.13333	20.2667	0.986667	4.75667	48.48	-0.483596	-0.388165	-0.492093
2020	Radek	7.06	0.913333	15	3.66667	4	48.3333	7.43333	17.5333	0.876667	3.22667	50.0333	-0.46078	-0.712326	-0.380386
2020	Ramzes	10.5267	1.945	16	4.66667	4.66667	57.6667	7.8	17.5333	0.836667	3.92333	47.9433	-0.518857	-0.392526	-0.543649
2020	Raskud	11.8733	1.8	16.6667	5.33333	5.33333	55	8	19.7	1	5.34333	50.82	-0.561378	-0.00585726	-0.852991
2020	Rosalina	11.77	1.52667	15.3333	7.33333	7.33333	49.3333	6.3	17.3333	0.79	5.75667	45.71	0.747439	0.281963	-0.552242
2020	Rubaszek	9.82	1.98667	15.3333	5.66667	5.66667	48	6.53333	16.6	0.74	4.22667	44.6467	0.184295	-0.333653	-0.414757
2020	Rubinek	10.9367	2.32667	19.3333	5	5.66667	61	6.4	17.4	0.913333	4.52	52.3567	0.540019	0.707153	-0.182751
2020	Rufus	14.7833	2.66	20.3333	8.33333	8.66667	53.3333	7.13333	20.3667	0.853333	7.18	41.8233	1.02538	0.939009	-0.346015
2020	Serwal	8.47	0.88	18.3333	5	5	55.3333	7.16667	16.5	0.82	4.21333	49.8233	-0.999033	-0.645459	-1.14515
2020	Signora	14.41	1.98667	21	6	6	57.3333	7.56667	20.2667	0.976667	5.83333	48.1633	0.42179	0.165672	-0.431943
2020	Skald	8.93333	1.2	14.6667	4.66667	4.66667	53	5.73333	17.1333	0.82	4.00667	47.7133	-1.32779	-1.01396	-1.17093
2020	Skarb	9.32667	1.53667	15	4.33333	4.33333	43.6667	7.16667	18.8667	0.973333	4.16333	51.6233	0.692473	1.10908	-0.182751
2020	Soldo	11.9367	1.65	20	5.66667	5.66667	54.3333	6.1	18.2333	0.863333	4.87	47.17	0.150071	0.95936	-0.294458
2020	Steward	7.67667	0.976667	19	4	4	49	6.36667	16.5	0.793333	3.27	48.26	-0.433815	-0.091622	0.255483
2020	STH1016	10.4933	1.26667	16.6667	5.66667	5.66667	50.3333	6.83333	17.6667	0.913333	5.01333	51.53	0.569058	0.153316	0.470304
2020	STH10315	7.06333	1.84667	15.5	3.66667	4	50.5	6.1	16	0.733333	2.67333	46.1767	-0.912954	-1.49875	-1.29982
2020	STH10716	10.4367	1.37333	14.6667	5.66667	6.66667	44.3333	6.03333	16.9667	0.82	4.57667	48.2	0.119995	-0.534982	0.0578481
2020	STH10816	7.39667	1.24	15	4.33333	4.33333	48.3333	6	14.5333	0.673333	2.93667	46.5767	0.0971788	-0.600396	-0.0710442
2020	STH4.1105	10.8167	2.9	15.1667	5.66667	7	45	5.7	17.1	0.773333	4.38667	45.39	0.172887	-0.689068	0.18674
2020	STH4.1202	8.47333	1.24333	24.6667	5	5	41	5.43333	15.1	0.723333	3.62333	48.2167	-0.121649	-0.292951	-0.380386
2020	STH4.1285	7.01333	1.13	16.3333	3.66667	3.66667	47	7.1	16.1	0.87	3.18	54.2167	-0.115426	-0.716687	-0.139787
2020	STH4.1523	11.93	1.68	14.6667	4.66667	5	55.3333	8.46667	20.7	0.963333	4.55667	46.5567	0.117921	0.209281	0.710903
2020	STH4.1525	12.39	1.84	15	6	6.33333	52	7.96667	17.9	0.83	5.4	46.0333	0.617802	0.409157	-0.517871
2020	STH4.1642	8.96667	1.27333	18	5.33333	5.33333	49.6667	6.86667	16.7667	0.803333	4.25333	47.99	0.0380642	-0.890397	0.779645
2020	STH4.1691	7.37	1.07333	14.6667	5	6.33333	45.6667	6.2	15.4667	0.543333	2.72333	35.2233	-0.409962	-0.642552	-0.595206
2020	STH4.346	8.61333	1.06	17	4.33333	4.33333	55.6667	6.23333	17.2667	0.8	3.49	46.37	-0.406851	-0.41433	0.427339
2020	STH5.2502	8.73333	1.62	14	4.66667	5	45.3333	5.56667	16.9	0.84	3.88667	49.8467	0.558687	-0.447764	0.710903
2020	STH5.2565	9.76	1.05	18	6.33333	6.66667	51.3333	6.33333	14.7333	0.696667	4.46333	47.07	0.208148	0.100985	1.40692
2020	STH5.2638	8.12667	1.16667	17.3333	5.33333	5.33333	41.3333	6.1	14.4667	0.743333	4.11	51.39	0.108587	-0.163577	0.985873
2020	Stratus	10.8667	1.53333	13.1667	5.33333	5.66667	46.6667	6.9	18.7	0.89	4.70667	47.55	1.14568	0.0203083	1.46707
2020	Suweren	13.4867	2.95	18.3333	7.33333	7.33333	55.1667	7.06667	18.2667	0.816667	5.97333	44.7767	0.411419	0.508731	0.444525
2020	TEKSAS	8.64667	2.17667	14.5	5	5	46.5	5.66667	14.3	0.66	3.31667	46.12	0.506832	0.133692	0.753867
2020	Tocada	7.53667	0.753333	17	4	4	54.3333	7.36667	18	0.84	3.33333	46.5867	0.0162852	-0.383077	-1.05063
2020	Tyra	8.66667	0.96	15.6667	6.66667	7.33333	49.3333	6.26667	15.7	0.653333	4.38	41.2633	1.00982	0.00795232	-1.2053
2020	Vendela	8.17333	1.02667	15	4.66667	4.66667	51	6.83333	17	0.826667	3.87333	48.9733	-0.270991	0.353919	-1.21389
2020	Vienna	7.41667	1.05667	19.3333	5	5.33333	43.3333	5.86667	14.4667	0.736667	3.56	50.7267	0.255855	0.582867	-0.449128
2020	Wiebke	14.2467	2.41333	15	6	6	53	7.56667	19.9333	1.08333	6.47333	54.22	-0.0573487	0.393894	0.289854
2020	Xanadu	11.1	2.66333	16.8333	5	5.33333	52.6667	6.3	17.2667	0.776667	3.94667	44.8933	-0.319734	-0.00149634	-0.14838
2020	Zeglarz	8.255	2.18667	22.6667	4	7.66667	59.8333	6.53333	16.5333	0.823333	3.135	49.92	1.14361	-1.03867	0.590603
2020	Zeppelin	9.91	1.57667	20.6667	4.33333	4.66667	53.6667	8.23333	20.1667	0.996667	4.33333	49.44	0.308747	-0.12869	0.0578481
2020	mean std error	1.87185	0.322714	1.47813	0.840416	0.88849	2.6015	0.384089	1.08741	0.0597198	0.788512	1.25297	0.463016	0.441023	0.431193
