# Supplementary material for: Genome-wide association study of agronomical and root-related traits in spring barley collection grown under field conditions
Source: Front Plant Sci. 2023 Jan 24;14:1077631. doi: 10.3389/fpls.2023.1077631 (PMC9902773; doi:10.3389/fpls.2023.1077631)
Supplement: Supplementary file 7 [file Table_6.xlsx]

## Sheet: Sheet 1
Supplementary Table 6. Results of genotyping of the GWAS panel using the GBS method.
rs	alleles	chrom	pos	strand	assembly	center	protLSID	assayLSID	panelLSID	QCcode	Afrodite	Agrippina	Airway	Aksamit	Allianz	Argento	Arthur	ATICO	Aurora	Barke	Basic	Basza	Beatrix	Bente	Blask	Bowman	BW827	BW828	CamB	CHAIN	Class	Concerto	Conchita	Crooner	Crossway	DC17_1	DC17_10	DC17_2	DC17_3	DC17_4	DC17_5	DC17_7	DC17_8	DC17_9	Delphi	Despina	DM_11	DM_12	DM_13
1H_42252	C/T	1H	42252	NA	IBSC_v2	LGC	NA	NA	NA	NA	CC	CC	CC	CC	CC	CC	CC	CT	CT	NN	CT	CC	CT	CC	CC	NN	NN	CC	CT	CC	TT	CC	CC	CC	CC	TT	CC	CT	TT	CT	CT	CC	CC	CC	CC	CT	CC	CT	CT
1H_42262	G/T	1H	42262	NA	IBSC_v2	LGC	NA	NA	NA	NA	GG	TT	TT	TT	TT	GG	TT	TT	TT	GG	GG	TT	GG	TT	GG	TT	TT	TT	TT	TT	TT	TT	TT	TT	TT	TT	TT	GG	TT	GG	GG	GG	TT	TT	GG	GG	TT	GG	TT
1H_42269	T/C	1H	42269	NA	IBSC_v2	LGC	NA	NA	NA	NA	TT	TT	TT	TT	TT	TT	TT	TT	TT	TT	TT	TT	TT	TT	TT	CC	CC	TT	TT	TT	CC	TT	TT	TT	TT	CC	TT	TT	CC	TT	TT	TT	TT	TT	TT	TT	TT	TT	TT
1H_44509	C/T	1H	44509	NA	IBSC_v2	LGC	NA	NA	NA	NA	CC	TT	TT	TT	TT	CC	TT	CC	CC	NN	CC	TT	CC	TT	CC	TT	TT	TT	CC	TT	NN	TT	TT	TT	TT	TT	TT	CC	TT	CC	CC	CC	TT	TT	CC	CC	TT	CC	CC
1H_44522	C/T	1H	44522	NA	IBSC_v2	LGC	NA	NA	NA	NA	CC	CC	NN	CC	CC	CC	CC	CC	CC	NN	CC	CC	CC	CC	CC	NN	CC	CC	CC	NN	NN	CC	CC	CC	NN	TT	NN	CC	TT	CC	CC	CC	CC	CC	CC	CC	NN	CC	CC
1H_44528	G/C	1H	44528	NA	IBSC_v2	LGC	NA	NA	NA	NA	GG	CC	NN	CC	CC	GG	CC	GG	GG	NN	GG	CC	GG	CC	GG	NN	CC	CC	GG	NN	NN	CC	CC	CC	NN	CC	NN	GG	CC	GG	GG	GG	CC	CC	GG	GG	NN	GG	GG
1H_44537	A/G	1H	44537	NA	IBSC_v2	LGC	NA	NA	NA	NA	AA	GG	NN	GG	GG	AA	GG	AA	AA	NN	AA	GG	AA	GG	AA	NN	GG	GG	AA	NN	NN	GG	GG	GG	NN	GG	NN	AA	NN	AA	AA	AA	NN	GG	AA	AA	NN	AA	AA
1H_51861	C/T	1H	51861	NA	IBSC_v2	LGC	NA	NA	NA	NA	CC	CC	CC	TT	CC	CC	CC	CC	CC	CC	CC	TT	CC	CC	CC	CC	CC	CC	CC	CC	CC	CC	CC	CC	CC	CC	CC	CC	CC	CC	CC	CC	CC	CC	CC	CC	TT	CC	CC
1H_263584	A/G	1H	263584	NA	IBSC_v2	LGC	NA	NA	NA	NA	AA	GG	AA	AA	AA	AA	GG	AA	AA	AA	AA	AA	AA	AA	AA	GG	GG	AA	AA	AA	AA	GG	AA	AA	AA	AA	AA	AA	AA	AA	AA	AA	AA	GG	AA	AA	AA	AA	AA
1H_270034	C/T	1H	270034	NA	IBSC_v2	LGC	NA	NA	NA	NA	CC	TT	CC	CC	CC	CC	TT	CC	CC	CC	CC	CC	CC	CC	CC	CC	CC	CC	CC	CC	NN	TT	CC	CC	CC	NN	CC	CC	NN	CC	CC	CC	CC	TT	CC	CC	CC	CC	CC
1H_277673	C/A	1H	277673	NA	IBSC_v2	LGC	NA	NA	NA	NA	CC	AA	CC	NN	CC	CC	AA	CC	CC	CC	CC	AA	CC	CC	CC	AA	AA	CC	CC	CC	AA	AA	CC	CC	CC	AA	CC	CC	AA	CC	CC	CC	CC	AA	CC	CC	AA	CC	CC
1H_278243	G/A	1H	278243	NA	IBSC_v2	LGC	NA	NA	NA	NA	GG	AA	GG	GG	GG	GG	AA	AA	AA	GG	GG	GG	GG	GG	GG	GG	GG	GG	AA	GG	GG	AA	GG	GG	GG	GG	GG	GG	GG	GG	GG	GG	GG	AA	GG	GG	GG	GG	AA
1H_278248	T/C	1H	278248	NA	IBSC_v2	LGC	NA	NA	NA	NA	TT	TT	TT	TT	TT	TT	TT	CC	CC	TT	TT	TT	TT	TT	TT	TT	TT	TT	CC	TT	TT	TT	TT	TT	TT	TT	TT	TT	TT	TT	TT	TT	TT	TT	TT	TT	TT	TT	CC
1H_278255	G/A	1H	278255	NA	IBSC_v2	LGC	NA	NA	NA	NA	GG	GG	GG	GG	GG	GG	GG	GG	GG	GG	GG	AA	GG	GG	GG	GG	GG	GG	GG	GG	GG	GG	GG	GG	GG	GG	GG	GG	GG	GG	GG	GG	GG	GG	GG	GG	AA	GG	GG
1H_289719	T/C	1H	289719	NA	IBSC_v2	LGC	NA	NA	NA	NA	TT	CC	CC	CC	CC	TT	CC	NN	CC	TT	TT	NN	TT	CC	TT	NN	NN	CC	CC	CC	CC	CC	CC	CC	CC	CC	CC	TT	CC	TT	TT	TT	CC	CC	TT	TT	NN	TT	NN
1H_563833	G/A	1H	563833	NA	IBSC_v2	LGC	NA	NA	NA	NA	GG	GG	GG	NN	GG	GG	NN	AA	GG	GG	GG	GG	NN	GG	GG	GG	GG	GG	GG	GG	NN	GG	GG	GG	GG	NN	GG	GG	NN	GG	GG	GG	GG	GG	GG	NN	GG	GG	AA
1H_691219	G/A	1H	691219	NA	IBSC_v2	LGC	NA	NA	NA	NA	NN	GG	GG	NN	GG	NN	GG	GG	NN	NN	NN	GG	NN	GG	NN	AA	AA	GG	NN	GG	GG	GG	GG	GG	GG	GG	GG	NN	GG	NN	NN	NN	GG	GG	NN	NN	GG	NN	GG
1H_945329	A/G	1H	945329	NA	IBSC_v2	LGC	NA	NA	NA	NA	GG	AA	AA	AA	AA	GG	AA	AA	GG	GG	GG	NN	GG	AA	GG	AA	AA	AA	AA	AA	AA	AA	AA	AA	AA	AA	AA	GG	AA	GG	GG	GG	AA	AA	GG	GG	AA	GG	AA
1H_979165	T/C	1H	979165	NA	IBSC_v2	LGC	NA	NA	NA	NA	TT	CC	TT	NN	TT	TT	CC	TT	TT	TT	TT	TT	TT	TT	TT	TT	TT	TT	CC	TT	TT	CC	TT	TT	TT	TT	TT	TT	TT	TT	TT	TT	TT	CC	TT	TT	TT	TT	TT
1H_1041484	G/C	1H	1041484	NA	IBSC_v2	LGC	NA	NA	NA	NA	GG	CC	CC	CC	CC	CC	CC	GG	CC	GG	GG	GG	CC	CC	GG	GG	GG	CC	CC	CC	GG	CC	CC	CC	CC	GG	CC	GG	GG	GG	CC	GG	CC	CC	GG	CC	GG	GG	GG
1H_1162375	C/G	1H	1162375	NA	IBSC_v2	LGC	NA	NA	NA	NA	CC	CC	NN	CC	NN	CC	CC	GG	CC	NN	CC	CC	CC	CC	CC	GG	GG	CC	NN	CC	CC	CC	CC	CC	NN	CC	NN	CC	CC	CC	CC	CC	CC	CC	CC	CC	CC	CC	GG
1H_1249276	G/A	1H	1249276	NA	IBSC_v2	LGC	NA	NA	NA	NA	AA	GG	GG	GG	GG	GG	GG	GG	GG	AA	AA	GG	GG	GG	AA	GG	GG	GG	AA	GG	AA	GG	GG	GG	GG	AA	GG	AA	AA	AA	GG	AA	GG	GG	AA	GG	GG	AA	GG
1H_1249332	G/C	1H	1249332	NA	IBSC_v2	LGC	NA	NA	NA	NA	CC	GG	CC	CC	CC	GG	GG	GG	GG	CC	CC	GG	GG	CC	CC	GG	GG	CC	CC	CC	CC	GG	CC	CC	CC	CC	CC	CC	CC	CC	GG	CC	CC	GG	CC	GG	GG	CC	GG
1H_1249361	C/T	1H	1249361	NA	IBSC_v2	LGC	NA	NA	NA	NA	NN	TT	CC	NN	NN	NN	TT	NN	NN	NN	CC	NN	CC	CC	NN	CC	CC	CC	NN	CC	CC	TT	CC	CC	CC	NN	CC	NN	NN	NN	NN	CC	CC	TT	NN	NN	TT	NN	TT
1H_1262756	C/G	1H	1262756	NA	IBSC_v2	LGC	NA	NA	NA	NA	CC	NN	CC	CC	CC	CC	NN	NN	CC	CC	CC	NN	CC	CC	CC	CC	CC	CC	CC	CC	CC	NN	CC	CC	CC	CC	CC	CC	CC	CC	CC	CC	CC	NN	CC	CC	NN	CC	NN
1H_1262760	A/G	1H	1262760	NA	IBSC_v2	LGC	NA	NA	NA	NA	GG	NN	GG	GG	GG	AA	NN	NN	AA	GG	GG	NN	AA	GG	GG	GG	GG	GG	GG	GG	GG	NN	GG	GG	GG	GG	GG	GG	GG	GG	AA	GG	GG	NN	GG	AA	NN	GG	NN
1H_1312604	C/T	1H	1312604	NA	IBSC_v2	LGC	NA	NA	NA	NA	CC	CC	TT	TT	TT	CC	CC	CC	CC	CC	CC	CC	CC	TT	CC	CC	CC	TT	CC	TT	CC	CC	TT	TT	TT	CC	TT	CC	CC	CC	CC	CC	TT	CC	CC	CC	CC	CC	CC
1H_1421661	T/A	1H	1421661	NA	IBSC_v2	LGC	NA	NA	NA	NA	AA	TT	TT	TT	TT	TT	TT	TT	TT	AA	AA	TT	TT	TT	AA	AA	AA	TT	TT	TT	TT	TT	TT	TT	TT	TT	TT	AA	TT	AA	TT	AA	TT	TT	AA	TT	TT	AA	TT
1H_1421695	C/A	1H	1421695	NA	IBSC_v2	LGC	NA	NA	NA	NA	CC	AA	CC	CC	CC	CC	AA	AA	CC	CC	CC	AA	CC	CC	CC	CC	CC	AA	CC	CC	CC	AA	AA	CC	CC	CC	AA	CC	CC	CC	CC	CC	CC	AA	CC	CC	AA	CC	AA
1H_1421697	A/G	1H	1421697	NA	IBSC_v2	LGC	NA	NA	NA	NA	AA	GG	AA	AA	AA	AA	GG	GG	AA	AA	AA	GG	AA	AA	AA	AA	AA	GG	AA	AA	AA	GG	GG	AA	AA	AA	GG	AA	AA	AA	AA	AA	AA	GG	AA	AA	GG	AA	GG
1H_2037706	T/C	1H	2037706	NA	IBSC_v2	LGC	NA	NA	NA	NA	TT	TT	CC	TT	CC	NN	TT	TT	TT	NN	TT	TT	NN	CC	TT	NN	NN	CC	NN	CC	TT	TT	CC	CC	CC	TT	CC	TT	TT	TT	NN	TT	CC	TT	TT	NN	TT	NN	TT
1H_2113034	C/T	1H	2113034	NA	IBSC_v2	LGC	NA	NA	NA	NA	TT	CC	CC	CC	CC	CC	CC	CC	TT	TT	TT	CC	CC	CC	TT	TT	TT	CC	CC	CC	NN	CC	CC	CC	CC	NN	CC	TT	NN	TT	CC	TT	CC	CC	TT	CC	CC	TT	CC
1H_2113041	G/C	1H	2113041	NA	IBSC_v2	LGC	NA	NA	NA	NA	CC	GG	GG	CC	GG	GG	GG	GG	CC	CC	CC	GG	GG	GG	CC	CC	CC	GG	GG	GG	NN	GG	GG	GG	GG	NN	GG	CC	NN	CC	GG	CC	GG	GG	CC	GG	GG	CC	GG
1H_2113057	G/A	1H	2113057	NA	IBSC_v2	LGC	NA	NA	NA	NA	GG	GG	GG	GG	GG	AA	GG	GG	GG	GG	GG	GG	AA	GG	GG	GG	GG	GG	GG	GG	NN	GG	GG	GG	GG	NN	GG	GG	NN	GG	AA	GG	GG	GG	GG	AA	GG	GG	GG
1H_2114650	T/C	1H	2114650	NA	IBSC_v2	LGC	NA	NA	NA	NA	NN	TT	CC	TT	CC	NN	NN	TT	TT	NN	TT	TT	TT	CC	NN	NN	NN	CC	NN	CC	TT	TT	CC	CC	CC	TT	CC	NN	TT	TT	TT	TT	CC	NN	TT	TT	NN	NN	TT
1H_2136253	A/G	1H	2136253	NA	IBSC_v2	LGC	NA	NA	NA	NA	GG	AA	GG	NN	GG	NN	AA	AA	GG	GG	GG	AA	NN	AA	GG	GG	GG	GG	NN	GG	NN	AA	GG	GG	GG	NN	GG	GG	NN	GG	NN	GG	GG	AA	GG	NN	AA	GG	AA
1H_2136254	T/C	1H	2136254	NA	IBSC_v2	LGC	NA	NA	NA	NA	CC	TT	CC	NN	CC	NN	TT	TT	CC	CC	CC	TT	NN	TT	CC	CC	CC	CC	NN	CC	NN	TT	CC	CC	CC	NN	CC	CC	NN	CC	NN	CC	CC	TT	CC	NN	TT	CC	TT
1H_2136299	A/G	1H	2136299	NA	IBSC_v2	LGC	NA	NA	NA	NA	AA	GG	AA	NN	AA	NN	GG	GG	AA	AA	AA	GG	NN	GG	AA	AA	AA	AA	NN	AA	NN	GG	AA	AA	AA	NN	AA	AA	NN	AA	NN	AA	AA	GG	AA	NN	GG	AA	GG
1H_2205179	G/A	1H	2205179	NA	IBSC_v2	LGC	NA	NA	NA	NA	GG	GG	GG	NN	GG	GG	GG	GG	GG	GG	GG	GG	GG	GG	GG	GG	GG	GG	GG	GG	AA	GG	GG	GG	GG	AA	GG	GG	AA	GG	GG	NN	GG	GG	GG	GG	GG	GG	GG
1H_2205191	G/A	1H	2205191	NA	IBSC_v2	LGC	NA	NA	NA	NA	GG	GG	GG	NN	GG	AA	GG	GG	GG	GG	AA	GG	AA	GG	GG	GG	GG	GG	AA	GG	GG	GG	GG	GG	GG	GG	GG	GG	GG	GG	AA	NN	GG	GG	GG	AA	GG	GG	GG
1H_2205209	T/C	1H	2205209	NA	IBSC_v2	LGC	NA	NA	NA	NA	TT	TT	TT	NN	TT	CC	TT	TT	TT	TT	CC	TT	CC	TT	TT	TT	TT	TT	CC	TT	CC	TT	TT	TT	TT	CC	TT	TT	CC	TT	CC	NN	TT	TT	TT	CC	TT	TT	TT
1H_2585445	T/C	1H	2585445	NA	IBSC_v2	LGC	NA	NA	NA	NA	TT	TT	NN	TT	TT	NN	TT	TT	TT	TT	TT	TT	NN	TT	TT	TT	TT	TT	NN	TT	CC	TT	TT	TT	TT	CC	TT	TT	CC	TT	NN	TT	TT	TT	TT	NN	TT	TT	TT
1H_2669176	C/T	1H	2669176	NA	IBSC_v2	LGC	NA	NA	NA	NA	TT	CC	TT	CC	TT	TT	CC	CC	TT	TT	TT	CC	TT	CC	TT	TT	TT	TT	TT	TT	CC	CC	TT	TT	TT	CC	TT	TT	CC	TT	TT	TT	TT	CC	TT	TT	CC	TT	CC
1H_2669201	A/G	1H	2669201	NA	IBSC_v2	LGC	NA	NA	NA	NA	AA	AA	AA	GG	AA	AA	AA	AA	AA	AA	AA	AA	AA	AA	AA	AA	AA	AA	AA	AA	AA	AA	AA	AA	AA	AA	AA	AA	AA	AA	AA	AA	AA	AA	AA	AA	AA	AA	AA
1H_2669208	A/G	1H	2669208	NA	IBSC_v2	LGC	NA	NA	NA	NA	GG	AA	GG	AA	GG	GG	AA	AA	GG	GG	GG	AA	GG	AA	GG	GG	GG	GG	GG	GG	AA	AA	GG	GG	GG	AA	GG	GG	AA	GG	GG	GG	GG	AA	GG	GG	AA	GG	AA
1H_2669213	C/T	1H	2669213	NA	IBSC_v2	LGC	NA	NA	NA	NA	TT	CC	TT	CC	TT	TT	CC	CC	TT	TT	TT	CC	TT	CC	TT	TT	TT	TT	TT	TT	CC	CC	TT	TT	TT	CC	TT	TT	CC	TT	TT	TT	TT	CC	TT	TT	CC	TT	CC
1H_2739242	G/A	1H	2739242	NA	IBSC_v2	LGC	NA	NA	NA	NA	GG	GG	GG	NN	GG	AA	GG	GG	GG	GG	GG	GG	NN	GG	GG	GG	GG	GG	GG	GG	AA	GG	GG	GG	GG	NN	GG	GG	NN	GG	NN	GG	GG	GG	GG	AA	GG	GG	GG
1H_2759844	T/A	1H	2759844	NA	IBSC_v2	LGC	NA	NA	NA	NA	TT	AA	TT	AA	TT	NN	AA	NN	TT	NN	TT	NN	NN	AA	TT	NN	TT	TT	NN	TT	TT	AA	TT	TT	TT	TT	TT	NN	TT	TT	NN	TT	TT	AA	TT	NN	NN	TT	NN
1H_3195661	G/C	1H	3195661	NA	IBSC_v2	LGC	NA	NA	NA	NA	CC	GG	GG	NN	GG	GG	GG	GG	GC	GC	GG	GG	GG	GG	GC	GC	GC	GG	GG	GG	GG	GG	GG	GG	GG	GG	GG	GC	GG	GC	GG	GG	GG	GG	GC	GG	GG	CC	GG
1H_3195686	T/C	1H	3195686	NA	IBSC_v2	LGC	NA	NA	NA	NA	CC	TT	TT	NN	TT	TT	TT	TT	TC	TC	TT	TT	TT	TT	TC	TC	TC	TT	TT	TT	TT	TT	TT	TT	TT	TT	TT	TC	TT	TC	TT	TT	TT	TT	TC	TT	TT	CC	TT
1H_3195699	C/G	1H	3195699	NA	IBSC_v2	LGC	NA	NA	NA	NA	GG	CC	CC	NN	CC	CC	CC	CC	CG	CG	CC	CC	CC	CC	CG	CG	CG	CC	CC	CC	CC	CC	CC	CC	CC	CC	CC	CG	CC	CG	CC	CC	CC	CC	CG	CC	CC	GG	CC
1H_3729845	G/C	1H	3729845	NA	IBSC_v2	LGC	NA	NA	NA	NA	NN	GG	GG	GG	GG	GG	NN	GG	NN	NN	GG	GG	GG	CC	GG	NN	NN	GG	GG	GG	NN	GG	GG	GG	GG	NN	GG	GG	NN	CC	NN	GG	GG	NN	NN	GG	GG	NN	GG
1H_3729868	C/A	1H	3729868	NA	IBSC_v2	LGC	NA	NA	NA	NA	NN	CC	CC	CC	CC	CC	NN	CC	NN	NN	CC	CC	CC	CC	AA	NN	NN	CC	CC	CC	NN	CC	CC	CC	CC	NN	CC	AA	NN	CC	NN	CC	CC	NN	NN	CC	CC	NN	CC
1H_4129509	A/G	1H	4129509	NA	IBSC_v2	LGC	NA	NA	NA	NA	GG	NN	GG	GG	GG	GG	GG	GG	GG	GG	GG	GG	GG	NN	GG	GG	GG	GG	NN	GG	AA	GG	GG	GG	GG	AA	GG	GG	AA	NN	GG	GG	GG	GG	GG	GG	GG	GG	GG
1H_4129526	C/T	1H	4129526	NA	IBSC_v2	LGC	NA	NA	NA	NA	CC	NN	CC	CC	CC	CC	CC	CC	CC	CC	TT	CC	CC	NN	CC	CC	CC	CC	NN	CC	CC	CC	CC	CC	CC	CC	CC	CC	CC	NN	CC	TT	CC	CC	CC	CC	CC	CC	CC
1H_4129530	C/G	1H	4129530	NA	IBSC_v2	LGC	NA	NA	NA	NA	CC	NN	CC	CC	CC	GG	CC	CC	CC	CC	CC	CC	GG	NN	CC	CC	CC	CC	NN	CC	CC	CC	CC	CC	CC	CC	CC	CC	CC	NN	GG	CC	CC	CC	CC	GG	CC	CC	CC
1H_4129572	G/A	1H	4129572	NA	IBSC_v2	LGC	NA	NA	NA	NA	GG	NN	AA	AA	AA	GG	GG	GG	GG	GG	GG	GG	GG	NN	GG	GG	GG	AA	NN	AA	GG	GG	AA	AA	AA	GG	AA	GG	GG	NN	GG	GG	AA	GG	GG	GG	GG	GG	GG
1H_4161256	T/C	1H	4161256	NA	IBSC_v2	LGC	NA	NA	NA	NA	TT	TT	CC	CC	CC	TT	TT	TT	TT	TT	TT	TT	TT	TT	TT	TT	TT	CC	TT	CC	CC	TT	CC	CC	CC	CC	CC	TT	CC	TT	TT	TT	CC	TT	TT	TT	TT	TT	TT
1H_4183083	G/T	1H	4183083	NA	IBSC_v2	LGC	NA	NA	NA	NA	GG	GG	GG	GG	GG	GG	GG	TT	GG	GG	TT	TT	GG	GG	GG	GG	GG	GG	GG	GG	GG	TT	GG	GG	GG	GG	GG	GG	GG	GG	GG	TT	GG	GG	GG	GG	TT	GG	TT
1H_4212092	C/T	1H	4212092	NA	IBSC_v2	LGC	NA	NA	NA	NA	CC	CC	CC	NN	CC	CC	TT	NN	CC	CC	NN	NN	CC	NN	TT	CC	CC	CC	CC	CC	TT	NN	CC	CC	CC	TT	CC	CC	TT	CC	CC	NN	CC	TT	CC	CC	NN	CC	NN
1H_4212150	T/C	1H	4212150	NA	IBSC_v2	LGC	NA	NA	NA	NA	TT	TT	TT	TT	TT	TT	TT	CC	TT	TT	TT	CC	TT	TT	TT	TT	TT	TT	TT	TT	TT	CC	TT	TT	TT	TT	TT	TT	TT	TT	TT	TT	TT	TT	TT	TT	CC	TT	CC
1H_4333082	G/A	1H	4333082	NA	IBSC_v2	LGC	NA	NA	NA	NA	GG	GG	AA	GG	AA	GG	GG	GG	GG	GG	GG	GG	GG	GG	GG	GG	GG	AA	AA	AA	GG	GG	AA	AA	AA	GG	AA	GG	GG	AA	GG	GG	AA	GG	GG	GG	GG	GG	GG
1H_4333093	G/T	1H	4333093	NA	IBSC_v2	LGC	NA	NA	NA	NA	GG	GG	TT	GG	TT	GG	GG	GG	GG	GG	GG	GG	GG	GG	GG	GG	GG	TT	TT	TT	TT	GG	TT	TT	TT	TT	TT	GG	TT	TT	GG	GG	TT	GG	GG	GG	GG	GG	GG
1H_4333111	C/G	1H	4333111	NA	IBSC_v2	LGC	NA	NA	NA	NA	CC	CC	CC	CC	CC	CC	CC	CC	CC	CC	CC	CC	CC	CC	CC	CC	CC	CC	CC	CC	GG	CC	CC	CC	CC	GG	CC	CC	GG	CC	CC	CC	CC	CC	CC	CC	CC	CC	CC
1H_4333150	G/C	1H	4333150	NA	IBSC_v2	LGC	NA	NA	NA	NA	GG	CC	GG	GG	GG	GG	CC	CC	GG	GG	GG	CC	GG	GG	GG	GG	GG	GG	GG	GG	GG	CC	GG	GG	GG	GG	GG	GG	GG	GG	GG	GG	GG	CC	GG	GG	CC	GG	CC
1H_4405370	G/A	1H	4405370	NA	IBSC_v2	LGC	NA	NA	NA	NA	AA	GG	GG	GG	GG	AA	GG	GG	AA	AA	GG	GG	AA	GG	NN	NN	NN	GG	GG	GG	GG	GG	GG	GG	GG	GG	GG	NN	GG	GG	AA	GG	GG	GG	AA	AA	GG	AA	GG
1H_4405391	C/G	1H	4405391	NA	IBSC_v2	LGC	NA	NA	NA	NA	CC	GG	GG	GG	GG	CC	GG	GG	CC	CC	GG	GG	CC	GG	NN	NN	NN	GG	GG	GG	CC	GG	GG	GG	GG	CC	GG	NN	CC	GG	CC	GG	GG	GG	CC	CC	GG	CC	GG
1H_4625950	G/A	1H	4625950	NA	IBSC_v2	LGC	NA	NA	NA	NA	GG	GG	NN	GG	GG	GG	GG	GG	GG	NN	GG	GG	GG	GG	GG	NN	GG	GG	NN	NN	GA	NN	GG	GG	GG	AA	NN	GG	AA	GG	GG	GG	NN	GG	GG	GG	NN	GG	GG
1H_4625974	T/C	1H	4625974	NA	IBSC_v2	LGC	NA	NA	NA	NA	TT	TT	NN	CC	TT	TT	TT	TT	TT	NN	TT	TT	TT	TT	TT	NN	TT	TT	NN	NN	TT	NN	TT	TT	TT	TT	NN	TT	TT	TT	TT	TT	NN	TT	TT	TT	NN	TT	TT
1H_4653948	A/G	1H	4653948	NA	IBSC_v2	LGC	NA	NA	NA	NA	AA	NN	NN	AA	NN	AA	AA	AA	AA	NN	AA	AA	AA	AA	AA	AA	AA	AA	AA	NN	GG	AA	AA	NN	NN	GG	AA	AA	GG	NN	AA	AA	NN	AA	AA	AA	AA	AA	AA
1H_4653963	C/T	1H	4653963	NA	IBSC_v2	LGC	NA	NA	NA	NA	TT	NN	NN	CC	NN	TT	CC	CC	TT	NN	CC	CC	TT	CC	TT	TT	TT	CC	TT	NN	CC	CC	CC	NN	NN	CC	CC	TT	CC	NN	TT	CC	NN	CC	TT	TT	CC	TT	CC
1H_4653983	T/C	1H	4653983	NA	IBSC_v2	LGC	NA	NA	NA	NA	CC	NN	NN	TT	NN	CC	TT	TT	CC	NN	TT	TT	CC	TT	CC	CC	CC	TT	CC	NN	TT	TT	TT	NN	NN	TT	TT	CC	TT	NN	CC	TT	NN	TT	CC	CC	TT	CC	TT
1H_4667163	G/C	1H	4667163	NA	IBSC_v2	LGC	NA	NA	NA	NA	GG	CC	CC	CC	CC	GG	CC	CC	GG	GG	CC	CC	GG	NN	GG	GG	GG	CC	GG	CC	CC	CC	CC	CC	CC	CC	CC	GG	CC	CC	GG	CC	CC	CC	GG	GG	CC	GG	CC
1H_4770577	C/T	1H	4770577	NA	IBSC_v2	LGC	NA	NA	NA	NA	CC	TT	CC	CC	CC	CC	TT	TT	CC	CC	CC	TT	CC	CC	CC	CC	CC	CC	CC	CC	CC	TT	CC	CC	CC	CC	CC	CC	CC	CC	CC	CC	CC	TT	CC	CC	TT	CC	TT
1H_4770600	C/T	1H	4770600	NA	IBSC_v2	LGC	NA	NA	NA	NA	CC	TT	CC	CC	CC	CC	TT	TT	CC	CC	CC	TT	CC	CC	CC	CC	CC	CC	CC	CC	CC	TT	CC	CC	CC	CC	CC	CC	CC	CC	CC	CC	CC	TT	CC	CC	TT	CC	TT
1H_4770608	C/T	1H	4770608	NA	IBSC_v2	LGC	NA	NA	NA	NA	CC	CC	CC	TT	CC	CC	CC	CC	CC	CC	CC	CC	CC	CC	CC	CC	CC	CC	TT	CC	CC	CC	CC	CC	CC	CC	CC	CC	CC	CC	CC	CC	CC	CC	CC	CC	CC	CC	CC
1H_5294162	G/C	1H	5294162	NA	IBSC_v2	LGC	NA	NA	NA	NA	CC	NN	CC	CC	CC	GG	CC	NN	CC	NN	CC	NN	GG	CC	CC	GG	GG	CC	CC	CC	CC	NN	CC	CC	CC	CC	CC	CC	CC	CC	CC	CC	CC	CC	CC	CC	NN	CC	NN
1H_5294186	C/A	1H	5294186	NA	IBSC_v2	LGC	NA	NA	NA	NA	CC	NN	CC	CC	CC	CC	CC	NN	CC	NN	AA	NN	CC	CC	CC	CC	CC	CC	CC	CC	CC	NN	CC	CC	CC	CC	CC	CC	CC	CC	CC	AA	CC	CC	CC	CC	NN	CC	NN
1H_5294193	G/C	1H	5294193	NA	IBSC_v2	LGC	NA	NA	NA	NA	GG	NN	CC	CC	CC	GG	CC	NN	GG	NN	CC	NN	GG	CC	GG	GG	GG	CC	CC	CC	CC	NN	CC	CC	CC	CC	CC	GG	CC	GG	GG	CC	CC	CC	GG	CC	NN	GG	NN
1H_5936813	G/A	1H	5936813	NA	IBSC_v2	LGC	NA	NA	NA	NA	GG	GG	GG	GG	GG	AA	NN	GG	GG	GG	NN	GG	AA	GG	GG	NN	NN	GG	GG	GG	GG	GG	GG	GG	GG	GG	GG	GG	GG	AA	AA	AA	GG	AA	GG	GG	GG	GG	GG
1H_5936833	G/C	1H	5936833	NA	IBSC_v2	LGC	NA	NA	NA	NA	GG	GG	GG	GG	GG	CC	GG	GG	GG	GG	GG	GG	CC	GG	GG	GG	GG	GG	GG	GG	GG	GG	GG	GG	GG	GG	GG	GG	GG	GG	GG	GG	GG	GG	GG	GG	GG	GG	GG
1H_5936852	G/A	1H	5936852	NA	IBSC_v2	LGC	NA	NA	NA	NA	GG	GG	GG	GG	GG	AA	GG	GG	GG	GG	GG	GG	AA	GG	GG	GG	GG	GG	GG	GG	GG	GG	GG	GG	GG	GG	GG	GG	GG	GG	GG	GG	GG	GG	GG	GG	GG	GG	GG
1H_5936936	G/A	1H	5936936	NA	IBSC_v2	LGC	NA	NA	NA	NA	GG	GG	GG	GG	GG	GG	GG	GG	GG	GG	AA	GG	GG	GG	GG	GG	GG	GG	AA	GG	GG	GG	GG	GG	GG	GG	GG	GG	GG	GG	GG	AA	GG	GG	GG	AA	GG	GG	GG
1H_6247565	A/G	1H	6247565	NA	IBSC_v2	LGC	NA	NA	NA	NA	AA	AA	AA	AA	AA	AA	AA	AA	AA	NN	GG	AA	AA	AA	AA	AA	AA	AA	AA	AA	AA	AA	AA	AA	AA	AA	AA	AA	AA	AA	AA	GG	AA	AA	AA	AA	AA	AA	AA
1H_6247578	C/G	1H	6247578	NA	IBSC_v2	LGC	NA	NA	NA	NA	CC	CC	CC	CC	CC	CC	CC	CC	CC	NN	GG	CC	CC	CC	CC	CC	CC	CC	CC	CC	CC	CC	CC	CC	CC	CC	CC	CC	CC	CC	CC	GG	CC	CC	CC	CC	CC	CC	CC
1H_6247601	C/T	1H	6247601	NA	IBSC_v2	LGC	NA	NA	NA	NA	TT	CC	CC	CC	CC	CC	TT	CC	TT	NN	TT	CC	CC	TT	TT	CC	CC	CC	CC	CC	CC	CC	CC	CC	CC	CC	CC	TT	CC	CC	CC	TT	CC	TT	TT	CC	CC	TT	CC
1H_6247635	C/A	1H	6247635	NA	IBSC_v2	LGC	NA	NA	NA	NA	CC	CC	CC	CC	CC	CC	CC	CC	CC	CC	AA	CC	CC	CC	CC	CC	CC	CC	CC	CC	CC	CC	CC	CC	CC	CC	CC	CC	CC	CC	CC	AA	CC	CC	CC	CC	CC	CC	CC
1H_6247659	A/C	1H	6247659	NA	IBSC_v2	LGC	NA	NA	NA	NA	AA	AA	AA	AA	AA	AA	AA	AA	AA	AA	CC	AA	AA	AA	AA	AA	AA	AA	AA	AA	AA	AA	AA	AA	AA	AA	AA	AA	AA	AA	AA	CC	AA	AA	AA	AA	AA	AA	AA
1H_6605031	C/T	1H	6605031	NA	IBSC_v2	LGC	NA	NA	NA	NA	TT	TT	TT	TT	TT	CC	NN	TT	TT	TT	TT	TT	CC	NN	TT	NN	NN	NN	NN	TT	TT	TT	NN	TT	TT	TT	NN	TT	TT	NN	NN	TT	TT	NN	TT	NN	TT	TT	TT
1H_6995203	G/T	1H	6995203	NA	IBSC_v2	LGC	NA	NA	NA	NA	GG	TT	GG	GG	GG	GG	GG	TT	GG	GG	GG	TT	GG	GG	GG	GG	GG	GG	GG	GG	GG	TT	GG	TT	GG	GG	GG	GG	GG	GG	GG	GG	GG	GG	GG	GG	TT	GG	TT
1H_7322229	C/T	1H	7322229	NA	IBSC_v2	LGC	NA	NA	NA	NA	CC	CC	CC	CC	CC	CC	CC	CC	CC	CC	TT	CC	CC	CC	CC	CC	CC	TT	CC	CC	CC	CC	TT	CC	CC	CC	TT	CC	CC	CC	CC	TT	CC	CC	CC	CC	CC	CC	CC
1H_7713720	G/A	1H	7713720	NA	IBSC_v2	LGC	NA	NA	NA	NA	GG	GG	AA	AA	AA	GG	GG	GG	GG	GG	GG	GG	GG	GG	GG	GG	GG	GG	GG	AA	GG	GG	GG	GG	AA	GG	GG	GG	GG	GG	GG	GG	AA	GG	GG	GG	GG	GG	GG
1H_7713768	C/T	1H	7713768	NA	IBSC_v2	LGC	NA	NA	NA	NA	TT	CC	CC	CC	CC	CC	CC	CC	TT	TT	CC	CC	CC	CC	CC	TT	TT	CC	CC	CC	CC	CC	CC	CC	CC	CC	CC	TT	CC	TT	TT	CC	CC	CC	TT	CC	CC	TT	CC
1H_8057534	T/C	1H	8057534	NA	IBSC_v2	LGC	NA	NA	NA	NA	TT	CC	TT	TT	TT	CC	CC	CC	TT	TT	TT	CC	CC	CC	TT	TT	TT	TT	TT	TT	CC	CC	TT	CC	TT	CC	TT	TT	CC	TT	TT	TT	TT	CC	TT	TT	CC	TT	CC
1H_8057585	G/A	1H	8057585	NA	IBSC_v2	LGC	NA	NA	NA	NA	GG	GG	GG	GG	GG	GG	GG	GG	GG	GG	GG	GG	GG	AA	GG	GG	GG	GG	GG	GG	AA	GG	GG	GG	GG	AA	GG	GG	AA	GG	GG	GG	GG	GG	GG	GG	GG	GG	GG
1H_8071249	G/T	1H	8071249	NA	IBSC_v2	LGC	NA	NA	NA	NA	GG	TT	GG	GG	GG	TT	NN	TT	GG	GG	NN	TT	TT	GG	TT	GG	GG	NN	TT	GG	NN	TT	NN	TT	GG	NN	NN	GG	NN	GG	GG	NN	GG	NN	GG	TT	TT	GG	TT
1H_8071269	C/T	1H	8071269	NA	IBSC_v2	LGC	NA	NA	NA	NA	CC	TT	CC	CC	CC	TT	NN	TT	CC	CC	NN	TT	TT	CC	TT	CC	CC	NN	TT	CC	NN	TT	NN	TT	CC	NN	NN	CC	NN	CC	CC	NN	CC	NN	CC	TT	TT	CC	TT
1H_8071273	G/A	1H	8071273	NA	IBSC_v2	LGC	NA	NA	NA	NA	GG	AA	GG	GG	GG	AA	NN	AA	GG	GG	NN	AA	AA	GG	AA	GG	GG	NN	AA	GG	NN	AA	NN	AA	GG	NN	NN	GG	NN	GG	GG	NN	GG	NN	GG	AA	AA	GG	AA
1H_8461868	A/G	1H	8461868	NA	IBSC_v2	LGC	NA	NA	NA	NA	AA	GG	GG	GG	GG	GG	GG	GG	AA	AA	GG	GG	GG	GG	GG	AA	AA	GG	NN	GG	NN	GG	GG	GG	GG	NN	GG	AA	NN	GG	GG	NN	GG	GG	AA	NN	GG	AA	GG
1H_9077803	G/A	1H	9077803	NA	IBSC_v2	LGC	NA	NA	NA	NA	AA	GG	GG	GG	GG	NN	GG	GG	AA	NN	GG	GG	GG	GG	GG	GG	GG	GG	GG	GG	GG	GG	GG	GG	GG	GG	GG	GG	GG	AA	AA	GG	GG	GG	AA	GG	GG	AA	GG
1H_9077828	G/A	1H	9077828	NA	IBSC_v2	LGC	NA	NA	NA	NA	GG	GG	GG	GG	GG	NN	GG	GG	GG	NN	GG	GG	GG	GG	AA	GG	GG	AA	GG	GG	GG	GG	AA	GG	GG	GG	AA	GG	GG	GG	GG	GG	GG	AA	GG	GG	GG	GG	GG
1H_9080300	C/T	1H	9080300	NA	IBSC_v2	LGC	NA	NA	NA	NA	CC	CC	CC	CC	CC	CC	CC	CC	CC	CC	CC	CC	CC	CC	NN	CC	CC	TT	CC	CC	CC	CC	TT	CC	CC	CC	TT	CC	CC	CC	CC	CC	CC	TT	CC	CC	CC	CC	CC
1H_9172307	C/T	1H	9172307	NA	IBSC_v2	LGC	NA	NA	NA	NA	NN	TT	CC	CC	CC	TT	TT	TT	NN	NN	CC	TT	TT	NN	NN	CC	CC	CC	NN	CC	TT	TT	CC	TT	CC	TT	CC	CC	TT	NN	NN	TT	CC	CC	NN	NN	TT	NN	TT
1H_9241805	C/T	1H	9241805	NA	IBSC_v2	LGC	NA	NA	NA	NA	TT	CC	CC	CC	CC	CC	TT	CC	TT	TT	CC	CC	CC	CC	CC	CC	CC	CC	TT	CC	CC	CC	CC	CC	CC	CC	CC	CC	CC	TT	CC	CC	CC	CC	TT	TT	CC	TT	CC
1H_9241819	A/G	1H	9241819	NA	IBSC_v2	LGC	NA	NA	NA	NA	AA	AA	AA	AA	AA	AA	AA	AA	AA	AA	AA	AA	AA	AA	GG	AA	AA	AA	AA	AA	AA	AA	AA	AA	AA	AA	AA	AA	AA	AA	AA	AA	AA	AA	AA	AA	AA	AA	AA
1H_9255560	G/A	1H	9255560	NA	IBSC_v2	LGC	NA	NA	NA	NA	AA	GG	GG	GG	GG	GG	GG	GG	AA	AA	GG	GG	GG	GG	NN	GG	GG	NN	GG	GG	GG	GG	NN	GG	GG	GG	NN	GG	GG	AA	GG	GG	GG	NN	AA	GG	GG	AA	GG
1H_9255662	A/G	1H	9255662	NA	IBSC_v2	LGC	NA	NA	NA	NA	AA	AA	AA	AA	AA	AA	AA	AA	AA	AA	NN	AA	AA	AA	GG	AA	AA	GG	AA	AA	GG	AA	GG	AA	AA	AA	GG	NN	AA	AA	AA	AA	AA	GG	AA	AA	AA	AA	AA
1H_9255688	C/T	1H	9255688	NA	IBSC_v2	LGC	NA	NA	NA	NA	CC	CC	CC	CC	CC	CC	CC	CC	CC	CC	NN	CC	CC	CC	TT	CC	CC	TT	CC	CC	CC	CC	TT	CC	CC	CC	TT	NN	CC	CC	CC	CC	CC	TT	CC	CC	CC	CC	CC
1H_9395444	G/A	1H	9395444	NA	IBSC_v2	LGC	NA	NA	NA	NA	NN	GG	GA	NN	GA	GG	GG	GG	GG	NN	NN	GG	GG	GG	NN	GG	GG	GG	NN	GA	GG	GG	GG	GG	GA	NN	GG	GG	NN	GG	NN	GA	NN	GG	NN	NN	GG	GG	GG
1H_9605614	G/T	1H	9605614	NA	IBSC_v2	LGC	NA	NA	NA	NA	TT	GG	GG	GG	GG	GG	TT	GG	TT	TT	GG	GG	GG	NN	NN	GG	GG	GG	GG	GG	NN	GG	GG	GG	GG	GG	GG	GG	GG	GG	GG	GG	GG	GG	TT	GG	GG	TT	GG
1H_9605640	C/G	1H	9605640	NA	IBSC_v2	LGC	NA	NA	NA	NA	CC	GG	GG	GG	GG	GG	CC	GG	CC	CC	CC	GG	GG	NN	NN	GG	GG	CC	CC	GG	NN	GG	CC	GG	GG	GG	CC	CC	GG	GG	GG	GG	GG	CC	CC	CC	GG	CC	GG
1H_9940017	T/C	1H	9940017	NA	IBSC_v2	LGC	NA	NA	NA	NA	CC	CC	CC	CC	CC	CC	CC	CC	CC	CC	CC	CC	CC	CC	CC	CC	CC	TT	TT	CC	TT	CC	TT	CC	CC	CC	TT	CC	CC	CC	CC	CC	CC	TT	CC	TT	CC	CC	CC
1H_10075570	C/A	1H	10075570	NA	IBSC_v2	LGC	NA	NA	NA	NA	AA	AA	CC	CC	CC	AA	CC	AA	AA	NN	CC	AA	AA	AA	AA	AA	AA	CC	CC	CC	AA	AA	CC	AA	CC	CC	CC	CC	CC	CC	CC	CC	NN	CC	AA	CC	AA	AA	AA
1H_10075594	C/A	1H	10075594	NA	IBSC_v2	LGC	NA	NA	NA	NA	AA	AA	CC	CC	CC	AA	CC	AA	AA	NN	CC	AA	AA	CC	AA	AA	AA	CC	CC	CC	CC	AA	CC	AA	CC	CC	CC	CC	CC	CC	CC	CC	NN	CC	AA	CC	AA	AA	AA
1H_10077477	C/A	1H	10077477	NA	IBSC_v2	LGC	NA	NA	NA	NA	AA	AA	CC	CC	CC	AA	CC	AA	AA	NN	CC	AA	AA	AA	AA	AA	AA	CC	AA	CC	AA	AA	CC	AA	CC	CC	CC	CC	CC	CC	CC	CC	NN	CC	AA	AA	AA	AA	AA
1H_10077485	G/A	1H	10077485	NA	IBSC_v2	LGC	NA	NA	NA	NA	AA	AA	GG	GG	GG	AA	GG	AA	AA	NN	GG	AA	AA	AA	AA	AA	AA	GG	AA	GG	GG	AA	GG	AA	GG	GG	GG	GG	GG	GG	GG	GG	NN	GG	AA	AA	AA	AA	AA
1H_10141125	A/G	1H	10141125	NA	IBSC_v2	LGC	NA	NA	NA	NA	AA	GG	AA	AA	AA	GG	AA	GG	AA	AA	AA	GG	GG	NN	AA	AA	AA	AA	AA	AA	AA	GG	AA	GG	AA	AA	AA	AA	AA	AA	NN	AA	AA	AA	AA	AA	GG	AA	GG
1H_10141136	A/G	1H	10141136	NA	IBSC_v2	LGC	NA	NA	NA	NA	AA	GG	AA	AA	AA	GG	AA	GG	AA	AA	AA	GG	GG	NN	AA	AA	AA	AA	AA	AA	AA	GG	AA	GG	AA	AA	AA	AA	AA	AA	NN	AA	AA	AA	AA	AA	GG	AA	GG
1H_10246867	A/G	1H	10246867	NA	IBSC_v2	LGC	NA	NA	NA	NA	AA	AA	AA	AA	AA	AA	AA	AA	AA	AA	AA	AA	AA	AA	AA	AA	AA	AA	AA	AA	GG	AA	AA	AA	AA	AA	AA	AA	AA	AA	AA	AA	AA	AA	AA	AA	AA	AA	AA
1H_10258847	C/A	1H	10258847	NA	IBSC_v2	LGC	NA	NA	NA	NA	CC	CC	CC	CC	CC	CC	CC	CC	CC	CC	CC	CC	CC	AA	CC	CC	CC	CC	NN	CC	CC	CC	CC	CC	CC	CC	CC	CC	CC	CC	CC	CC	CC	CC	CC	NN	CC	CC	CC
1H_10258898	T/C	1H	10258898	NA	IBSC_v2	LGC	NA	NA	NA	NA	TT	TT	TT	TT	TT	TT	TT	TT	TT	TT	TT	TT	TT	TT	TT	TT	TT	TT	NN	TT	TT	TT	TT	TT	TT	TT	TT	TT	TT	TT	CC	TT	TT	TT	TT	NN	TT	TT	TT
1H_10258899	C/A	1H	10258899	NA	IBSC_v2	LGC	NA	NA	NA	NA	CC	CC	CC	CC	CC	CC	CC	CC	CC	CC	CC	CC	CC	CC	CC	CC	CC	CC	NN	CC	CC	CC	CC	CC	CC	CC	CC	CC	CC	CC	AA	CC	CC	CC	CC	NN	CC	CC	CC
1H_10259295	A/G	1H	10259295	NA	IBSC_v2	LGC	NA	NA	NA	NA	AA	GG	AA	AA	AA	GG	AA	GG	AA	AA	AA	GG	GG	AA	AA	AA	AA	AA	AA	AA	AA	GG	AA	GG	AA	AA	AA	AA	AA	AA	AA	AA	AA	AA	AA	AA	GG	AA	GG
1H_10259307	G/C	1H	10259307	NA	IBSC_v2	LGC	NA	NA	NA	NA	GG	CC	GG	GG	GG	CC	GG	CC	GG	GG	GG	CC	CC	CC	GG	GG	GG	GG	CC	GG	CC	CC	GG	CC	GG	GG	GG	GG	GG	GG	CC	GG	GG	GG	GG	CC	CC	GG	CC
1H_10636547	G/T	1H	10636547	NA	IBSC_v2	LGC	NA	NA	NA	NA	GG	TT	GG	TT	GG	TT	GG	TT	GG	GG	GG	TT	TT	GG	GG	GG	GG	TT	GG	GG	GG	TT	TT	TT	GG	TT	TT	GG	TT	GG	NN	TT	GG	GG	GG	GG	TT	GG	TT
1H_10794485	G/T	1H	10794485	NA	IBSC_v2	LGC	NA	NA	NA	NA	GT	GG	GG	GG	GG	GG	GG	GG	GG	GT	GT	GT	GG	GG	GT	TT	TT	GG	GG	GG	GT	GG	GG	GG	GG	GT	GG	GT	GT	GT	GG	GT	GG	GG	GT	GG	GT	GT	GG
1H_10879331	T/C	1H	10879331	NA	IBSC_v2	LGC	NA	NA	NA	NA	TT	NN	TT	CC	TT	CC	TT	NN	TT	TT	TT	CC	NN	NN	TT	TT	TT	NN	CC	TT	TT	CC	NN	NN	TT	NN	NN	TT	CC	TT	NN	NN	TT	NN	TT	CC	CC	TT	NN
1H_10960617	G/T	1H	10960617	NA	IBSC_v2	LGC	NA	NA	NA	NA	GG	NN	GG	NN	GG	NN	GG	NN	GG	GG	GG	TT	TT	TT	GG	GG	GG	NN	TT	GG	GG	NN	NN	NN	NN	NN	NN	GG	TT	GG	NN	NN	GG	TT	GG	TT	NN	GG	TT
1H_10960622	A/G	1H	10960622	NA	IBSC_v2	LGC	NA	NA	NA	NA	AA	NN	AA	NN	AA	NN	AA	NN	AA	AA	AA	GG	GG	GG	AA	AA	AA	NN	GG	AA	AA	NN	NN	NN	NN	NN	NN	AA	GG	AA	NN	NN	AA	GG	AA	GG	NN	AA	GG
1H_10962866	C/G	1H	10962866	NA	IBSC_v2	LGC	NA	NA	NA	NA	CC	GG	CC	GG	CC	GG	CC	GG	CC	CC	CC	GG	GG	GG	CC	CC	CC	GG	GG	CC	CC	GG	GG	GG	CC	GG	GG	CC	GG	CC	GG	GG	CC	GG	CC	GG	GG	CC	GG
1H_11165436	C/G	1H	11165436	NA	IBSC_v2	LGC	NA	NA	NA	NA	CC	GG	NN	GG	NN	GG	NN	GG	CC	NN	NN	GG	GG	CC	CC	CC	CC	GG	GG	NN	CC	GG	GG	CC	NN	GG	GG	NN	GG	GG	CC	GG	NN	GG	CC	GG	GG	CC	GG
1H_11165459	C/T	1H	11165459	NA	IBSC_v2	LGC	NA	NA	NA	NA	CC	TT	NN	TT	NN	TT	NN	TT	CC	NN	NN	TT	TT	CC	CC	CC	CC	TT	TT	NN	CC	TT	TT	CC	NN	TT	TT	NN	TT	TT	TT	TT	NN	TT	CC	TT	TT	CC	TT
1H_11207974	A/G	1H	11207974	NA	IBSC_v2	LGC	NA	NA	NA	NA	AA	AA	NN	AA	NN	AA	NN	AA	AA	AA	NN	AA	AA	NN	AA	AA	AA	AA	AG	NN	GG	AA	AA	AA	NN	AA	AA	NN	AA	AA	AA	AA	NN	AA	AA	NN	AA	AA	AA
1H_11207985	C/G	1H	11207985	NA	IBSC_v2	LGC	NA	NA	NA	NA	CC	GG	NN	GG	NN	GG	NN	GG	CC	CC	NN	GG	GG	NN	CC	CC	CC	GG	CG	NN	CC	GG	GG	CC	NN	GG	GG	NN	GG	GG	GG	GG	NN	GG	CC	NN	GG	CC	GG
1H_11207999	C/A	1H	11207999	NA	IBSC_v2	LGC	NA	NA	NA	NA	CC	CC	NN	CC	NN	CC	NN	CC	CC	CC	NN	CC	CC	NN	CC	CC	CC	CC	CA	NN	AA	CC	CC	CC	NN	CC	CC	NN	CC	CC	CC	CC	NN	CC	CC	NN	CC	CC	CC
1H_11208000	G/A	1H	11208000	NA	IBSC_v2	LGC	NA	NA	NA	NA	GG	AA	NN	AA	NN	AA	NN	AA	GG	GG	NN	AA	AA	NN	GG	GG	GG	AA	GA	NN	GG	AA	AA	GG	NN	AA	AA	NN	AA	AA	AA	AA	NN	AA	GG	NN	AA	GG	AA
1H_11208012	C/G	1H	11208012	NA	IBSC_v2	LGC	NA	NA	NA	NA	CC	GG	NN	GG	NN	GG	NN	GG	CC	CC	NN	GG	GG	NN	CC	CC	CC	GG	GG	NN	GG	GG	GG	CC	NN	GG	GG	NN	GG	GG	GG	GG	NN	GG	CC	NN	GG	CC	GG
1H_11510589	C/T	1H	11510589	NA	IBSC_v2	LGC	NA	NA	NA	NA	CT	CC	CT	CC	CT	CT	CC	CC	CC	CC	CT	CC	CT	CT	CC	CC	CC	CC	CC	CT	CC	CC	CC	CT	CT	CT	CT	CT	CC	CT	NN	CT	CT	CC	CC	CT	CC	CC	CC
1H_11520962	T/A	1H	11520962	NA	IBSC_v2	LGC	NA	NA	NA	NA	AA	TT	AA	TT	TT	TT	AA	TT	AA	AA	AA	TT	TT	TT	AA	TT	TT	TT	TT	TT	TT	TT	TT	AA	TT	TT	TT	AA	TT	TT	TT	TT	AA	TT	AA	TT	TT	AA	TT
1H_11520976	G/T	1H	11520976	NA	IBSC_v2	LGC	NA	NA	NA	NA	TT	TT	TT	TT	TT	TT	TT	TT	TT	TT	TT	TT	TT	TT	TT	TT	TT	GG	GG	TT	GG	TT	GG	TT	TT	TT	GG	TT	TT	TT	TT	TT	TT	GG	TT	GG	TT	TT	TT
1H_11689679	G/A	1H	11689679	NA	IBSC_v2	LGC	NA	NA	NA	NA	GG	AA	GG	GG	GG	AA	GG	AA	GG	GG	GG	AA	AA	AA	GG	GG	GG	GG	GG	GG	GG	AA	GG	GG	GG	AA	GG	GG	AA	AA	GG	AA	GG	GG	GG	GG	AA	GG	AA
1H_11689715	G/A	1H	11689715	NA	IBSC_v2	LGC	NA	NA	NA	NA	AA	GG	AA	GG	GG	GG	AA	GG	AA	AA	AA	GG	GG	GG	AA	AA	AA	GG	GG	GG	GG	GG	GG	AA	GG	GG	GG	AA	GG	GG	GG	GG	AA	GG	AA	GG	GG	AA	GG
1H_12027948	C/G	1H	12027948	NA	IBSC_v2	LGC	NA	NA	NA	NA	NN	CC	GG	CC	CC	CC	GG	NN	CG	NN	GG	CC	CC	CC	GG	NN	NN	CC	NN	CC	CC	CC	CC	NN	CC	NN	CC	GG	CC	NN	CC	CC	GG	NN	GG	NN	CC	GG	CC
1H_12424869	G/C	1H	12424869	NA	IBSC_v2	LGC	NA	NA	NA	NA	CC	CC	CC	GG	GG	CC	CC	CC	CC	CC	GG	CC	CC	CC	CC	CC	CC	CC	GG	GG	CC	CC	CC	CC	GG	CC	CC	GG	CC	CC	CC	CC	GG	CC	CC	GG	CC	CC	CC
1H_12424916	G/T	1H	12424916	NA	IBSC_v2	LGC	NA	NA	NA	NA	GG	GG	GG	GG	GG	GG	GG	GG	GG	GG	GG	GG	GG	GG	GG	GG	GG	TT	GG	GG	GG	GG	TT	GG	GG	GG	TT	GG	GG	GG	GG	GG	GG	GG	GG	GG	GG	GG	GG
1H_12548299	T/C	1H	12548299	NA	IBSC_v2	LGC	NA	NA	NA	NA	CC	CC	CC	CC	CC	CC	CC	CC	CC	CC	CC	CC	CC	CC	CC	TT	TT	TT	CC	CC	CC	CC	TT	TT	CC	CC	TT	CC	CC	CC	CC	CC	CC	CC	CC	CC	CC	CC	CC
1H_12548303	G/C	1H	12548303	NA	IBSC_v2	LGC	NA	NA	NA	NA	GG	GG	GG	GG	GG	GG	GG	GG	GG	GG	GG	GG	GG	GG	GG	GG	GG	GG	GG	GG	GC	GG	GG	GG	GG	GG	GG	GG	GG	GG	CC	GG	GG	GG	GG	GG	GG	GG	GG
1H_12570429	G/C	1H	12570429	NA	IBSC_v2	LGC	NA	NA	NA	NA	GG	GG	GG	GG	GG	GG	GG	GG	GG	GG	GG	GG	GG	GG	GG	GG	GG	GG	GG	GG	CC	GG	GG	GG	GG	GG	GG	GG	GG	GG	CC	GG	GG	GG	GG	GG	GG	GG	GG
1H_12570492	G/A	1H	12570492	NA	IBSC_v2	LGC	NA	NA	NA	NA	AA	GG	AA	AA	AA	GG	AA	GG	AA	AA	AA	GG	GG	GG	AA	GG	GG	GG	AA	AA	GG	GG	GG	GG	AA	GG	GG	AA	GG	GG	GG	GG	AA	AA	AA	AA	GG	AA	GG
1H_13151700	G/A	1H	13151700	NA	IBSC_v2	LGC	NA	NA	NA	NA	GG	GG	GG	GG	GG	GG	GG	GA	GG	GG	GG	GG	GA	GA	GG	GG	GG	GG	GG	GG	GG	GG	GG	GG	GG	GG	GG	GG	GG	GG	NN	GG	GG	GG	GG	GG	GA	GG	GA
1H_13395253	A/G	1H	13395253	NA	IBSC_v2	LGC	NA	NA	NA	NA	AA	AG	AA	AA	AA	GG	AA	AG	AA	AA	AA	GG	GG	AA	AA	AA	AA	AA	AA	AA	GG	GG	GG	GG	AA	GG	GG	AA	AG	AG	GG	GG	AA	GG	AA	AA	AG	AA	GG
1H_13395277	T/C	1H	13395277	NA	IBSC_v2	LGC	NA	NA	NA	NA	TT	CC	TT	TT	TT	CC	TT	CC	TT	TT	TT	CC	CC	TT	TT	TT	TT	TT	TT	TT	CC	CC	CC	CC	TT	CC	CC	TT	CC	CC	CC	CC	TT	CC	TT	TT	NN	TT	CC
1H_14027638	G/A	1H	14027638	NA	IBSC_v2	LGC	NA	NA	NA	NA	GG	AA	GG	GG	GG	GG	GG	GG	GG	GG	GG	AA	AA	GG	GG	GG	GG	GG	GG	GG	NN	AA	GG	GG	GG	GG	GG	GG	GG	GG	GG	GG	GG	GG	GG	GG	AA	GG	GG
1H_14027688	C/G	1H	14027688	NA	IBSC_v2	LGC	NA	NA	NA	NA	CC	GG	CC	CC	CC	CC	CC	CC	CC	CC	CC	GG	GG	CC	CC	CC	CC	CC	CC	CC	NN	GG	CC	CC	CC	CC	CC	CC	CC	CC	CC	CC	CC	CC	CC	CC	GG	CC	CC
1H_14192810	C/T	1H	14192810	NA	IBSC_v2	LGC	NA	NA	NA	NA	CC	TT	CC	CC	CC	CC	CC	CC	CC	CC	CC	TT	TT	CC	CC	CC	CC	CC	CC	CC	NN	TT	CC	CC	CC	CC	CC	CC	CC	CC	CC	CC	CC	CC	CC	CC	TT	CC	CC
1H_14348642	C/G	1H	14348642	NA	IBSC_v2	LGC	NA	NA	NA	NA	GG	CC	CC	CC	CC	CC	CC	CC	GG	GG	GG	CC	CC	CC	CC	CC	CC	GG	GG	CC	CC	CC	CC	CC	CC	CC	CC	GG	CC	CC	CC	CC	GG	CC	GG	GG	CC	CC	CC
1H_14348664	G/C	1H	14348664	NA	IBSC_v2	LGC	NA	NA	NA	NA	CC	CC	GG	GG	GG	GG	GG	GG	CC	CC	CC	CC	CC	GG	GG	GG	GG	CC	CC	GG	CC	CC	GG	GG	GG	GG	GG	CC	GG	GG	CC	GG	CC	GG	CC	CC	CC	GG	GG
1H_14348671	C/A	1H	14348671	NA	IBSC_v2	LGC	NA	NA	NA	NA	CC	AA	CC	CC	CC	CC	CC	CC	CC	CC	CC	AA	AA	CC	CC	CC	CC	CC	CC	CC	AA	AA	CC	CC	CC	CC	CC	CC	CC	CC	CC	CC	CC	CC	CC	CC	AA	CC	CC
1H_14348685	A/T	1H	14348685	NA	IBSC_v2	LGC	NA	NA	NA	NA	TT	TT	AA	AA	AA	AA	AA	AA	TT	TT	TT	TT	TT	AA	AA	AA	AA	TT	TT	AA	AA	TT	AA	AA	AA	AA	AA	TT	AA	AA	TT	AA	TT	AA	TT	TT	TT	AA	AA
1H_14371276	A/T	1H	14371276	NA	IBSC_v2	LGC	NA	NA	NA	NA	AA	AA	AA	AA	AA	AA	AA	AA	AA	AA	AA	AA	AA	AA	AA	AA	AA	AA	AA	AA	TT	AA	AA	AA	AA	AA	AA	AA	AA	AA	AA	AA	AA	AA	AA	AA	AA	AA	AA
1H_14371313	C/T	1H	14371313	NA	IBSC_v2	LGC	NA	NA	NA	NA	TT	CC	TT	TT	CC	TT	TT	TT	TT	TT	TT	CC	CC	TT	TT	TT	TT	TT	TT	CC	CC	CC	TT	CC	CC	TT	TT	TT	TT	TT	CC	TT	TT	CC	TT	TT	CC	TT	TT
1H_14991312	A/T	1H	14991312	NA	IBSC_v2	LGC	NA	NA	NA	NA	TT	AA	AA	AA	AA	AA	NN	AA	TT	TT	TT	NN	AA	AA	AA	AA	AA	TT	TT	AA	AA	AA	AA	AA	AA	AA	AA	TT	AA	AA	AA	AA	TT	AA	TT	TT	NN	AA	AA
1H_14991319	T/A	1H	14991319	NA	IBSC_v2	LGC	NA	NA	NA	NA	TT	TT	TT	AA	TT	AA	NN	AA	TT	TT	TT	NN	AA	AA	AA	AA	AA	TT	TT	TT	TT	TT	AA	TT	TT	AA	AA	TT	AA	AA	TT	AA	TT	TT	TT	TT	NN	AA	AA
1H_14991382	A/G	1H	14991382	NA	IBSC_v2	LGC	NA	NA	NA	NA	GG	NN	AA	GG	AA	GG	NN	GG	GG	GG	GG	NN	GG	GG	GG	GG	GG	GG	GG	AA	AA	NN	GG	AA	AA	NN	GG	GG	GG	GG	GG	GG	GG	AA	GG	GG	NN	GG	GG
1H_14991390	C/A	1H	14991390	NA	IBSC_v2	LGC	NA	NA	NA	NA	CC	NN	NN	CC	CC	CC	NN	CC	CC	CC	CC	NN	CC	CC	CC	CC	CC	CC	CC	CC	NN	NN	CC	CC	CC	NN	CC	CC	CC	CC	AA	CC	CC	CC	CC	CC	NN	CC	CC
1H_14991401	G/A	1H	14991401	NA	IBSC_v2	LGC	NA	NA	NA	NA	GG	NN	GG	GG	GG	GG	NN	GG	GG	GG	GG	NN	GG	GG	GG	GG	GG	GG	GG	GG	GG	NN	GG	GG	GG	NN	GG	GG	GG	GG	AA	GG	GG	GG	GG	GG	NN	GG	GG
1H_15008358	C/T	1H	15008358	NA	IBSC_v2	LGC	NA	NA	NA	NA	TT	TT	NN	TT	NN	NN	TT	TT	TT	TT	TT	TT	TT	TT	TT	TT	TT	TT	TT	NN	NN	NN	TT	NN	CC	TT	NN	TT	TT	TT	TT	TT	TT	CC	TT	TT	NN	TT	TT
1H_15008365	C/T	1H	15008365	NA	IBSC_v2	LGC	NA	NA	NA	NA	TT	CC	NN	CC	NN	NN	CC	CC	TT	TT	TT	CC	CC	CC	CC	CC	CC	TT	TT	NN	NN	NN	CC	NN	CC	CC	NN	TT	CC	CC	CC	CC	TT	CC	TT	TT	NN	CC	CC
1H_15008370	G/A	1H	15008370	NA	IBSC_v2	LGC	NA	NA	NA	NA	GG	AA	NN	AA	NN	NN	AA	AA	GG	GG	GG	AA	AA	AA	AA	AA	AA	GG	GG	NN	NN	NN	AA	NN	GG	AA	NN	GG	AA	AA	GG	AA	GG	GG	GG	GG	NN	AA	AA
1H_15066049	A/G	1H	15066049	NA	IBSC_v2	LGC	NA	NA	NA	NA	NN	GG	AA	GG	AA	GG	GG	GG	NN	NN	NN	GG	GG	GG	GG	GG	GG	NN	NN	AA	AA	GG	GG	AA	AA	GG	GG	NN	GG	GG	NN	GG	NN	AA	NN	NN	GG	GG	GG
1H_15791915	C/G	1H	15791915	NA	IBSC_v2	LGC	NA	NA	NA	NA	GG	NN	GG	GG	CC	GG	GG	GG	GG	GG	GG	GG	GG	GG	GG	CC	CC	GG	GG	CC	GG	NN	GG	CC	CC	GG	GG	GG	GG	GG	CC	GG	GG	CC	GG	GG	GG	GG	GG
1H_15960027	A/G	1H	15960027	NA	IBSC_v2	LGC	NA	NA	NA	NA	GG	NN	AA	GG	AA	AA	AA	AA	GG	GG	GG	AA	AA	AA	AA	AA	AA	GG	GG	AA	AA	NN	AA	AA	AA	AA	AA	GG	AA	AA	AA	AA	GG	AA	GG	GG	AA	AA	AA
1H_15962397	G/A	1H	15962397	NA	IBSC_v2	LGC	NA	NA	NA	NA	GG	NN	NN	GA	NN	GG	GG	GG	GA	NN	GA	GG	GG	GG	GG	NN	NN	GA	GA	NN	NN	NN	GG	NN	NN	GG	GG	GA	GG	GG	GG	GG	GA	NN	GA	GA	GG	GG	GG
1H_15962401	A/G	1H	15962401	NA	IBSC_v2	LGC	NA	NA	NA	NA	AA	NN	NN	AA	NN	AA	AA	AA	AA	NN	AA	AA	AA	AA	AA	NN	NN	AA	AA	NN	NN	NN	AA	NN	NN	AA	AA	AA	AA	AA	GG	AA	AA	NN	AA	AA	AA	AA	AA
1H_16450260	A/C	1H	16450260	NA	IBSC_v2	LGC	NA	NA	NA	NA	AA	NN	AA	AA	AA	CC	CC	CC	AA	AA	AA	CC	CC	CC	CC	AA	AA	AA	AA	AA	AA	NN	CC	AA	AA	CC	CC	AA	CC	CC	AA	CC	AA	AA	AA	AA	CC	CC	CC
1H_16620572	C/A	1H	16620572	NA	IBSC_v2	LGC	NA	NA	NA	NA	NN	NN	NN	CC	CC	AA	AA	AA	CC	NN	CC	AA	AA	AA	AA	CC	NN	NN	CC	CC	NN	NN	AA	CC	NN	AA	AA	CC	AA	AA	NN	AA	CC	CC	NN	NN	AA	AA	AA
1H_17877679	C/G	1H	17877679	NA	IBSC_v2	LGC	NA	NA	NA	NA	GG	CC	CC	CC	CC	CC	CC	CC	GG	GG	GG	CC	CC	CC	CC	CC	CC	GG	GG	CC	CC	CC	CC	CC	CC	GG	CC	GG	CC	CC	CC	CC	GG	CC	GG	GG	CC	CC	CC
1H_18476044	C/T	1H	18476044	NA	IBSC_v2	LGC	NA	NA	NA	NA	TT	CC	TT	TT	TT	NN	TT	TT	TT	TT	TT	TT	TT	TT	NN	TT	TT	TT	TT	TT	TT	CC	TT	NN	TT	TT	TT	TT	TT	TT	TT	TT	TT	TT	TT	TT	TT	TT	TT
1H_18495985	A/T	1H	18495985	NA	IBSC_v2	LGC	NA	NA	NA	NA	AA	NN	AA	AT	AA	NN	AA	AA	AT	AT	AT	AA	AA	AA	NN	AA	AA	AT	AA	AA	AA	NN	AT	NN	AT	AT	AA	AT	AA	AA	AA	AA	AT	AA	AA	AT	AA	AA	AT
1H_18500830	C/T	1H	18500830	NA	IBSC_v2	LGC	NA	NA	NA	NA	CT	NN	CT	CT	CT	NN	CC	CT	CC	CT	CC	CT	CT	CT	NN	CT	CT	CC	CT	CT	CT	NN	CT	NN	CT	CC	CC	CC	CC	CC	CT	CT	CC	CC	CT	CC	CT	CT	CT
1H_18501604	G/C	1H	18501604	NA	IBSC_v2	LGC	NA	NA	NA	NA	GC	NN	GC	GC	GC	NN	GC	GC	CC	GC	GC	GG	GC	GC	NN	CC	GC	NN	NN	GC	GC	NN	GC	NN	GC	NN	CC	GC	GC	GC	GC	GC	GC	GC	GC	GC	CC	GC	GC
1H_18501612	C/T	1H	18501612	NA	IBSC_v2	LGC	NA	NA	NA	NA	CT	NN	CT	CT	CT	NN	CT	CT	TT	CT	CT	CC	CT	CT	NN	TT	CT	NN	NN	TT	CT	NN	CT	NN	CT	NN	TT	CT	CT	CT	CT	CT	CT	CT	CT	CT	TT	CT	CT
1H_18595592	A/G	1H	18595592	NA	IBSC_v2	LGC	NA	NA	NA	NA	AA	NN	AA	AA	AA	GG	AA	AA	AA	AA	AA	AA	AA	AA	GG	AA	AA	AA	AA	AA	AA	NN	AA	NN	AA	AA	AA	AA	AA	AA	AA	AA	AA	AA	AA	AA	AA	AA	AA
1H_18664466	G/A	1H	18664466	NA	IBSC_v2	LGC	NA	NA	NA	NA	GG	GG	GG	GG	GG	AA	GG	GG	GG	GG	GG	GG	GG	GG	AA	GG	GG	GG	GG	GG	GG	GG	GG	GG	GG	GG	GG	GG	GG	GG	GG	GG	GG	GG	GG	GG	GG	GG	GG
1H_18780829	C/A	1H	18780829	NA	IBSC_v2	LGC	NA	NA	NA	NA	AA	CC	AA	AA	AA	AA	AA	AA	AA	AA	AA	AA	AA	AA	AA	AA	AA	AA	AA	AA	AA	CC	AA	CC	AA	AA	AA	AA	AA	AA	AA	AA	AA	AA	AA	AA	AA	AA	AA
1H_18780834	A/C	1H	18780834	NA	IBSC_v2	LGC	NA	NA	NA	NA	CC	AA	CC	CC	CC	CC	CC	CC	CC	CC	CC	CC	CC	CC	CC	CC	CC	CC	CC	CC	CC	AA	CC	AA	CC	CC	CC	CC	CC	CC	CC	CC	CC	CC	CC	CC	CC	CC	CC
1H_18780845	C/T	1H	18780845	NA	IBSC_v2	LGC	NA	NA	NA	NA	TT	CC	TT	TT	TT	TT	TT	TT	TT	TT	TT	TT	TT	TT	TT	TT	TT	TT	TT	TT	TT	CC	TT	CC	TT	TT	TT	TT	TT	TT	TT	TT	TT	TT	TT	TT	TT	TT	TT
1H_18811836	C/A	1H	18811836	NA	IBSC_v2	LGC	NA	NA	NA	NA	CC	AA	CC	CA	CA	NN	CA	CA	CC	CC	CA	CA	CA	CA	NN	CA	CA	CC	CC	CA	CC	AA	CA	CC	CA	CA	CA	CA	CA	CA	CA	CA	CA	CA	CC	CC	CA	CA	CA
1H_19349239	A/G	1H	19349239	NA	IBSC_v2	LGC	NA	NA	NA	NA	AA	AA	AA	AA	AA	GG	AA	AA	AA	AA	AA	AA	AA	AA	GG	AA	AA	AA	AA	AA	AA	AA	AA	AA	AA	AA	AA	AA	AA	AA	AA	AA	AA	AA	AA	AA	AA	AA	AA
1H_19349279	A/C	1H	19349279	NA	IBSC_v2	LGC	NA	NA	NA	NA	CC	AA	AA	AA	AA	CC	AA	CC	CC	CC	AA	AA	AA	AA	CC	AA	AA	CC	CC	AA	AA	AA	AA	AA	AA	AA	AA	AA	AA	AA	AA	AA	AA	AA	CC	CC	AA	AA	CC
1H_19679096	A/G	1H	19679096	NA	IBSC_v2	LGC	NA	NA	NA	NA	AA	AG	AA	AA	AA	AA	AA	AG	AA	AA	AA	GG	AA	AA	AA	AA	AA	AA	AA	AA	NN	AG	AA	AA	AA	AA	AA	AA	AA	AA	AA	AA	AA	AA	AA	AA	AG	AA	AG
1H_19679123	G/A	1H	19679123	NA	IBSC_v2	LGC	NA	NA	NA	NA	AA	GG	GG	GG	GG	GG	GG	GA	AA	AA	GG	GG	GG	GG	GG	GG	GG	AA	AA	GG	NN	GG	GG	GG	GG	GG	GG	GG	GG	GG	GG	GG	GG	GG	AA	AA	GG	GG	GA
1H_20345869	A/G	1H	20345869	NA	IBSC_v2	LGC	NA	NA	NA	NA	AA	GG	AA	GG	GG	GG	GG	GG	AA	AA	GG	GG	GG	GG	GG	GG	GG	AA	AA	GG	AA	GG	GG	GG	GG	GG	GG	GG	GG	GG	AA	GG	GG	GG	AA	AA	GG	GG	GG
1H_20345921	A/G	1H	20345921	NA	IBSC_v2	LGC	NA	NA	NA	NA	AA	GG	NN	GG	GG	GG	GG	GG	AA	NN	GG	GG	GG	GG	GG	NN	GG	AA	AA	NN	AA	GG	GG	GG	GG	GG	GG	GG	GG	GG	GG	GG	GG	GG	AA	AA	GG	GG	GG
1H_20345936	C/T	1H	20345936	NA	IBSC_v2	LGC	NA	NA	NA	NA	CC	TT	NN	TT	TT	TT	TT	TT	CC	NN	TT	TT	TT	TT	TT	NN	TT	CC	CC	NN	CC	TT	TT	TT	TT	TT	TT	TT	TT	TT	CC	TT	TT	TT	CC	CC	TT	TT	TT
1H_20894047	C/T	1H	20894047	NA	IBSC_v2	LGC	NA	NA	NA	NA	TT	TT	TT	TT	TT	TT	TT	TT	TT	TT	TT	TT	TT	TT	TT	TT	TT	TT	TT	TT	TT	TT	TT	CC	TT	TT	TT	TT	TT	TT	TT	TT	TT	TT	TT	TT	TT	TT	TT
1H_21843507	T/A	1H	21843507	NA	IBSC_v2	LGC	NA	NA	NA	NA	TT	TT	TT	TT	TT	TT	TT	TT	TT	TT	TT	TT	TT	TT	TT	TT	TT	TT	TT	TT	TT	TT	TT	TT	TT	TT	TT	TT	TT	TT	TT	TT	TT	TT	TT	TT	TT	TT	TT
1H_21933694	T/A	1H	21933694	NA	IBSC_v2	LGC	NA	NA	NA	NA	AA	AA	AA	AA	AA	AA	AA	TT	AA	AA	AA	AA	AA	AA	AA	AA	AA	AA	AA	AA	AA	AA	AA	AA	AA	AA	AA	AA	AA	AA	AA	AA	AA	AA	AA	AA	AA	AA	TT
1H_22018821	G/A	1H	22018821	NA	IBSC_v2	LGC	NA	NA	NA	NA	GG	GG	GG	AA	GG	AA	AA	GG	GG	NN	AA	AA	AA	AA	AA	AA	AA	GG	GG	GG	GG	GG	AA	AA	GG	AA	AA	AA	AA	AA	AA	AA	AA	AA	GG	GG	AA	AA	GG
1H_22018830	C/A	1H	22018830	NA	IBSC_v2	LGC	NA	NA	NA	NA	AA	AA	AA	CC	AA	CC	CC	CC	AA	NN	CC	CC	CC	CC	CC	CC	CC	AA	AA	AA	AA	AA	CC	CC	AA	CC	CC	CC	CC	CC	CC	CC	CC	CC	AA	AA	CC	CC	CC
1H_23050028	C/A	1H	23050028	NA	IBSC_v2	LGC	NA	NA	NA	NA	AA	CC	CC	CC	CC	CC	CC	CC	AA	AA	CC	CC	CC	CC	CC	CC	CC	AA	AA	CC	CC	AA	CC	CC	CC	CC	CC	CC	CC	CC	CC	CC	CC	CC	AA	AA	CC	CC	CC
1H_23050037	G/C	1H	23050037	NA	IBSC_v2	LGC	NA	NA	NA	NA	CC	GG	GG	GG	GG	GG	GG	GG	CC	CC	GG	GG	GG	GG	GG	GG	GG	CC	CC	GG	GG	CC	GG	GG	GG	GG	GG	GG	GG	GG	GG	GG	GG	GG	CC	CC	GG	GG	GG
1H_23050052	T/C	1H	23050052	NA	IBSC_v2	LGC	NA	NA	NA	NA	CC	TT	TT	TT	TT	TT	TT	TT	CC	CC	TT	TT	TT	TT	TT	TT	TT	CC	CC	TT	TT	CC	TT	TT	TT	TT	TT	TT	TT	TT	TT	TT	TT	TT	CC	CC	TT	TT	TT
1H_23050847	A/G	1H	23050847	NA	IBSC_v2	LGC	NA	NA	NA	NA	GG	AA	AA	AA	AA	AA	AA	AA	GG	GG	AA	AA	AA	AA	AA	AA	AA	GG	GG	AA	AA	GG	AA	AA	AA	AA	AA	AA	AA	AA	AA	AA	AA	AA	GG	GG	AA	AA	AA
1H_23810783	G/T	1H	23810783	NA	IBSC_v2	LGC	NA	NA	NA	NA	GG	GG	TT	GG	GG	GG	GG	GG	GG	GG	GG	GG	GG	GG	GG	GG	GG	GG	GG	GG	TT	GG	GG	GG	GG	GG	GG	GG	GG	GG	GG	GG	GG	GG	GG	GG	GG	GG	GG
1H_24026476	C/G	1H	24026476	NA	IBSC_v2	LGC	NA	NA	NA	NA	CC	GG	GG	GG	GG	GG	GG	GG	CC	CC	GG	GG	GG	GG	GG	GG	GG	GG	CC	GG	GG	CC	GG	GG	GG	GG	GG	GG	GG	GG	GG	GG	GG	GG	CC	GG	GG	GG	GG
1H_29069587	T/C	1H	29069587	NA	IBSC_v2	LGC	NA	NA	NA	NA	CC	NN	TT	TT	TT	CC	NN	TT	CC	CC	TT	TT	TT	TT	CC	TT	TT	TT	TT	TT	TT	CC	TT	TT	TT	TT	TT	TT	TT	TT	CC	TT	TT	TT	CC	TT	TT	TT	TT
1H_29809969	G/A	1H	29809969	NA	IBSC_v2	LGC	NA	NA	NA	NA	AA	AA	NN	GG	GG	AA	NN	GG	AA	AA	GG	GG	GG	GG	AA	GG	GG	GG	GG	GG	GG	AA	GG	GG	GG	GG	GG	GG	GG	GG	AA	GG	GG	GG	AA	GG	GG	GG	GG
1H_29810052	A/G	1H	29810052	NA	IBSC_v2	LGC	NA	NA	NA	NA	GG	GG	AA	AA	AA	GG	NN	AA	GG	GG	AA	AA	AA	AA	GG	AA	AA	AA	AA	AA	AA	GG	AA	AA	AA	AA	AA	AA	AA	AA	GG	AA	AA	AA	GG	AA	AA	AA	AA
1H_30253076	C/T	1H	30253076	NA	IBSC_v2	LGC	NA	NA	NA	NA	CC	CC	CC	CC	CC	CC	CC	CC	CC	CC	CC	CC	CC	CC	CT	CC	CC	CC	CC	CC	CC	CC	CC	CC	CC	CC	CT	CC	CC	CC	CC	CC	CC	CC	CC	CC	CC	CC	CC
1H_31027780	C/T	1H	31027780	NA	IBSC_v2	LGC	NA	NA	NA	NA	TT	TT	TT	TT	TT	TT	CC	TT	TT	TT	CC	TT	TT	TT	TT	TT	TT	TT	TT	TT	TT	TT	TT	TT	TT	CC	TT	TT	TT	TT	TT	CC	CC	TT	TT	TT	TT	TT	TT
1H_31348395	C/A	1H	31348395	NA	IBSC_v2	LGC	NA	NA	NA	NA	CC	AA	AA	AA	AA	CC	CC	AA	CC	NN	CC	AA	AA	CC	CC	NN	AA	AA	AA	AA	AA	CC	CC	AA	AA	CC	CC	AA	CC	AA	CC	CC	CC	AA	CC	AA	AA	AA	AA
1H_31348410	T/C	1H	31348410	NA	IBSC_v2	LGC	NA	NA	NA	NA	TT	CC	CC	CC	CC	TT	CC	CC	TT	NN	TT	CC	CC	CC	TT	NN	CC	CC	CC	CC	CC	TT	TT	CC	CC	TT	TT	CC	TT	CC	TT	TT	TT	CC	TT	CC	CC	CC	CC
1H_31631712	A/C	1H	31631712	NA	IBSC_v2	LGC	NA	NA	NA	NA	AA	AA	AA	AA	AA	AA	NN	AA	NN	NN	CC	AA	AA	NN	AA	AA	AA	AA	AA	AA	AA	AA	AA	AA	AA	CC	AA	AA	AA	AA	AA	CC	CC	AA	AA	AA	AA	NN	AA
1H_31631733	G/A	1H	31631733	NA	IBSC_v2	LGC	NA	NA	NA	NA	GG	GG	GG	GG	GG	GG	NN	GG	NN	NN	AA	GG	GG	NN	GG	GG	GG	GG	GG	GG	GG	GG	GG	GG	GG	AA	GG	GG	GG	GG	GG	AA	AA	GG	GG	GG	GG	NN	GG
1H_31661415	G/A	1H	31661415	NA	IBSC_v2	LGC	NA	NA	NA	NA	GG	GG	GG	GG	GG	GG	GG	GG	GG	GG	AA	GG	GG	GG	GG	GG	GG	GG	GG	GG	GG	GG	GG	GG	GG	AA	GG	GG	GG	GG	GG	AA	AA	GG	GG	GG	GG	GG	GG
1H_31675294	G/A	1H	31675294	NA	IBSC_v2	LGC	NA	NA	NA	NA	GG	GG	NN	GG	GG	GG	NN	GG	GG	GG	AA	GG	GG	NN	GG	GG	GG	GG	GG	GG	GG	GG	GG	GG	GG	AA	GG	GG	GG	GG	GG	AA	AA	GG	GG	GG	NN	GG	GG
1H_32102116	G/T	1H	32102116	NA	IBSC_v2	LGC	NA	NA	NA	NA	TT	GG	GG	GG	GG	TT	TT	GG	TT	TT	GG	GG	GG	TT	GG	GG	GG	GG	GG	GG	GG	TT	TT	TT	GG	GG	TT	GG	TT	GG	TT	GG	GG	GG	TT	GG	GG	GG	GG
1H_32102137	G/T	1H	32102137	NA	IBSC_v2	LGC	NA	NA	NA	NA	TT	GG	GG	GG	GG	TT	TT	GG	TT	TT	GG	GG	GG	TT	GG	GG	GG	GG	GG	GG	GG	TT	TT	TT	GG	GG	TT	GG	TT	GG	TT	GG	GG	GG	TT	GG	GG	GG	GG
1H_32982175	G/C	1H	32982175	NA	IBSC_v2	LGC	NA	NA	NA	NA	GG	GG	GG	GG	GG	GG	GG	GG	GG	GG	CC	GG	GG	GG	GG	GG	GG	GG	GG	GG	GG	GG	GG	GG	GG	CC	GG	GG	GG	GG	GG	CC	CC	GG	GG	GG	GG	GG	GG
1H_33270850	G/C	1H	33270850	NA	IBSC_v2	LGC	NA	NA	NA	NA	GC	GG	GG	GG	GG	GC	GC	GG	GC	GC	GG	GG	GG	GC	GG	GG	GG	GG	GG	GG	GG	GC	GC	GC	GG	GG	GC	GG	GC	GG	GC	GG	GG	GG	GC	GG	GG	GG	GG
1H_33334623	G/A	1H	33334623	NA	IBSC_v2	LGC	NA	NA	NA	NA	NN	GG	GG	GG	GG	NN	NN	GG	NN	NN	AA	GG	GG	NN	GG	GG	GG	GG	GG	GG	GG	NN	NN	NN	GG	AA	NN	GG	NN	GG	NN	AA	AA	GG	NN	GG	GG	GG	GG
1H_33335493	C/A	1H	33335493	NA	IBSC_v2	LGC	NA	NA	NA	NA	NN	CC	CC	CC	CC	NN	NN	CC	NN	NN	AA	CC	CC	NN	CC	CC	CC	CC	CC	CC	CC	NN	NN	NN	CC	AA	NN	CC	NN	CC	NN	AA	AA	CC	NN	CC	CC	CC	CC
1H_35069299	C/T	1H	35069299	NA	IBSC_v2	LGC	NA	NA	NA	NA	TT	CC	CC	CC	CC	TT	TT	CC	TT	TT	CC	CC	CC	TT	CC	CC	CC	CC	CC	CC	CC	TT	TT	TT	CC	CC	TT	CC	TT	CC	TT	CC	CC	CC	TT	CC	TT	CC	CC
1H_35069375	A/T	1H	35069375	NA	IBSC_v2	LGC	NA	NA	NA	NA	TT	AA	AA	AA	AA	TT	TT	AA	TT	NN	AA	AA	AA	TT	AA	AA	AA	AA	AA	AA	AA	TT	TT	TT	AA	AA	TT	AA	TT	AA	TT	AA	AA	AA	TT	AA	TT	AA	AA
1H_35680137	C/A	1H	35680137	NA	IBSC_v2	LGC	NA	NA	NA	NA	AA	CC	CC	CC	CC	AA	AA	CC	AA	AA	CC	CC	CC	AA	CC	CC	CC	CC	CC	CC	CC	AA	AA	AA	CC	CC	AA	CC	AA	CC	AA	CC	CC	CC	AA	CC	AA	CC	CC
1H_35680138	A/G	1H	35680138	NA	IBSC_v2	LGC	NA	NA	NA	NA	GG	AA	AA	AA	AA	GG	GG	AA	GG	GG	AA	AA	AA	GG	AA	AA	AA	AA	AA	AA	AA	GG	GG	GG	AA	AA	GG	AA	GG	AA	GG	AA	AA	AA	GG	AA	GG	AA	AA
1H_36169300	G/A	1H	36169300	NA	IBSC_v2	LGC	NA	NA	NA	NA	AA	GG	GG	GG	GG	AA	AA	GG	AA	AA	GG	GG	GG	AA	GG	GG	GG	GG	GG	GG	GG	AA	AA	AA	GG	GG	AA	GG	AA	GG	AA	GG	GG	GG	AA	GG	AA	AA	GG
1H_38455932	T/A	1H	38455932	NA	IBSC_v2	LGC	NA	NA	NA	NA	AA	AA	TT	TT	TT	AA	AA	TT	AA	AA	TT	TT	TT	AA	TT	TT	TT	AA	TT	AA	TT	AA	AA	AA	AA	TT	AA	AA	AA	TT	AA	TT	TT	TT	AA	AA	AA	AA	TT
1H_38455950	C/T	1H	38455950	NA	IBSC_v2	LGC	NA	NA	NA	NA	TT	TT	CC	CC	CC	TT	TT	CC	TT	TT	CC	CC	CC	TT	CC	CC	CC	TT	CC	TT	CC	TT	TT	TT	TT	CC	TT	TT	TT	CC	TT	CC	CC	CC	TT	TT	TT	TT	CC
1H_39131460	A/G	1H	39131460	NA	IBSC_v2	LGC	NA	NA	NA	NA	GG	GG	AA	AA	AA	AA	AA	AA	GG	GG	AA	AA	AA	AA	AA	AA	AA	GG	AA	GG	AA	GG	AA	AA	AA	AA	AA	GG	AA	AA	AA	AA	AA	AA	GG	GG	AA	GG	AA
1H_39131493	G/A	1H	39131493	NA	IBSC_v2	LGC	NA	NA	NA	NA	AA	AA	GG	GG	GG	GG	GG	GG	AA	AA	GG	GG	GG	GG	GG	GG	GG	AA	GG	AA	GG	AA	GG	GG	GG	GG	GG	AA	GG	GG	GG	GG	GG	GG	AA	AA	GG	AA	GG
1H_39131495	C/T	1H	39131495	NA	IBSC_v2	LGC	NA	NA	NA	NA	TT	TT	CC	CC	CC	CC	CC	CC	TT	TT	CC	CC	CC	CC	CC	CC	CC	TT	CC	TT	CC	TT	CC	CC	CC	CC	CC	TT	CC	CC	CC	CC	CC	CC	TT	TT	CC	TT	CC
1H_41084470	A/C	1H	41084470	NA	IBSC_v2	LGC	NA	NA	NA	NA	CC	AA	AA	AA	AA	CC	AA	AA	CC	CC	CC	AA	AA	AA	AA	AA	AA	AA	AA	AA	AA	CC	AA	AA	AA	CC	AA	AA	AA	AA	AA	CC	CC	AA	CC	AA	CC	CC	AA
1H_48221971	G/C	1H	48221971	NA	IBSC_v2	LGC	NA	NA	NA	NA	GG	GG	GG	GG	GG	GG	GG	GG	GG	GG	CC	GG	GG	GG	GG	GG	GG	GG	GG	GG	GG	GG	GG	GG	GG	CC	GG	GG	GG	GG	GG	CC	CC	GG	GG	GG	GG	GG	GG
1H_48269259	A/G	1H	48269259	NA	IBSC_v2	LGC	NA	NA	NA	NA	AA	AA	AA	AA	AA	AA	AA	AA	AA	AA	GG	AA	AA	AA	AA	AA	AA	AA	AA	AA	AA	AA	AA	AA	AA	GG	AA	AA	AA	AA	AA	GG	GG	AA	AA	AA	AA	AA	AA
1H_48269278	C/T	1H	48269278	NA	IBSC_v2	LGC	NA	NA	NA	NA	CC	CC	CC	CC	CC	CC	CC	CC	CC	CC	TT	CC	CC	CC	CC	CC	CC	CC	CC	CC	CC	CC	CC	CC	CC	TT	CC	CC	CC	CC	CC	TT	TT	CC	CC	CC	CC	CC	CC
1H_48269338	G/A	1H	48269338	NA	IBSC_v2	LGC	NA	NA	NA	NA	GG	GG	GG	GG	GG	GG	GG	GG	GG	GG	AA	GG	GG	GG	GG	GG	GG	GG	GG	GG	GG	GG	GG	GG	GG	AA	GG	GG	GG	GG	GG	AA	AA	GG	GG	GG	GG	GG	GG
1H_59271203	A/C	1H	59271203	NA	IBSC_v2	LGC	NA	NA	NA	NA	AA	AA	AA	AA	AA	AA	AA	AA	AA	AA	CC	AA	AA	AA	AA	AA	AA	AA	AA	AA	AA	AA	AA	AA	AA	CC	AA	AA	AA	AA	AA	CC	CC	AA	AA	AA	AA	AA	AA
1H_59284857	G/A	1H	59284857	NA	IBSC_v2	LGC	NA	NA	NA	NA	AA	AA	AA	AA	AA	AA	AA	AA	AA	AA	GG	AA	AA	AA	AA	AA	AA	AA	AA	AA	AA	AA	AA	AA	AA	GG	AA	AA	AA	AA	AA	GG	GG	AA	AA	AA	AA	AA	AA
1H_59775169	C/T	1H	59775169	NA	IBSC_v2	LGC	NA	NA	NA	NA	NN	TT	TT	TT	NN	NN	TT	NN	TT	NN	NN	NN	TT	TT	TT	TT	TT	NN	TT	TT	TT	TT	NN	TT	TT	CC	TT	TT	TT	NN	NN	CC	NN	TT	TT	NN	TT	NN	NN
1H_59775180	G/A	1H	59775180	NA	IBSC_v2	LGC	NA	NA	NA	NA	NN	GG	GG	GG	NN	NN	GG	NN	GG	NN	NN	NN	GG	GG	GG	GG	GG	NN	GG	GG	GG	GG	NN	GG	GG	AA	GG	GG	GG	NN	NN	AA	NN	GG	GG	NN	GG	NN	NN
1H_61670330	T/G	1H	61670330	NA	IBSC_v2	LGC	NA	NA	NA	NA	TT	TT	TT	TT	TT	TT	TT	TT	TT	TT	GG	TT	TT	TT	TT	TT	TT	TT	TT	TT	TT	TT	TT	TT	TT	GG	TT	TT	TT	TT	TT	GG	GG	TT	TT	TT	TT	TT	TT
1H_67303292	G/A	1H	67303292	NA	IBSC_v2	LGC	NA	NA	NA	NA	AA	AA	AA	AA	AA	AA	AA	AA	AA	AA	GG	AA	AA	AA	AA	AA	AA	AA	GG	AA	AA	AA	AA	AA	AA	GG	AA	AA	AA	AA	AA	GG	GG	AA	AA	AA	AA	AA	AA
1H_67752379	G/C	1H	67752379	NA	IBSC_v2	LGC	NA	NA	NA	NA	CC	CC	CC	CC	CC	CC	CC	CC	CC	CC	GG	CC	CC	CC	CC	CC	CC	CC	CC	NN	CC	CC	CC	CC	CC	GG	NN	CC	CC	CC	CC	GG	GG	CC	CC	CC	CC	CC	CC
1H_67752413	C/A	1H	67752413	NA	IBSC_v2	LGC	NA	NA	NA	NA	AA	AA	AA	AA	AA	AA	AA	AA	AA	AA	CC	AA	AA	AA	AA	AA	AA	AA	AA	NN	AA	AA	AA	AA	AA	CC	NN	AA	AA	AA	AA	CC	CC	AA	AA	AA	AA	AA	AA
1H_67752414	G/T	1H	67752414	NA	IBSC_v2	LGC	NA	NA	NA	NA	TT	TT	TT	TT	TT	TT	TT	TT	TT	TT	GG	TT	TT	TT	TT	TT	TT	TT	TT	NN	TT	TT	TT	TT	TT	GG	NN	TT	TT	TT	TT	GG	GG	TT	TT	TT	TT	TT	TT
1H_71789994	C/T	1H	71789994	NA	IBSC_v2	LGC	NA	NA	NA	NA	CC	CC	CC	CC	CC	CC	CC	CC	CC	CC	TT	CC	CC	CC	CC	CC	CC	CC	CC	CC	CC	CC	CC	CC	CC	TT	CC	CC	CC	CC	CC	TT	TT	CC	CC	CC	CC	CC	CC
1H_71790012	G/A	1H	71790012	NA	IBSC_v2	LGC	NA	NA	NA	NA	AA	AA	AA	AA	AA	AA	AA	AA	AA	AA	GG	AA	AA	AA	AA	AA	AA	AA	AA	AA	AA	AA	AA	AA	AA	GG	AA	AA	AA	AA	AA	GG	GG	AA	AA	AA	AA	AA	AA
1H_72528432	G/A	1H	72528432	NA	IBSC_v2	LGC	NA	NA	NA	NA	AA	AA	AA	AA	AA	AA	AA	AA	AA	NN	GG	AA	AA	AA	AA	AA	AA	AA	AA	AA	AA	AA	AA	AA	AA	GG	AA	AA	AA	AA	AA	GG	GG	AA	AA	AA	AA	AA	AA
1H_73484536	A/C	1H	73484536	NA	IBSC_v2	LGC	NA	NA	NA	NA	AA	AA	AA	AA	AA	AA	AA	AA	AA	AA	CC	AA	AA	AA	AA	AA	AA	AA	AA	AA	AA	AA	AA	AA	AA	CC	AA	AA	AA	AA	AA	CC	CC	AA	AA	AA	AA	AA	AA
1H_74341722	C/T	1H	74341722	NA	IBSC_v2	LGC	NA	NA	NA	NA	TT	TT	TT	TT	TT	TT	TT	TT	TT	TT	CC	TT	TT	TT	TT	TT	TT	TT	TT	TT	TT	TT	TT	TT	TT	CC	TT	TT	TT	TT	TT	CC	CC	TT	TT	TT	TT	TT	TT
1H_82688747	C/G	1H	82688747	NA	IBSC_v2	LGC	NA	NA	NA	NA	GG	CC	GG	GG	CC	GG	GG	CC	GG	GG	CC	CC	CC	GG	GG	CC	CC	CC	GG	CC	GG	GG	GG	CC	GG	CC	GG	CC	GG	CC	GG	CC	CC	GG	GG	CC	GG	GG	CC
1H_108598730	A/C	1H	108598730	NA	IBSC_v2	LGC	NA	NA	NA	NA	NN	AC	AC	AC	AC	AC	AC	AC	AC	NN	AC	NN	NN	AC	NN	AC	AC	AC	AC	AC	NN	NN	AC	NN	AC	AC	AC	AC	AC	AC	NN	NN	AC	AC	NN	NN	AC	AC	NN
1H_112060602	G/C	1H	112060602	NA	IBSC_v2	LGC	NA	NA	NA	NA	GG	GG	NN	GG	CC	GG	NN	CC	GG	NN	NN	CC	CC	GG	GG	CC	CC	GG	GG	GG	GG	GG	GG	GG	GG	GG	GG	GG	GG	CC	NN	NN	NN	GG	GG	GG	CC	GG	CC
1H_172087943	C/T	1H	172087943	NA	IBSC_v2	LGC	NA	NA	NA	NA	CC	CC	CC	CC	CC	CC	CC	CC	CC	CC	TT	CC	CC	CC	CC	CC	CC	CC	CC	CC	CC	CC	CC	CC	CC	TT	CC	CC	CC	CC	CC	TT	TT	CC	CC	CC	CC	CC	CC
1H_277707395	C/T	1H	277707395	NA	IBSC_v2	LGC	NA	NA	NA	NA	CC	CC	CC	CC	CC	CC	CC	CC	CC	CC	TT	CC	CC	CC	CC	CC	CC	CC	CC	CC	CC	CC	CC	CC	CC	TT	CC	CC	CC	CC	CC	TT	TT	CC	CC	CC	CC	CC	CC
1H_280850410	T/C	1H	280850410	NA	IBSC_v2	LGC	NA	NA	NA	NA	TT	TT	NN	TT	TT	TT	TT	TT	TT	TT	CC	TT	TT	TT	TT	TT	TT	TT	TT	TT	TT	TT	TT	TT	TT	CC	TT	TT	TT	TT	TT	CC	CC	TT	TT	TT	TT	TT	TT
1H_283179313	C/G	1H	283179313	NA	IBSC_v2	LGC	NA	NA	NA	NA	CC	CC	CC	CC	CC	NN	CC	CC	CC	NN	GG	CC	CC	CC	CC	CC	CC	CC	CC	CC	CC	CC	CC	NN	CC	GG	CC	CC	CC	NN	CC	GG	NN	CC	CC	CC	CC	CC	CC
1H_285455658	T/C	1H	285455658	NA	IBSC_v2	LGC	NA	NA	NA	NA	TT	NN	NN	TT	NN	TT	TT	NN	TT	NN	CC	TT	TT	TT	TT	TT	NN	TT	TT	TT	TT	TT	NN	TT	TT	CC	TT	TT	TT	TT	TT	CC	CC	NN	TT	TT	TT	TT	NN
1H_286424093	C/T	1H	286424093	NA	IBSC_v2	LGC	NA	NA	NA	NA	CC	CC	CC	CC	CC	CC	NN	CC	CC	NN	TT	CC	CC	CC	CC	CC	CC	CC	CC	CC	CC	CC	CC	CC	CC	TT	CC	CC	CC	CC	CC	TT	TT	CC	CC	CC	CC	CC	CC
1H_289433993	G/C	1H	289433993	NA	IBSC_v2	LGC	NA	NA	NA	NA	GG	GG	GG	GG	GG	GG	GG	GG	GG	GG	CC	GG	GG	GG	GG	GG	GG	GG	GG	GG	GG	GG	GG	GG	GG	CC	GG	GG	GG	GG	GG	CC	CC	GG	GG	GG	GG	GG	GG
1H_293793706	A/G	1H	293793706	NA	IBSC_v2	LGC	NA	NA	NA	NA	AA	AA	AA	AA	AA	AA	AA	AA	AA	AA	GG	AA	AA	AA	AA	AA	AA	AA	AA	AA	AA	AA	AA	AA	AA	GG	AA	AA	AA	AA	AA	GG	GG	AA	AA	AA	AA	AA	AA
1H_294995956	G/C	1H	294995956	NA	IBSC_v2	LGC	NA	NA	NA	NA	GG	GG	GG	GG	GG	GG	GG	GG	GG	GG	CC	GG	GG	GG	GG	GG	GG	GG	GG	GG	GG	GG	GG	GG	GG	CC	GG	GG	GG	GG	GG	CC	CC	GG	GG	GG	GG	GG	GG
1H_303940150	T/C	1H	303940150	NA	IBSC_v2	LGC	NA	NA	NA	NA	TT	TT	TT	TT	TT	NN	TT	TT	TT	TT	CC	TT	TT	TT	TT	TT	TT	TT	TT	TT	TT	TT	TT	TT	TT	CC	TT	TT	TT	TT	TT	CC	CC	TT	TT	TT	TT	TT	TT
1H_306119960	G/A	1H	306119960	NA	IBSC_v2	LGC	NA	NA	NA	NA	GG	GG	GG	GG	GG	NN	GG	GG	GG	GG	AA	GG	GG	GG	GG	GG	GG	NN	NN	GG	GG	NN	GG	GG	GG	AA	GG	GG	GG	GG	GG	AA	AA	GG	GG	GG	GG	GG	GG
1H_306119982	C/T	1H	306119982	NA	IBSC_v2	LGC	NA	NA	NA	NA	CC	CC	CC	CC	CC	NN	CC	CC	CC	CC	TT	CC	CC	CC	CC	CC	CC	NN	NN	CC	CC	NN	CC	CC	CC	TT	CC	CC	CC	CC	CC	TT	TT	CC	CC	CC	CC	CC	CC
1H_306120034	C/A	1H	306120034	NA	IBSC_v2	LGC	NA	NA	NA	NA	AA	AA	AA	AA	AA	AA	AA	AA	AA	NN	CC	AA	AA	AA	AA	AA	AA	AA	AA	AA	AA	AA	AA	AA	AA	CC	AA	AA	AA	AA	AA	CC	CC	AA	AA	AA	AA	AA	AA
1H_314701803	G/A	1H	314701803	NA	IBSC_v2	LGC	NA	NA	NA	NA	GA	GG	GA	GA	GG	GG	GA	GG	GA	GA	GG	GA	GA	GG	GA	GG	GG	GG	GG	GG	GA	GG	GA	GG	GG	NN	GG	GG	AA	GG	GG	NN	GG	GG	GG	GG	GG	GG	GG
1H_325182914	G/A	1H	325182914	NA	IBSC_v2	LGC	NA	NA	NA	NA	AA	AA	AA	AA	AA	AA	AA	AA	AA	AA	GG	AA	AA	AA	AA	AA	AA	AA	AA	AA	AA	AA	AA	AA	AA	GG	AA	AA	AA	AA	AA	GG	GG	AA	AA	AA	AA	AA	AA
1H_328623829	C/T	1H	328623829	NA	IBSC_v2	LGC	NA	NA	NA	NA	TT	TT	TT	TT	TT	TT	TT	TT	TT	TT	CC	TT	TT	TT	TT	TT	TT	TT	TT	TT	TT	TT	TT	TT	TT	CC	TT	TT	TT	TT	TT	CC	CC	TT	TT	TT	TT	TT	TT
1H_330111101	G/A	1H	330111101	NA	IBSC_v2	LGC	NA	NA	NA	NA	AA	AA	AA	AA	AA	AA	AA	AA	AA	AA	GG	AA	AA	AA	AA	AA	AA	AA	AA	AA	AA	AA	AA	AA	AA	GG	AA	AA	AA	AA	AA	GG	GG	AA	AA	AA	AA	AA	AA
1H_330111112	T/C	1H	330111112	NA	IBSC_v2	LGC	NA	NA	NA	NA	CC	CC	CC	CC	CC	CC	CC	CC	CC	CC	TT	CC	CC	CC	CC	CC	CC	CC	CC	CC	CC	CC	CC	CC	CC	TT	CC	CC	CC	CC	CC	TT	TT	CC	CC	CC	CC	CC	CC
1H_332999424	G/A	1H	332999424	NA	IBSC_v2	LGC	NA	NA	NA	NA	GA	GA	GA	GA	GA	GA	GA	GA	GA	GA	GA	GA	GA	GA	GA	GA	GA	GA	GA	GA	GA	GA	GA	GA	GA	GA	GA	GA	GA	GG	GA	GA	GA	GA	GA	GA	GA	GA	GA
1H_332999444	G/C	1H	332999444	NA	IBSC_v2	LGC	NA	NA	NA	NA	GC	GC	GC	GC	GC	GC	GC	GC	GC	GC	GC	GC	GC	GC	GC	GC	GC	GC	GC	GC	GC	GC	GC	GC	GC	GC	GC	GC	GC	GG	GC	GC	GC	GC	GC	GC	GC	GC	GC
1H_339857995	A/G	1H	339857995	NA	IBSC_v2	LGC	NA	NA	NA	NA	AA	AA	NN	AA	AA	AA	AA	AA	AA	NN	GG	AA	AA	AA	AA	AA	AA	AA	NN	AA	AA	AA	AA	AA	AA	GG	AA	AA	AA	AA	AA	GG	GG	AA	AA	AA	NN	AA	AA
1H_340018362	C/T	1H	340018362	NA	IBSC_v2	LGC	NA	NA	NA	NA	CC	CC	CC	CC	CC	CC	CC	CC	CC	CC	TT	CC	CC	CC	CC	CC	CC	CC	CC	CC	CC	CC	CC	CC	CC	TT	CC	CC	CC	CC	CC	TT	TT	CC	CC	CC	CC	CC	CC
1H_343034731	G/A	1H	343034731	NA	IBSC_v2	LGC	NA	NA	NA	NA	AA	AA	AA	AA	AA	AA	AA	AA	AA	AA	GG	AA	AA	AA	AA	AA	AA	AA	AA	AA	AA	AA	AA	AA	AA	GG	AA	AA	AA	AA	AA	AA	GG	AA	AA	AA	AA	AA	AA
1H_349488625	C/T	1H	349488625	NA	IBSC_v2	LGC	NA	NA	NA	NA	CC	CC	CC	CC	CC	CC	CC	CC	CC	CC	TT	CC	CC	CC	CC	TT	NN	CC	CC	CC	CC	CC	CC	CC	CC	TT	CC	CC	CC	CC	CC	CC	TT	CC	CC	CC	CC	CC	CC
1H_352058082	C/G	1H	352058082	NA	IBSC_v2	LGC	NA	NA	NA	NA	CC	CC	CC	CC	CC	CC	CC	CC	CC	CC	GG	CC	CC	CC	CC	GG	GG	CC	CC	CC	CC	CC	CC	CC	CC	GG	CC	CC	CC	CC	CC	CC	GG	CC	CC	CC	CC	CC	CC
1H_352058105	T/G	1H	352058105	NA	IBSC_v2	LGC	NA	NA	NA	NA	TT	TT	TT	TT	TT	TT	TT	TT	TT	TT	GG	TT	TT	TT	TT	GG	GG	TT	TT	TT	TT	TT	TT	TT	TT	GG	TT	TT	TT	TT	TT	TT	GG	TT	TT	TT	TT	TT	TT
1H_352058109	C/A	1H	352058109	NA	IBSC_v2	LGC	NA	NA	NA	NA	CC	CC	CC	CC	CC	CC	CC	CC	CC	CC	AA	CC	CC	CC	CC	AA	AA	CC	CC	CC	CC	CC	CC	CC	CC	AA	CC	CC	CC	CC	CC	CC	AA	CC	CC	CC	CC	CC	CC
1H_357685810	A/G	1H	357685810	NA	IBSC_v2	LGC	NA	NA	NA	NA	GG	GG	GG	GG	GG	GG	GG	GG	GG	GG	AA	GG	GG	GG	GG	AA	AA	GG	GG	GG	GG	GG	GG	GG	GG	AA	GG	GG	GG	GG	GG	GG	AA	GG	GG	GG	GG	GG	GG
1H_361650840	G/A	1H	361650840	NA	IBSC_v2	LGC	NA	NA	NA	NA	AA	AA	AA	AA	AA	AA	AA	NN	AA	NN	NN	AA	AA	AA	NN	GG	GG	AA	NN	AA	AA	NN	AA	AA	AA	GG	AA	AA	AA	AA	AA	AA	NN	AA	AA	AA	AA	AA	NN
1H_362986993	C/A	1H	362986993	NA	IBSC_v2	LGC	NA	NA	NA	NA	AA	AA	AA	AA	AA	AA	AA	AA	AA	AA	CC	AA	AA	AA	AA	CC	CC	AA	AA	AA	AA	AA	AA	AA	AA	CC	AA	AA	AA	AA	AA	AA	CC	AA	AA	AA	AA	AA	AA
1H_363130262	G/A	1H	363130262	NA	IBSC_v2	LGC	NA	NA	NA	NA	AA	AA	AA	AA	AA	AA	AA	AA	AA	AA	GG	AA	AA	AA	AA	AA	NN	AA	AA	AA	AA	AA	AA	AA	AA	GG	AA	AA	AA	AA	AA	AA	GG	AA	AA	AA	AA	AA	AA
1H_372998331	T/C	1H	372998331	NA	IBSC_v2	LGC	NA	NA	NA	NA	CC	CC	NN	CC	CC	CC	CC	CC	CC	NN	TT	CC	NN	CC	CC	NN	CC	CC	CC	NN	CC	CC	CC	CC	CC	TT	CC	CC	CC	CC	CC	NN	NN	CC	CC	CC	CC	CC	CC
1H_372998332	C/T	1H	372998332	NA	IBSC_v2	LGC	NA	NA	NA	NA	TT	TT	NN	TT	TT	TT	TT	TT	TT	NN	CC	TT	NN	TT	TT	NN	TT	TT	TT	NN	TT	TT	TT	TT	TT	CC	TT	TT	TT	TT	TT	NN	NN	TT	TT	TT	TT	TT	TT
1H_374918451	G/A	1H	374918451	NA	IBSC_v2	LGC	NA	NA	NA	NA	GG	GG	NN	GG	NN	NN	GG	GG	GG	GG	AA	GG	GG	GG	GG	NN	GG	GG	GG	GG	GG	GG	GG	GG	GG	AA	NN	GG	GG	GG	GG	NN	AA	GG	GG	GG	GG	GG	GG
1H_377073257	G/C	1H	377073257	NA	IBSC_v2	LGC	NA	NA	NA	NA	CC	CC	CC	CC	CC	CC	CC	CC	CC	CC	GG	CC	CC	CC	CC	CC	CC	CC	CC	CC	CC	CC	CC	CC	CC	GG	CC	CC	CC	CC	CC	CC	GG	CC	CC	CC	CC	CC	CC
1H_378382858	A/C	1H	378382858	NA	IBSC_v2	LGC	NA	NA	NA	NA	AC	AC	AC	AC	AC	AC	AC	AA	AA	AC	AC	AC	AA	AC	AC	AA	AA	AA	AC	AC	AC	AA	AC	AC	AC	AC	AC	AC	AA	AC	AC	AC	AC	AC	AC	AA	AC	AA	AA
1H_379467518	T/G	1H	379467518	NA	IBSC_v2	LGC	NA	NA	NA	NA	TG	NN	NN	NN	TG	TT	NN	TT	TT	TT	TT	TT	TT	TT	TT	TG	TT	TT	TT	TT	TT	TG	TT	TT	TT	TT	TT	TT	TT	TT	TG	TG	TT	TT	TT	TT	TT	NN	TT
1H_423401940	G/A	1H	423401940	NA	IBSC_v2	LGC	NA	NA	NA	NA	GG	GA	GA	GA	GG	GA	GG	GG	GG	GA	GG	GA	GG	GG	GG	GG	GG	GA	GG	GA	GG	GA	GA	GG	GA	GG	GG	GG	GG	GG	GG	GG	GA	GG	GG	GG	GG	GG	GG
1H_423401972	T/C	1H	423401972	NA	IBSC_v2	LGC	NA	NA	NA	NA	TT	TC	TC	TC	TT	TC	TT	TT	TT	TC	TT	TC	TT	TT	TT	TT	TT	TC	TT	TC	TT	TC	TC	TT	TC	TT	TT	TT	TT	TT	TT	TT	TC	TT	TT	TT	TT	TT	TT
1H_423401995	T/C	1H	423401995	NA	IBSC_v2	LGC	NA	NA	NA	NA	TT	TC	TC	TC	TT	TC	TT	TT	TT	TC	TT	TC	TC	TT	TT	TT	TT	TC	TT	TC	TT	TC	TC	TT	TC	TT	TT	TT	TT	TT	TT	TT	TC	TT	TT	TT	TT	TT	TT
1H_431968248	G/A	1H	431968248	NA	IBSC_v2	LGC	NA	NA	NA	NA	AA	AA	NN	AA	NN	NN	AA	AA	GG	AA	AA	AA	AA	AA	AA	NN	AA	NN	AA	NN	NN	AA	AA	AA	NN	AA	NN	AA	AA	NN	AA	AA	AA	AA	AA	AA	NN	AA	AA
1H_431968279	A/G	1H	431968279	NA	IBSC_v2	LGC	NA	NA	NA	NA	AA	AA	NN	AA	NN	NN	AA	AA	AA	AA	AA	AA	AA	AA	AA	NN	AA	NN	AA	NN	NN	AA	AA	AA	NN	AA	NN	AA	AA	NN	AA	AA	AA	AA	AA	AA	NN	AA	AA
1H_436767484	A/G	1H	436767484	NA	IBSC_v2	LGC	NA	NA	NA	NA	AG	AA	AG	AA	AG	AG	AA	AG	AG	NN	AG	GG	AG	AG	AG	AG	AG	AG	AA	AG	AG	AG	AG	AG	AG	AG	AG	AA	AA	AG	AA	AA	AG	AG	AG	AG	AG	AG	AG
1H_436767518	G/A	1H	436767518	NA	IBSC_v2	LGC	NA	NA	NA	NA	GA	GG	GA	GG	GA	GA	GG	GA	GA	NN	GA	AA	GA	GA	GA	GA	GA	GA	GG	GA	GA	GA	GA	GA	GA	GA	GA	GG	GG	GA	GG	GG	GA	GA	GA	GA	GA	GA	GA
1H_439297800	A/T	1H	439297800	NA	IBSC_v2	LGC	NA	NA	NA	NA	TT	TT	TT	TT	TT	TT	TT	TT	TT	TT	TT	TT	TT	TT	TT	TT	TT	TT	AA	TT	TT	TT	TT	TT	TT	TT	TT	TT	TT	TT	AA	TT	TT	TT	TT	TT	TT	TT	TT
1H_439552168	C/G	1H	439552168	NA	IBSC_v2	LGC	NA	NA	NA	NA	CG	CG	CC	CC	CG	CG	CG	CG	CG	NN	CC	CG	CC	CC	CC	CC	CG	CG	CC	CG	CG	CC	CG	CG	CG	CG	CG	CG	CG	CG	CC	CC	NN	CC	CC	CG	CG	CG	CC
1H_444075762	G/A	1H	444075762	NA	IBSC_v2	LGC	NA	NA	NA	NA	GA	GG	GA	GG	GA	GA	GA	GG	NN	GG	GG	GG	GA	GG	GA	GG	GG	GG	AA	GA	GA	GG	GA	NN	GG	GA	GG	NN	GA	GG	GG	GG	GG	GG	GG	GG	NN	NN	NN
1H_444075781	T/C	1H	444075781	NA	IBSC_v2	LGC	NA	NA	NA	NA	TC	TT	TC	TT	TC	TC	TC	TT	NN	TT	TT	TT	TC	TC	TC	TT	TT	TT	CC	TC	TC	TT	TC	NN	TT	TC	TT	NN	TC	TT	TT	TT	TT	TT	TT	TT	NN	NN	NN
1H_444895424	C/A	1H	444895424	NA	IBSC_v2	LGC	NA	NA	NA	NA	CC	CC	CC	CC	CC	CC	CC	CA	CA	CC	CC	CC	CC	CC	CA	CA	CA	CA	CA	CC	CC	CC	CA	CC	CC	CC	CA	CC	CC	CC	CC	CC	CC	CC	CC	CA	CC	CC	CA
1H_444895438	G/C	1H	444895438	NA	IBSC_v2	LGC	NA	NA	NA	NA	GC	GC	GG	GC	GC	GC	GC	GC	GC	GC	GC	GC	GC	GC	GC	GC	GC	GC	GC	GC	GC	GC	GC	GG	GC	GC	GC	GG	GC	GC	GG	GC	GC	GG	GC	GC	GC	GC	GC
1H_446548831	T/A	1H	446548831	NA	IBSC_v2	LGC	NA	NA	NA	NA	TT	TT	TT	TT	TT	TT	TT	AA	TT	TT	TT	TT	TT	TT	TT	AA	AA	TT	TT	TT	TT	TT	TT	TT	TT	TT	TT	TT	TT	TT	TT	TT	TT	TT	TT	TT	TT	TT	AA
1H_451299194	C/T	1H	451299194	NA	IBSC_v2	LGC	NA	NA	NA	NA	TT	TT	TT	TT	TT	TT	TT	TT	TT	TT	TT	TT	TT	TT	TT	TT	TT	TT	TT	TT	TT	TT	TT	TT	TT	TT	TT	TT	TT	TT	CC	TT	TT	TT	TT	TT	TT	TT	TT
1H_451909836	G/T	1H	451909836	NA	IBSC_v2	LGC	NA	NA	NA	NA	TT	TT	TT	TT	TT	TT	TT	TT	TT	TT	TT	TT	TT	TT	TT	TT	TT	TT	TT	TT	TT	TT	TT	TT	TT	TT	TT	TT	TT	TT	GG	TT	TT	TT	TT	TT	TT	TT	TT
1H_451909849	G/A	1H	451909849	NA	IBSC_v2	LGC	NA	NA	NA	NA	GG	GG	GG	GG	GG	GG	GG	GG	GG	GG	GG	GG	GG	GG	GG	GG	GG	GG	GG	GG	GG	GG	GG	GG	GG	GG	GG	GG	GG	GG	AA	GG	GG	GG	GG	GG	GG	GG	GG
1H_452940006	G/A	1H	452940006	NA	IBSC_v2	LGC	NA	NA	NA	NA	AA	AA	AA	AA	AA	AA	AA	AA	GG	AA	AA	AA	AA	AA	AA	AA	AA	AA	GG	AA	AA	AA	AA	AA	AA	AA	AA	AA	AA	AA	GG	AA	AA	AA	AA	AA	AA	AA	AA
1H_453801982	G/A	1H	453801982	NA	IBSC_v2	LGC	NA	NA	NA	NA	GG	GG	GG	GG	GG	GG	GG	GG	AA	GG	GG	GG	GG	GG	GG	GG	GG	GG	AA	GG	GG	GG	GG	GG	GG	GG	GG	GG	GG	GG	GG	GG	GG	GG	GG	GG	GG	GG	GG
1H_454213151	G/A	1H	454213151	NA	IBSC_v2	LGC	NA	NA	NA	NA	GG	GG	GG	NN	GG	GG	NN	NN	GG	NN	GG	AA	GG	NN	GG	GG	GG	GG	GG	GG	GG	GG	GG	GG	GG	GG	NN	GG	GG	GG	NN	GG	GG	GG	GG	GG	NN	GG	NN
1H_454306750	G/A	1H	454306750	NA	IBSC_v2	LGC	NA	NA	NA	NA	GG	GG	GG	AA	GG	GG	AA	AA	GG	NN	GG	AA	NN	AA	NN	GG	GG	GG	NN	GG	GG	GG	GG	NN	GG	GG	GG	GG	GG	GG	AA	NN	GG	GG	GG	NN	AA	NN	AA
1H_454306751	T/C	1H	454306751	NA	IBSC_v2	LGC	NA	NA	NA	NA	TT	TT	TT	CC	TT	TT	CC	CC	TT	NN	TT	CC	NN	CC	NN	TT	TT	TT	NN	TT	TT	TT	TT	NN	TT	TT	TT	TT	TT	TT	CC	NN	TT	TT	TT	NN	CC	NN	CC
1H_455259191	G/A	1H	455259191	NA	IBSC_v2	LGC	NA	NA	NA	NA	GG	GG	GG	AA	GG	GG	AA	AA	NN	GG	GG	AA	GG	AA	GG	GG	GG	GG	GG	GG	GG	GG	GG	GG	GG	GG	GG	GG	GG	GG	AA	GG	GG	GG	GG	GG	AA	GG	AA
1H_456314419	G/T	1H	456314419	NA	IBSC_v2	LGC	NA	NA	NA	NA	GG	GG	GG	TT	GG	GG	TT	TT	NN	GG	GG	TT	GG	TT	GG	GG	GG	GG	NN	GG	GG	GG	GG	GG	GG	GG	GG	GG	GG	GG	TT	GG	GG	GG	GG	GG	TT	GG	TT
1H_458872487	T/G	1H	458872487	NA	IBSC_v2	LGC	NA	NA	NA	NA	GG	GG	GG	GG	GG	GG	GG	GG	TT	GG	GG	GG	GG	GG	GG	GG	NN	GG	TT	GG	GG	GG	GG	GG	GG	GG	GG	GG	GG	GG	GG	GG	GG	GG	GG	GG	GG	GG	GG
1H_461093301	T/C	1H	461093301	NA	IBSC_v2	LGC	NA	NA	NA	NA	CC	CC	CC	CC	CC	CC	CC	CC	TT	CC	CC	CC	CC	CC	CC	CC	CC	CC	TT	CC	CC	CC	CC	CC	CC	CC	CC	CC	CC	CC	CC	CC	CC	CC	CC	CC	CC	CC	CC
1H_461399709	C/G	1H	461399709	NA	IBSC_v2	LGC	NA	NA	NA	NA	GG	GG	GG	GG	GG	GG	GG	GG	CC	GG	GG	GG	GG	GG	GG	GG	GG	GG	CC	GG	GG	GG	GG	GG	GG	GG	GG	GG	GG	GG	CC	GG	GG	GG	GG	GG	GG	GG	GG
1H_462583923	C/G	1H	462583923	NA	IBSC_v2	LGC	NA	NA	NA	NA	GG	GG	GG	GG	GG	NN	GG	NN	CC	GG	GG	GG	GG	NN	GG	GG	GG	NN	CC	GG	GG	NN	GG	GG	GG	GG	GG	GG	GG	GG	CC	GG	GG	NN	GG	NN	NN	GG	GG
1H_462929599	C/T	1H	462929599	NA	IBSC_v2	LGC	NA	NA	NA	NA	TT	TT	TT	TT	TT	TT	TT	TT	CC	TT	TT	TT	TT	TT	TT	TT	TT	TT	CC	TT	TT	TT	TT	TT	TT	TT	TT	TT	TT	TT	CC	TT	TT	TT	TT	TT	TT	TT	TT
1H_463321144	C/T	1H	463321144	NA	IBSC_v2	LGC	NA	NA	NA	NA	CC	CC	CC	CC	CC	CC	CC	CC	CC	CC	CC	CC	CC	CC	CC	CC	CC	CC	CC	CC	CC	CC	CC	CC	CC	CC	CC	CC	CC	CC	CC	CC	CC	CC	CC	CC	CC	CC	CC
1H_465497239	G/A	1H	465497239	NA	IBSC_v2	LGC	NA	NA	NA	NA	AA	AA	AA	AA	AA	AA	AA	AA	GG	AA	AA	AA	AA	AA	AA	AA	AA	AA	GG	AA	AA	AA	AA	GG	AA	AA	AA	AA	AA	AA	AA	AA	AA	AA	AA	AA	AA	AA	AA
1H_465497250	A/T	1H	465497250	NA	IBSC_v2	LGC	NA	NA	NA	NA	TT	TT	TT	TT	TT	TT	TT	TT	AA	TT	TT	TT	TT	TT	TT	TT	TT	TT	AA	TT	TT	TT	TT	AA	TT	TT	TT	TT	TT	TT	TT	TT	TT	TT	TT	TT	TT	TT	TT
1H_465558954	G/A	1H	465558954	NA	IBSC_v2	LGC	NA	NA	NA	NA	GG	GG	GG	GG	GG	GG	GG	GG	GG	GG	GG	GG	GG	GG	GG	GG	GG	GG	GG	GG	GG	GG	GG	AA	GG	GG	GG	GG	GG	GG	GG	GG	GG	GG	GG	GG	GG	GG	GG
1H_465602662	G/A	1H	465602662	NA	IBSC_v2	LGC	NA	NA	NA	NA	GG	GG	GG	GG	GG	GG	GG	GG	GG	GG	GG	GG	GG	GG	GG	GG	GG	GG	GG	GG	GG	GG	GG	AA	GG	GG	GG	GG	GG	GG	GG	GG	GG	GG	GG	GG	GG	GG	GG
1H_467798915	G/T	1H	467798915	NA	IBSC_v2	LGC	NA	NA	NA	NA	GG	TT	GG	TT	GG	GG	TT	TT	GG	GG	GG	TT	GG	TT	GG	GG	GG	GG	TT	GG	GG	GG	GG	GG	GG	GG	GG	GG	GG	GG	TT	GG	GG	GG	GG	GG	TT	GG	TT
1H_467798962	C/A	1H	467798962	NA	IBSC_v2	LGC	NA	NA	NA	NA	CC	AA	CC	AA	CC	CC	AA	AA	CC	CC	CC	AA	CC	AA	CC	CC	CC	CC	CC	CC	CC	CC	CC	CC	CC	CC	CC	CC	CC	CC	AA	CC	CC	CC	CC	CC	AA	CC	AA
1H_469366126	C/G	1H	469366126	NA	IBSC_v2	LGC	NA	NA	NA	NA	CG	CG	NN	CG	CG	CC	CG	CG	GG	CC	CG	CG	CC	CC	CG	CC	CC	CC	CG	CC	CG	CG	CC	CG	CG	CG	NN	CG	CG	CC	CC	CC	CC	CC	CC	CC	NN	CG	CG
1H_469366129	C/A	1H	469366129	NA	IBSC_v2	LGC	NA	NA	NA	NA	CA	CA	NN	CA	CA	CC	CA	CA	AA	CC	CA	CA	CC	CC	CA	CC	CC	CC	CA	CC	CA	CA	CC	CA	CA	CA	NN	CA	CA	CC	CC	CC	CC	CC	CC	CC	NN	CA	CA
1H_469366153	G/A	1H	469366153	NA	IBSC_v2	LGC	NA	NA	NA	NA	GA	GA	NN	GA	GA	GG	GA	GA	AA	GG	GA	GA	GG	GG	GA	GG	GG	GG	GA	GG	GA	GA	GG	GA	GA	GA	NN	GA	GA	GG	GG	GG	GG	GG	GG	GG	NN	GA	GA
1H_471472406	C/T	1H	471472406	NA	IBSC_v2	LGC	NA	NA	NA	NA	TT	TT	NN	TT	TT	TT	TT	TT	CC	NN	TT	TT	NN	TT	TT	TT	TT	TT	CC	NN	TT	NN	TT	TT	TT	TT	TT	TT	TT	TT	TT	TT	NN	TT	NN	TT	TT	TT	TT
1H_471475541	A/G	1H	471475541	NA	IBSC_v2	LGC	NA	NA	NA	NA	GG	GG	GG	GG	GG	GG	GG	GG	AA	GG	GG	GG	GG	GG	GG	GG	GG	GG	AA	GG	GG	GG	GG	GG	GG	GG	GG	GG	GG	GG	GG	GG	GG	GG	GG	GG	GG	GG	GG
1H_471792247	T/G	1H	471792247	NA	IBSC_v2	LGC	NA	NA	NA	NA	GG	GG	GG	GG	GG	GG	GG	GG	TT	GG	GG	GG	GG	GG	GG	GG	GG	GG	TT	GG	GG	GG	GG	GG	GG	GG	GG	GG	GG	GG	GG	GG	GG	GG	GG	GG	GG	GG	GG
1H_472949629	G/A	1H	472949629	NA	IBSC_v2	LGC	NA	NA	NA	NA	NN	AA	AA	AA	AA	AA	AA	AA	GG	NN	AA	AA	AA	AA	AA	AA	AA	AA	GG	AA	AA	AA	AA	AA	AA	AA	AA	AA	AA	AA	AA	AA	AA	AA	AA	AA	AA	AA	AA
1H_475056015	T/C	1H	475056015	NA	IBSC_v2	LGC	NA	NA	NA	NA	CC	CC	CC	CC	CC	CC	CC	TT	CC	NN	CC	CC	CC	CC	CC	CC	CC	CC	TT	CC	CC	CC	CC	CC	CC	CC	CC	CC	CC	CC	CC	CC	CC	CC	CC	CC	CC	CC	TT
1H_476758654	G/A	1H	476758654	NA	IBSC_v2	LGC	NA	NA	NA	NA	AA	AA	AA	AA	AA	AA	AA	AA	AA	AA	AA	AA	AA	AA	AA	AA	AA	AA	GG	AA	AA	AA	AA	AA	AA	AA	AA	AA	AA	AA	AA	AA	AA	AA	AA	AA	AA	AA	AA
1H_478409212	A/C	1H	478409212	NA	IBSC_v2	LGC	NA	NA	NA	NA	AA	AA	AA	CC	AA	AA	CC	AA	CC	AA	AA	CC	AA	CC	AA	CC	CC	CC	CC	CC	AA	AA	CC	CC	AA	CC	AA	AA	CC	AA	CC	AA	AA	CC	AA	CC	CC	CC	AA
1H_482689711	T/C	1H	482689711	NA	IBSC_v2	LGC	NA	NA	NA	NA	TT	TT	CC	CC	CC	CC	CC	TT	CC	TT	CC	CC	CC	CC	CC	CC	CC	CC	TT	TT	CC	TT	CC	CC	CC	CC	CC	CC	CC	CC	CC	CC	CC	CC	CC	CC	CC	CC	TT
1H_482725582	T/A	1H	482725582	NA	IBSC_v2	LGC	NA	NA	NA	NA	AA	TT	AA	AA	AA	AA	AA	TT	AA	AA	AA	AA	AA	AA	AA	AA	AA	AA	TT	AA	AA	AA	AA	AA	AA	AA	AA	AA	AA	AA	AA	AA	AA	AA	AA	AA	AA	AA	TT
1H_484379177	T/C	1H	484379177	NA	IBSC_v2	LGC	NA	NA	NA	NA	TC	TT	TT	TT	TT	TT	TT	TT	TT	TC	TT	TC	TT	TT	TT	TT	TT	TT	TT	TT	TT	TT	TT	TT	TC	TT	TT	TC	TT	TT	TC	TC	TT	TT	TT	TT	TT	TT	TT
1H_484379191	C/T	1H	484379191	NA	IBSC_v2	LGC	NA	NA	NA	NA	CT	CC	CT	CC	CT	CC	TT	CC	CT	CT	CT	CT	CC	CC	CC	CC	CC	CT	CC	CT	CT	CC	CC	CC	TT	CC	CC	CT	CC	TT	CT	TT	CT	CC	CC	CT	CC	CC	CC
1H_484379192	C/T	1H	484379192	NA	IBSC_v2	LGC	NA	NA	NA	NA	CT	CC	CT	CC	CT	CC	TT	CC	CT	CT	TT	CT	CC	CC	CT	CC	CC	CT	CC	CT	CT	CC	CC	CC	TT	CC	CC	CT	CC	TT	CT	TT	CT	CC	CC	CT	CC	CC	CC
1H_484399740	T/C	1H	484399740	NA	IBSC_v2	LGC	NA	NA	NA	NA	TT	TT	TT	TT	TT	TT	TT	TC	TT	TT	NN	NN	TT	TT	TT	TT	NN	TT	TC	TT	TT	TT	TT	TC	TT	NN	TT	NN	TT	TC	TT	TT	TT	TC	TT	TT	NN	TC	TC
1H_486185365	A/G	1H	486185365	NA	IBSC_v2	LGC	NA	NA	NA	NA	NN	AA	AA	GG	AA	NN	AA	GG	AA	NN	AA	NN	NN	AA	NN	AA	AA	AA	AA	GG	NN	NN	AA	NN	AA	AA	AA	AA	AA	AA	NN	NN	AA	AA	NN	NN	AA	AA	NN
1H_488801894	C/T	1H	488801894	NA	IBSC_v2	LGC	NA	NA	NA	NA	CC	TT	TT	TT	TT	TT	TT	CC	TT	TT	TT	TT	TT	TT	TT	TT	TT	TT	CC	TT	TT	CC	TT	TT	TT	TT	TT	TT	TT	TT	TT	TT	TT	TT	TT	TT	TT	CC	CC
1H_495204299	C/T	1H	495204299	NA	IBSC_v2	LGC	NA	NA	NA	NA	CC	CC	CC	TT	CC	CC	CC	TT	CC	CC	CC	CC	CC	CC	TT	CC	CC	CC	CC	CC	CC	CC	CC	CC	CC	CC	CC	CC	CC	CC	CC	CC	CC	CC	CC	CC	CC	TT	TT
1H_495214351	C/T	1H	495214351	NA	IBSC_v2	LGC	NA	NA	NA	NA	CC	CC	CC	TT	CC	CC	CC	TT	CC	CC	CC	CC	CC	CC	TT	CC	CC	CC	CC	CC	CC	CC	CC	CC	CC	CC	CC	CC	CC	CC	CC	CC	CC	CC	CC	CC	CC	TT	TT
1H_496274485	A/G	1H	496274485	NA	IBSC_v2	LGC	NA	NA	NA	NA	AA	AA	NN	GG	AA	AA	AA	GG	AA	AA	AA	AA	AA	AA	GG	AA	AA	AA	AA	AA	AA	AA	AA	AA	AA	AA	AA	AA	AA	AA	AA	AA	AA	AA	AA	AA	AA	GG	GG
1H_496276525	C/T	1H	496276525	NA	IBSC_v2	LGC	NA	NA	NA	NA	CC	CC	CC	TT	CC	CC	CC	TT	CC	CC	CC	CC	CC	CC	TT	CC	CC	CC	CC	CC	CC	CC	CC	CC	CC	CC	CC	CC	CC	CC	CC	CC	CC	CC	CC	CC	CC	TT	TT
1H_497025242	G/A	1H	497025242	NA	IBSC_v2	LGC	NA	NA	NA	NA	GG	GG	GG	AA	GG	GG	GG	AA	GG	GG	GG	GG	GG	GG	AA	GG	GG	GG	GG	GG	GG	GG	GG	GG	GG	GG	GG	GG	GG	GG	GG	GG	GG	GG	GG	GG	GG	AA	AA
1H_497281445	T/C	1H	497281445	NA	IBSC_v2	LGC	NA	NA	NA	NA	TT	TT	TT	CC	NN	NN	TT	CC	TT	NN	TT	TT	TT	TT	CC	NN	TT	TT	TT	NN	NN	TT	TT	NN	NN	TT	NN	TT	TT	TT	NN	NN	TT	TT	TT	TT	NN	CC	CC
1H_497281458	C/T	1H	497281458	NA	IBSC_v2	LGC	NA	NA	NA	NA	CC	CC	CC	TT	NN	NN	CC	TT	CC	NN	CC	CC	CC	CC	TT	NN	CC	CC	CC	NN	NN	CC	CC	NN	NN	CC	NN	CC	CC	CC	NN	NN	CC	CC	CC	CC	NN	TT	TT
1H_497662167	C/G	1H	497662167	NA	IBSC_v2	LGC	NA	NA	NA	NA	NN	CC	CC	GG	CC	CC	CC	GG	CC	NN	CC	NN	CC	CC	NN	CC	CC	CC	CC	CC	CC	CC	CC	CC	CC	CC	CC	CC	CC	CC	NN	CC	CC	CC	NN	CC	CC	GG	GG
1H_497764231	G/A	1H	497764231	NA	IBSC_v2	LGC	NA	NA	NA	NA	AA	AA	AA	GG	AA	AA	AA	GG	GG	AA	AA	AA	AA	AA	GG	AA	AA	AA	AA	AA	AA	AA	AA	AA	AA	AA	AA	AA	AA	AA	AA	AA	AA	AA	AA	AA	AA	GG	GG
1H_497888929	G/C	1H	497888929	NA	IBSC_v2	LGC	NA	NA	NA	NA	NN	GG	GG	CC	GG	NN	GG	CC	GG	NN	GG	NN	NN	GG	NN	GG	GG	GG	GG	GG	NN	NN	GG	NN	GG	GG	GG	GG	GG	GG	NN	NN	GG	GG	NN	NN	GG	CC	NN
1H_497888964	T/A	1H	497888964	NA	IBSC_v2	LGC	NA	NA	NA	NA	TT	TT	TT	AA	TT	TT	TT	AA	TT	TT	TT	TT	TT	TT	AA	TT	TT	TT	TT	TT	TT	TT	TT	TT	TT	TT	TT	TT	TT	TT	TT	TT	TT	TT	TT	TT	TT	AA	AA
1H_497889487	T/C	1H	497889487	NA	IBSC_v2	LGC	NA	NA	NA	NA	CC	CC	CC	TT	CC	CC	CC	TT	TT	CC	CC	CC	CC	CC	TT	CC	CC	CC	CC	CC	CC	CC	CC	CC	CC	CC	CC	CC	CC	CC	CC	CC	CC	CC	CC	CC	CC	TT	TT
1H_497889496	A/G	1H	497889496	NA	IBSC_v2	LGC	NA	NA	NA	NA	GG	GG	GG	AA	GG	GG	GG	AA	AA	GG	GG	GG	GG	GG	AA	GG	GG	GG	GG	GG	GG	GG	GG	GG	GG	GG	GG	GG	GG	GG	GG	GG	GG	GG	GG	GG	GG	AA	AA
1H_497889499	G/C	1H	497889499	NA	IBSC_v2	LGC	NA	NA	NA	NA	CC	CC	CC	GG	CC	CC	CC	GG	GG	CC	CC	CC	CC	CC	GG	CC	CC	CC	CC	CC	CC	CC	CC	CC	CC	CC	CC	CC	CC	CC	CC	CC	CC	CC	CC	CC	CC	GG	GG
1H_498116971	G/T	1H	498116971	NA	IBSC_v2	LGC	NA	NA	NA	NA	GG	GG	GG	TT	GG	GG	GG	TT	GG	GG	GG	GG	GG	GG	TT	GG	GG	GG	GG	GG	GG	GG	GG	GG	GG	GG	GG	GG	GG	GG	GG	GG	GG	GG	GG	GG	GG	TT	TT
1H_498200346	A/G	1H	498200346	NA	IBSC_v2	LGC	NA	NA	NA	NA	GG	GG	GG	AA	GG	GG	GG	AA	AA	GG	GG	GG	GG	GG	AA	GG	GG	GG	GG	GG	GG	GG	GG	GG	GG	GG	GG	GG	GG	GG	GG	GG	GG	GG	GG	GG	GG	AA	AA
1H_498709703	A/G	1H	498709703	NA	IBSC_v2	LGC	NA	NA	NA	NA	AA	AA	AA	GG	AA	AA	AA	GG	AA	AA	AA	AA	AA	AA	GG	AA	AA	AA	AA	AA	AA	AA	AA	AA	AA	AA	AA	AA	AA	AA	AA	AA	AA	AA	AA	AA	AA	GG	GG
1H_500582667	A/G	1H	500582667	NA	IBSC_v2	LGC	NA	NA	NA	NA	GG	GG	GG	AA	GG	GG	GG	AA	GG	GG	GG	GG	GG	GG	AA	GG	GG	GG	GG	GG	GG	GG	GG	GG	GG	GG	GG	GG	GG	GG	GG	GG	GG	GG	GG	GG	GG	AA	AA
1H_500582726	T/C	1H	500582726	NA	IBSC_v2	LGC	NA	NA	NA	NA	CC	CC	CC	TT	CC	CC	CC	TT	CC	CC	CC	CC	CC	CC	TT	CC	CC	CC	CC	CC	CC	CC	CC	CC	CC	CC	CC	CC	CC	CC	CC	CC	CC	CC	CC	CC	CC	TT	TT
1H_500899333	T/C	1H	500899333	NA	IBSC_v2	LGC	NA	NA	NA	NA	TT	TT	TT	CC	TT	TT	TT	CC	TT	TT	TT	TT	TT	TT	CC	TT	TT	TT	TT	TT	TT	TT	TT	TT	TT	TT	TT	TT	TT	TT	TT	TT	TT	TT	TT	TT	TT	CC	CC
1H_501007788	C/T	1H	501007788	NA	IBSC_v2	LGC	NA	NA	NA	NA	CC	CC	CC	TT	CC	CC	CC	TT	NN	CC	CC	CC	CC	CC	TT	CC	CC	CC	CC	CC	CC	CC	CC	CC	CC	CC	CC	CC	CC	CC	CC	CC	CC	CC	CC	CC	CC	TT	TT
1H_501008301	A/G	1H	501008301	NA	IBSC_v2	LGC	NA	NA	NA	NA	AA	AA	AA	GG	AA	AA	AA	GG	NN	AA	AA	AA	AA	AA	GG	AA	AA	AA	AA	AA	AA	AA	AA	AA	AA	AA	AA	AA	AA	AA	AA	AA	AA	AA	AA	AA	AA	GG	GG
1H_501363580	T/C	1H	501363580	NA	IBSC_v2	LGC	NA	NA	NA	NA	TT	TT	TT	CC	TT	TT	TT	CC	CC	TT	TT	TT	TT	TT	CC	TT	TT	TT	TT	TT	TT	TT	TT	TT	TT	TT	TT	TT	TT	TT	TT	TT	TT	TT	TT	TT	TT	CC	CC
1H_501970519	C/A	1H	501970519	NA	IBSC_v2	LGC	NA	NA	NA	NA	CC	CC	CC	AA	CC	CC	CC	AA	CC	CC	CC	CC	CC	CC	AA	CC	CC	CC	CC	CC	CC	CC	CC	CC	CC	CC	CC	CC	CC	CC	CC	CC	CC	CC	CC	CC	CC	AA	AA
1H_501990685	A/G	1H	501990685	NA	IBSC_v2	LGC	NA	NA	NA	NA	AA	AA	AA	GG	AA	AA	AA	GG	AA	AA	AA	AA	AA	AA	GG	AA	AA	AA	AA	AA	AA	AA	AA	AA	AA	AA	AA	AA	AA	AA	AA	AA	AA	AA	AA	AA	AA	GG	GG
1H_502082034	T/G	1H	502082034	NA	IBSC_v2	LGC	NA	NA	NA	NA	TT	TT	TT	GG	TT	TT	TT	GG	GG	TT	TT	TT	TT	TT	GG	TT	TT	TT	TT	TT	TT	TT	TT	TT	TT	TT	TT	TT	TT	TT	TT	TT	TT	TT	TT	TT	TT	GG	GG
1H_503318332	G/T	1H	503318332	NA	IBSC_v2	LGC	NA	NA	NA	NA	GG	GG	GG	TT	GG	GG	GG	TT	NN	NN	GG	GG	GG	GG	TT	GG	GG	GG	GG	GG	GG	NN	GG	GG	GG	GG	GG	GG	GG	GG	GG	GG	GG	GG	GG	GG	GG	TT	TT
1H_503318377	C/T	1H	503318377	NA	IBSC_v2	LGC	NA	NA	NA	NA	TT	TT	TT	CC	TT	TT	TT	CC	NN	NN	TT	TT	TT	TT	CC	TT	TT	TT	TT	TT	TT	NN	TT	TT	TT	TT	TT	TT	TT	TT	TT	TT	TT	TT	NN	TT	TT	CC	CC
1H_503654159	T/C	1H	503654159	NA	IBSC_v2	LGC	NA	NA	NA	NA	TT	TT	TT	CC	TT	TT	TT	CC	TT	TT	TT	TT	TT	TT	CC	TT	TT	TT	TT	TT	TT	TT	TT	TT	TT	TT	TT	TT	TT	TT	TT	TT	TT	TT	TT	TT	TT	CC	CC
1H_504493780	C/T	1H	504493780	NA	IBSC_v2	LGC	NA	NA	NA	NA	TT	TT	TT	CC	TT	TT	TT	TT	CC	NN	TT	TT	TT	TT	CC	NN	TT	TT	TT	NN	NN	TT	TT	NN	NN	NN	NN	TT	TT	TT	TT	NN	TT	TT	TT	TT	NN	CC	TT
1H_504493782	G/A	1H	504493782	NA	IBSC_v2	LGC	NA	NA	NA	NA	AA	AA	AA	GG	AA	AA	AA	AA	GG	NN	AA	AA	AA	AA	GG	NN	AA	AA	AA	NN	NN	AA	AA	NN	NN	NN	NN	AA	AA	AA	AA	NN	AA	AA	AA	AA	NN	GG	AA
1H_505330736	G/A	1H	505330736	NA	IBSC_v2	LGC	NA	NA	NA	NA	GG	GG	GG	AA	GG	NN	NN	GG	GG	GG	GG	GG	GG	GG	AA	GG	GG	GG	GG	GG	GG	GG	GG	GG	GG	GG	GG	GG	GG	GG	NN	GG	GG	GG	GG	GG	GG	AA	GG
1H_507147546	C/T	1H	507147546	NA	IBSC_v2	LGC	NA	NA	NA	NA	TT	TT	TT	CC	TT	TT	CC	CC	CC	CC	TT	CC	TT	TT	CC	CC	CC	TT	TT	TT	TT	TT	TT	TT	TT	TT	TT	TT	TT	TT	TT	TT	TT	TT	TT	TT	CC	CC	CC
1H_507203266	C/A	1H	507203266	NA	IBSC_v2	LGC	NA	NA	NA	NA	CC	CC	CC	CC	CC	CC	AA	AA	CC	AA	CC	AA	CC	CC	CC	CC	CC	CC	CC	CC	CC	CC	CC	CC	CC	CC	CC	CC	CC	CC	CC	CC	CC	CC	CC	CC	AA	CC	AA
1H_507630393	C/G	1H	507630393	NA	IBSC_v2	LGC	NA	NA	NA	NA	GG	GG	GG	GG	GG	GG	CC	CC	CC	CC	GG	CC	GG	GG	GG	CC	CC	GG	GG	GG	GG	GG	GG	GG	GG	GG	GG	GG	GG	GG	GG	GG	GG	GG	GG	GG	CC	GG	CC
1H_507631537	C/A	1H	507631537	NA	IBSC_v2	LGC	NA	NA	NA	NA	CC	CC	CC	CC	CC	CC	AA	AA	CC	AA	CC	AA	CC	CC	CC	AA	AA	CC	CC	CC	CC	CC	CC	CC	CC	CC	CC	CC	CC	CC	CC	CC	CC	CC	CC	CC	AA	CC	AA
1H_507641100	C/T	1H	507641100	NA	IBSC_v2	LGC	NA	NA	NA	NA	TT	TT	TT	CC	TT	TT	NN	CT	NN	NN	TT	NN	TT	TT	CC	NN	NN	TT	TT	TT	TT	TT	TT	TT	TT	TT	TT	TT	TT	TT	TT	TT	TT	TT	TT	TT	NN	CC	NN
1H_507641104	C/G	1H	507641104	NA	IBSC_v2	LGC	NA	NA	NA	NA	GG	GG	GG	CC	GG	GG	NN	CG	NN	NN	GG	NN	GG	GG	CC	NN	NN	GG	GG	GG	GG	GG	GG	GG	GG	GG	GG	GG	GG	GG	GG	GG	GG	GG	GG	GG	NN	CC	NN
1H_509404663	T/A	1H	509404663	NA	IBSC_v2	LGC	NA	NA	NA	NA	TT	TT	TT	AA	TT	TT	TT	AA	TT	TT	TT	TT	TT	TT	TT	TT	TT	TT	TT	TT	TT	TT	TT	TT	TT	TT	TT	TT	TT	TT	TT	TT	TT	TT	TT	TT	TT	AA	AA
1H_509511515	A/G	1H	509511515	NA	IBSC_v2	LGC	NA	NA	NA	NA	GG	GG	GG	AA	GG	GG	GG	AA	AA	GG	GG	GG	GG	GG	GG	GG	GG	GG	GG	GG	GG	GG	GG	GG	GG	GG	GG	GG	GG	GG	GG	GG	GG	GG	GG	GG	GG	AA	AA
1H_509516143	T/G	1H	509516143	NA	IBSC_v2	LGC	NA	NA	NA	NA	GG	GG	GG	TT	GG	GG	GG	TT	TT	GG	GG	GG	GG	GG	GG	GG	GG	GG	GG	GG	GG	GG	GG	GG	GG	GG	GG	GG	GG	GG	GG	GG	GG	GG	GG	GG	GG	TT	TT
1H_509901856	C/T	1H	509901856	NA	IBSC_v2	LGC	NA	NA	NA	NA	CC	CC	CC	TT	CC	CC	CC	TT	CC	CC	CC	CC	CC	CC	CC	CC	CC	CC	CC	CC	CC	CC	CC	CC	CC	CC	CC	CC	CC	CC	CC	CC	CC	CC	CC	CC	CC	TT	TT
1H_509973586	A/G	1H	509973586	NA	IBSC_v2	LGC	NA	NA	NA	NA	AA	AA	AA	GG	AA	AA	AA	GG	AA	AA	AA	AA	AA	AA	AA	AA	AA	AA	AA	AA	AA	AA	AA	AA	AA	AA	AA	AA	AA	AA	AA	AA	AA	AA	AA	AA	AA	GG	GG
1H_510044525	C/A	1H	510044525	NA	IBSC_v2	LGC	NA	NA	NA	NA	CC	CC	CC	AA	CC	CC	CC	AA	AA	CC	CC	CC	CC	CC	CC	CC	CC	CC	CC	CC	CC	CC	CC	CC	CC	CC	CC	CC	CC	CC	CC	CC	CC	CC	CC	CC	CC	AA	AA
1H_510044527	A/C	1H	510044527	NA	IBSC_v2	LGC	NA	NA	NA	NA	AA	AA	AA	CC	AA	AA	AA	CC	CC	AA	AA	AA	AA	AA	AA	AA	AA	AA	AA	AA	AA	AA	AA	AA	AA	AA	AA	AA	AA	AA	AA	AA	AA	AA	AA	AA	AA	CC	CC
1H_510799369	A/C	1H	510799369	NA	IBSC_v2	LGC	NA	NA	NA	NA	CC	CC	CC	AA	CC	CC	CC	AA	AA	CC	CC	CC	CC	CC	CC	CC	CC	CC	CC	CC	CC	CC	CC	CC	CC	CC	CC	CC	CC	CC	CC	CC	CC	CC	CC	CC	CC	AA	AA
1H_511434293	G/A	1H	511434293	NA	IBSC_v2	LGC	NA	NA	NA	NA	GG	GG	GG	GG	GG	GG	GG	AA	GG	GG	GG	GG	GG	GG	GG	GG	GG	GG	GG	GG	GG	GG	GG	GG	GG	GG	GG	GG	GG	GG	GG	GG	GG	GG	GG	GG	GG	AA	AA
1H_511434297	G/C	1H	511434297	NA	IBSC_v2	LGC	NA	NA	NA	NA	GG	GG	GG	GG	GG	GG	GG	CC	GG	GG	GG	GG	GG	GG	GG	GG	GG	GG	GG	GG	GG	GG	GG	GG	GG	GG	GG	GG	GG	GG	GG	GG	GG	GG	GG	GG	GG	CC	CC
1H_511434327	A/T	1H	511434327	NA	IBSC_v2	LGC	NA	NA	NA	NA	AA	AA	AA	AA	AA	AA	AA	TT	AA	AA	AA	AA	AA	AA	AA	AA	AA	AA	AA	AA	AA	AA	AA	AA	AA	AA	AA	AA	AA	AA	AA	AA	AA	AA	AA	AA	AA	TT	TT
1H_511484833	G/T	1H	511484833	NA	IBSC_v2	LGC	NA	NA	NA	NA	GG	GG	GG	GG	GG	GG	GG	TT	GG	GG	GG	GG	GG	GG	GG	GG	GG	GG	GG	GG	GG	GG	GG	GG	GG	GG	GG	GG	GG	GG	GG	GG	GG	GG	GG	GG	GG	TT	TT
1H_511484843	A/G	1H	511484843	NA	IBSC_v2	LGC	NA	NA	NA	NA	AA	AA	AA	AA	AA	AA	AA	GG	AA	AA	AA	AA	AA	AA	AA	AA	AA	AA	AA	AA	AA	AA	AA	AA	AA	AA	AA	AA	AA	AA	AA	AA	AA	AA	AA	AA	AA	GG	GG
1H_511806689	C/G	1H	511806689	NA	IBSC_v2	LGC	NA	NA	NA	NA	CC	CC	CC	CC	CC	CC	CC	GG	CC	CC	CC	CC	CC	CC	CC	CC	CC	CC	CC	CC	CC	CC	CC	CC	CC	CC	CC	CC	CC	CC	CC	CC	CC	CC	CC	CC	CC	GG	GG
1H_512392486	C/A	1H	512392486	NA	IBSC_v2	LGC	NA	NA	NA	NA	CC	CC	CC	CC	CC	CC	CC	AA	CC	CC	CC	CC	CC	CC	CC	CC	CC	CC	CC	CC	CC	CC	CC	CC	CC	CC	CC	CC	CC	CC	CC	CC	CC	CC	CC	CC	CC	AA	AA
1H_512392563	G/C	1H	512392563	NA	IBSC_v2	LGC	NA	NA	NA	NA	NN	GG	GG	GG	GG	NN	GG	CC	CC	NN	GG	NN	NN	GG	NN	GG	GG	GG	GG	GG	NN	NN	GG	NN	GG	GG	GG	GG	GG	GG	NN	NN	GG	GG	NN	NN	GG	CC	NN
1H_512633110	G/A	1H	512633110	NA	IBSC_v2	LGC	NA	NA	NA	NA	GG	GG	GG	GG	GG	GG	GG	AA	GG	GG	GG	GG	GG	GG	GG	GG	GG	GG	GG	GG	GG	GG	GG	GG	GG	GG	GG	GG	GG	GG	GG	GG	GG	GG	GG	GG	GG	AA	AA
1H_512846297	G/A	1H	512846297	NA	IBSC_v2	LGC	NA	NA	NA	NA	AA	AA	AA	AA	AA	AA	AA	GG	GG	AA	AA	AA	AA	AA	AA	AA	AA	AA	AA	AA	AA	AA	AA	AA	AA	AA	AA	AA	AA	AA	AA	AA	AA	AA	AA	AA	AA	GG	GG
1H_513142352	C/T	1H	513142352	NA	IBSC_v2	LGC	NA	NA	NA	NA	CC	CC	CC	CC	CC	CC	CC	TT	CC	CC	CC	CC	CC	CC	CC	CC	CC	CC	CC	CC	CC	CC	CC	CC	CC	CC	CC	CC	CC	CC	CC	CC	CC	CC	CC	CC	CC	TT	TT
1H_513637635	G/C	1H	513637635	NA	IBSC_v2	LGC	NA	NA	NA	NA	GG	GG	NN	GG	GG	GG	GG	CC	GG	NN	GG	GG	NN	GG	GG	NN	NN	GG	GG	NN	GG	GG	GG	GG	GG	GG	GG	GG	NN	GG	GG	NN	NN	GG	NN	GG	NN	CC	CC
1H_514349864	G/A	1H	514349864	NA	IBSC_v2	LGC	NA	NA	NA	NA	AA	AA	AA	AA	AA	AA	AA	NN	GG	AA	AA	AA	AA	AA	AA	AA	AA	AA	AA	AA	AA	AA	AA	AA	AA	AA	AA	AA	AA	AA	AA	AA	AA	AA	AA	AA	AA	NN	NN
1H_515695512	T/G	1H	515695512	NA	IBSC_v2	LGC	NA	NA	NA	NA	NN	TT	TT	TT	TT	NN	TT	GG	TT	NN	TT	NN	NN	TT	NN	TT	TT	TT	TT	TT	NN	NN	TT	NN	TT	TT	TT	TT	TT	TT	NN	NN	TT	TT	NN	NN	TT	GG	NN
1H_516113225	G/C	1H	516113225	NA	IBSC_v2	LGC	NA	NA	NA	NA	GG	GG	GG	GG	GG	GG	GG	CC	CC	GG	GG	GG	GG	GG	GG	GG	GG	GG	GG	GG	GG	GG	GG	GG	GG	GG	GG	GG	GG	GG	GG	GG	GG	GG	GG	GG	GG	CC	CC
1H_516115218	A/G	1H	516115218	NA	IBSC_v2	LGC	NA	NA	NA	NA	GG	GG	GG	GG	GG	GG	GG	AA	AA	GG	GG	GG	GG	GG	GG	GG	GG	GG	GG	GG	GG	GG	GG	GG	GG	GG	NN	GG	GG	GG	GG	GG	GG	GG	GG	GG	GG	AA	AA
1H_516131488	G/A	1H	516131488	NA	IBSC_v2	LGC	NA	NA	NA	NA	GG	GG	GG	GG	GG	GG	GG	AA	AA	GG	GG	GG	GG	GG	GG	GG	GG	GG	GG	GG	GG	GG	GG	GG	GG	GG	GG	GG	GG	GG	GG	GG	GG	GG	GG	GG	GG	AA	AA
1H_516155835	C/T	1H	516155835	NA	IBSC_v2	LGC	NA	NA	NA	NA	TT	TT	TT	TT	TT	TT	CC	TT	CC	CC	CC	TT	TT	CC	TT	TT	TT	TT	TT	TT	TT	TT	TT	CC	TT	CC	TT	TT	TT	TT	TT	CC	CC	CC	TT	TT	TT	TT	TT
1H_516264861	C/G	1H	516264861	NA	IBSC_v2	LGC	NA	NA	NA	NA	GG	GG	GG	GG	GG	GG	GG	CC	GG	GG	GG	GG	GG	GG	GG	GG	GG	GG	GG	GG	GG	GG	GG	GG	GG	GG	GG	GG	GG	GG	GG	GG	GG	GG	GG	GG	GG	CC	CC
1H_516289405	A/G	1H	516289405	NA	IBSC_v2	LGC	NA	NA	NA	NA	GG	GG	GG	GG	GG	GG	AA	AA	AA	AA	AA	GG	GG	AA	GG	GG	GG	GG	GG	GG	GG	GG	GG	AA	GG	AA	GG	GG	GG	GG	GG	AA	AA	AA	GG	GG	GG	AA	AA
1H_516479984	G/A	1H	516479984	NA	IBSC_v2	LGC	NA	NA	NA	NA	AA	AA	AA	AA	AA	AA	AA	GG	AA	GG	AA	AA	AA	AA	AA	AA	AA	AA	AA	AA	AA	AA	AA	AA	AA	AA	AA	AA	AA	AA	AA	AA	AA	AA	AA	AA	AA	GG	GG
1H_516737340	T/G	1H	516737340	NA	IBSC_v2	LGC	NA	NA	NA	NA	GG	GG	TT	GG	GG	GG	GG	TT	GG	NN	GG	GG	GG	GG	GG	GG	GG	GG	GG	GG	GG	GG	GG	GG	GG	GG	GG	GG	GG	GG	GG	GG	GG	GG	GG	GG	GG	TT	TT
1H_516737366	G/A	1H	516737366	NA	IBSC_v2	LGC	NA	NA	NA	NA	GG	GG	AA	GG	GG	GG	GG	AA	GG	NN	GG	GG	GG	GG	GG	GG	GG	GG	GG	GG	GG	GG	GG	GG	GG	GG	GG	GG	GG	GG	GG	GG	GG	GG	GG	GG	GG	AA	AA
1H_517055965	C/G	1H	517055965	NA	IBSC_v2	LGC	NA	NA	NA	NA	GG	GG	GG	CC	CC	CC	CC	GG	CC	GG	CC	CC	CC	CC	CC	CC	CC	CC	CC	CC	CC	CC	CC	CC	CC	CC	CC	CC	CC	CC	CC	CC	CC	CC	CC	CC	CC	GG	GG
1H_518557411	G/A	1H	518557411	NA	IBSC_v2	LGC	NA	NA	NA	NA	AA	AA	AA	AA	AA	AA	NN	AA	AA	NN	NN	AA	AA	AA	AA	AA	AA	AA	AA	AA	AA	AA	AA	NN	AA	NN	AA	AA	AA	AA	NN	NN	NN	NN	AA	AA	AA	AA	AA
1H_518557441	C/T	1H	518557441	NA	IBSC_v2	LGC	NA	NA	NA	NA	TT	TT	TT	TT	TT	TT	NN	TT	TT	NN	NN	TT	TT	TT	TT	TT	TT	TT	TT	TT	TT	TT	TT	NN	TT	NN	TT	TT	TT	TT	NN	NN	NN	NN	TT	TT	TT	TT	TT
1H_518557459	C/T	1H	518557459	NA	IBSC_v2	LGC	NA	NA	NA	NA	TT	TT	TT	TT	TT	TT	NN	TT	TT	NN	NN	TT	TT	TT	TT	TT	TT	TT	TT	TT	TT	TT	TT	NN	TT	NN	TT	TT	TT	TT	NN	NN	NN	NN	TT	TT	TT	TT	TT
1H_518805245	G/T	1H	518805245	NA	IBSC_v2	LGC	NA	NA	NA	NA	GG	GG	GG	GG	GG	GG	GG	GG	GG	TT	GG	GG	GG	GG	GG	GG	GG	GG	GG	GG	GG	GG	GG	GG	GG	GG	GG	GG	GG	GG	GG	GG	GG	TT	GG	GG	GG	GG	GG
1H_519018409	G/A	1H	519018409	NA	IBSC_v2	LGC	NA	NA	NA	NA	GG	GG	GG	GG	AA	AA	AA	GG	AA	GG	AA	AA	AA	AA	AA	GG	GG	AA	AA	AA	AA	AA	AA	AA	AA	AA	AA	AA	AA	AA	AA	AA	AA	GG	AA	AA	AA	GG	GG
1H_519110334	T/G	1H	519110334	NA	IBSC_v2	LGC	NA	NA	NA	NA	GG	GG	GG	GG	TT	TT	TT	GG	TT	GG	TT	TT	TT	TT	TT	GG	GG	TT	TT	TT	TT	TT	TT	TT	TT	TT	TT	TT	TT	TT	TT	TT	TT	GG	TT	TT	TT	GG	GG
1H_522485858	T/C	1H	522485858	NA	IBSC_v2	LGC	NA	NA	NA	NA	TT	TT	CC	TT	CC	TT	TT	TT	TT	TT	TT	CC	CC	TT	CC	CC	CC	CC	TT	CC	CC	TT	CC	TT	TT	TT	TT	CC	CC	CC	CC	TT	CC	TT	CC	CC	CC	TT	TT
1H_522957402	G/A	1H	522957402	NA	IBSC_v2	LGC	NA	NA	NA	NA	GG	GG	AA	GG	AA	GG	GG	GG	GG	NN	GG	AA	AA	GG	AA	AA	AA	AA	GG	AA	AA	GG	AA	GG	GG	GG	GG	AA	AA	AA	AA	GG	AA	GG	AA	AA	AA	GG	GG
1H_522957420	G/C	1H	522957420	NA	IBSC_v2	LGC	NA	NA	NA	NA	GG	GG	CC	GG	CC	GG	GG	GG	GG	NN	GG	CC	CC	GG	CC	CC	CC	CC	GG	CC	CC	GG	CC	GG	GG	GG	GG	CC	CC	CC	CC	GG	CC	GG	CC	CC	CC	GG	GG
1H_522957438	C/T	1H	522957438	NA	IBSC_v2	LGC	NA	NA	NA	NA	CC	CC	TT	CC	TT	CC	CC	CC	CC	NN	CC	TT	TT	CC	TT	TT	TT	TT	CC	TT	TT	CC	TT	CC	CC	CC	CC	TT	TT	TT	TT	CC	TT	CC	TT	TT	TT	CC	CC
1H_522957441	C/T	1H	522957441	NA	IBSC_v2	LGC	NA	NA	NA	NA	TT	TT	CC	TT	CC	CC	CC	TT	CC	NN	CC	CC	CC	CC	CC	CC	CC	CC	CC	CC	CC	CC	CC	CC	CC	CC	CC	CC	CC	CC	CC	CC	CC	CC	CC	CC	CC	TT	TT
1H_523427953	G/T	1H	523427953	NA	IBSC_v2	LGC	NA	NA	NA	NA	GG	GG	GT	GG	GT	GT	GG	GG	GG	GT	GG	GT	GT	GG	GT	GT	GT	GT	GT	GT	GT	GT	GT	GG	GG	GG	GG	GT	GT	GT	GT	GG	GT	GT	GT	GT	GT	GT	GG
1H_524067103	G/A	1H	524067103	NA	IBSC_v2	LGC	NA	NA	NA	NA	AA	AA	AA	AA	AA	GG	GG	AA	AA	GG	GG	AA	AA	AA	AA	GG	GG	AA	GG	AA	AA	GG	AA	GG	GG	GG	GG	AA	GG	AA	AA	GG	AA	GG	AA	AA	AA	GG	AA
1H_525423722	G/A	1H	525423722	NA	IBSC_v2	LGC	NA	NA	NA	NA	AA	AA	AA	AA	AA	AA	GG	AA	AA	AA	GG	AA	AA	AA	AA	GG	GG	AA	GG	AA	AA	AA	AA	GG	GG	GG	GG	AA	GG	AA	AA	GG	AA	AA	AA	AA	AA	AA	AA
1H_525423739	C/T	1H	525423739	NA	IBSC_v2	LGC	NA	NA	NA	NA	TT	TT	TT	TT	TT	TT	CC	TT	TT	TT	CC	TT	TT	TT	TT	CC	CC	TT	CC	TT	TT	TT	TT	CC	CC	CC	CC	TT	CC	TT	TT	CC	TT	TT	TT	TT	TT	TT	TT
1H_525423752	G/A	1H	525423752	NA	IBSC_v2	LGC	NA	NA	NA	NA	AA	AA	AA	AA	AA	AA	GG	AA	AA	AA	GG	AA	AA	AA	AA	GG	GG	AA	GG	AA	AA	AA	AA	GG	GG	GG	GG	AA	GG	AA	AA	GG	AA	AA	AA	AA	AA	AA	AA
1H_525571647	G/A	1H	525571647	NA	IBSC_v2	LGC	NA	NA	NA	NA	AA	AA	AA	AA	AA	AA	GG	AA	AA	AA	GG	AA	AA	AA	AA	GG	GG	AA	GG	AA	AA	AA	AA	GG	GG	GG	GG	GG	GG	AA	AA	GG	AA	AA	AA	AA	AA	AA	AA
1H_525571654	C/T	1H	525571654	NA	IBSC_v2	LGC	NA	NA	NA	NA	TT	TT	TT	TT	TT	TT	CC	TT	TT	TT	CC	TT	TT	TT	TT	CC	CC	TT	CC	TT	TT	TT	TT	CC	CC	CC	CC	CC	CC	TT	TT	CC	TT	TT	TT	TT	TT	TT	TT
1H_525571683	G/C	1H	525571683	NA	IBSC_v2	LGC	NA	NA	NA	NA	CC	CC	CC	CC	CC	CC	GG	CC	CC	CC	GG	CC	CC	CC	CC	GG	GG	CC	GG	CC	CC	CC	CC	GG	GG	GG	GG	GG	GG	CC	CC	GG	CC	CC	CC	CC	CC	CC	CC
1H_527755323	C/T	1H	527755323	NA	IBSC_v2	LGC	NA	NA	NA	NA	CC	CC	TT	CC	CC	CC	CC	CC	CC	CC	CC	TT	CC	CC	TT	CC	CC	CC	CC	CC	CC	CC	CC	CC	CC	CC	CC	CC	CC	CC	CC	CC	CC	CC	CC	CC	TT	CC	CC
1H_527755325	G/A	1H	527755325	NA	IBSC_v2	LGC	NA	NA	NA	NA	GG	GG	GG	GG	GG	GA	GG	NN	GG	AA	GG	GG	GG	GG	GG	GG	GG	NN	GG	NN	GA	GA	GG	GG	GG	NN	GG	GG	GG	GG	GG	GA	GG	GG	GG	GG	GG	GG	GA
1H_527948031	C/T	1H	527948031	NA	IBSC_v2	LGC	NA	NA	NA	NA	CC	CC	TT	CC	CT	CC	CT	CT	CC	CC	CT	CC	CC	CT	CC	CC	CC	CC	CC	TT	CC	CC	CC	CC	CC	CT	TT	CT	CT	CC	CC	TT	CT	CT	CC	CC	CC	CC	CT
1H_527948055	G/A	1H	527948055	NA	IBSC_v2	LGC	NA	NA	NA	NA	GA	GA	GG	GA	GG	GA	GG	GG	GA	GA	GG	GA	GA	GG	GA	GG	GG	GA	GG	GG	GA	GA	GA	GG	GA	GG	GG	GG	GG	GA	GA	GG	GG	GG	GG	GA	GG	GG	GG
1H_527979897	A/T	1H	527979897	NA	IBSC_v2	LGC	NA	NA	NA	NA	TT	TT	TT	TT	AA	TT	TT	TT	TT	AA	AA	TT	AA	TT	TT	TT	TT	TT	TT	AA	TT	AA	AA	TT	AA	AA	AA	AA	AA	AA	AA	AA	AA	TT	AA	TT	TT	AA	TT
1H_527979972	C/G	1H	527979972	NA	IBSC_v2	LGC	NA	NA	NA	NA	CC	CC	CC	CC	GG	CC	CC	CC	CC	GG	GG	CC	GG	CC	CC	CC	CC	CC	CC	GG	CC	GG	GG	CC	GG	GG	GG	GG	GG	GG	GG	GG	GG	CC	GG	CC	CC	GG	CC
1H_527980005	C/G	1H	527980005	NA	IBSC_v2	LGC	NA	NA	NA	NA	GG	GG	GG	GG	CC	GG	GG	GG	GG	CC	CC	GG	CC	GG	GG	GG	GG	GG	GG	CC	GG	CC	CC	GG	CC	CC	CC	CC	CC	CC	CC	CC	CC	GG	CC	GG	GG	CC	GG
1H_528013882	C/T	1H	528013882	NA	IBSC_v2	LGC	NA	NA	NA	NA	TT	TT	CC	TT	CC	CC	CC	TT	CC	CC	CC	CC	CC	TT	CC	CC	CC	TT	TT	CC	TT	CC	CC	CC	NN	CC	NN	CC	CC	CC	CC	CC	CC	TT	CC	TT	CC	CC	TT
1H_528147457	C/T	1H	528147457	NA	IBSC_v2	LGC	NA	NA	NA	NA	CC	CC	CC	CC	TT	CC	CC	CC	CC	TT	TT	CC	TT	CC	CC	CC	CC	CC	CC	TT	CC	TT	TT	CC	TT	TT	TT	TT	TT	TT	TT	TT	TT	CC	TT	CC	CC	TT	CC
1H_528281562	C/A	1H	528281562	NA	IBSC_v2	LGC	NA	NA	NA	NA	CC	CC	CC	CC	AA	AA	AA	CC	AA	AA	AA	CC	AA	CC	CC	CC	CC	CC	CC	AA	CC	AA	AA	AA	AA	AA	AA	AA	AA	AA	AA	AA	AA	CC	AA	CC	CC	AA	CC
1H_528992085	T/C	1H	528992085	NA	IBSC_v2	LGC	NA	NA	NA	NA	CC	CC	CC	CC	CC	CC	TT	CC	CC	CC	CC	CC	CC	CC	CC	TT	TT	CC	TT	CC	CC	CC	CC	TT	CC	CC	CC	CC	CC	NN	CC	CC	CC	CC	CC	CC	CC	CC	CC
1H_528992149	T/C	1H	528992149	NA	IBSC_v2	LGC	NA	NA	NA	NA	CC	CC	CC	CC	CC	CC	TT	CC	CC	CC	CC	CC	CC	CC	CC	TT	TT	CC	TT	CC	CC	CC	CC	TT	CC	CC	CC	CC	CC	CC	CC	CC	CC	CC	CC	CC	CC	CC	CC
1H_529198477	C/A	1H	529198477	NA	IBSC_v2	LGC	NA	NA	NA	NA	AA	AA	AA	AA	AA	AA	CC	AA	AA	AA	AA	AA	AA	AA	AA	CC	CC	AA	CC	AA	AA	AA	AA	CC	AA	AA	AA	AA	AA	AA	AA	AA	AA	AA	AA	AA	AA	AA	AA
1H_529305096	G/C	1H	529305096	NA	IBSC_v2	LGC	NA	NA	NA	NA	CC	CC	CC	CC	CC	GC	GG	GC	GC	NN	GC	CC	NN	GC	CC	NN	NN	CC	NN	CC	GC	CC	CC	GG	CC	GG	GC	GC	CC	CC	CC	GC	CC	GC	GC	CC	CC	GC	GC
1H_529305130	A/G	1H	529305130	NA	IBSC_v2	LGC	NA	NA	NA	NA	AA	AA	AA	AA	AA	AG	GG	AG	AG	NN	AG	AA	NN	AG	AA	NN	NN	AA	NN	AA	AG	AA	AA	AG	AA	GG	AG	AG	AA	AA	AA	AG	AA	AG	AG	AA	AA	AG	AG
1H_529405071	C/A	1H	529405071	NA	IBSC_v2	LGC	NA	NA	NA	NA	AA	AA	AA	AA	AA	AA	CC	AA	AA	AA	AA	AA	AA	AA	AA	CC	CC	AA	CC	AA	AA	AA	AA	CC	AA	AA	AA	AA	AA	AA	AA	AA	AA	AA	AA	AA	AA	AA	AA
1H_529854997	G/A	1H	529854997	NA	IBSC_v2	LGC	NA	NA	NA	NA	GG	GG	GG	GG	GG	NN	AA	GG	GG	GG	GG	GG	GG	GG	GG	AA	AA	GG	GG	NN	GG	GG	GG	AA	GG	GG	GG	GG	GG	GG	GG	GG	GG	GG	GG	GG	GG	GG	GG
1H_529854999	G/A	1H	529854999	NA	IBSC_v2	LGC	NA	NA	NA	NA	GG	GG	GG	GG	GG	NN	AA	GG	GG	GG	GG	GG	GG	GG	GG	AA	AA	GG	GG	NN	GG	GG	GG	AA	GG	GG	GG	GG	GG	GG	GG	GG	GG	GG	GG	GG	GG	GG	GG
1H_529869864	A/T	1H	529869864	NA	IBSC_v2	LGC	NA	NA	NA	NA	AA	AA	AA	AA	AA	AA	TT	AA	AA	AA	AA	AA	AA	AA	AA	TT	TT	AA	AA	AA	AA	AA	AA	TT	AA	AA	AA	AA	AA	AA	AA	AA	AA	AA	AA	AA	AA	AA	AA
1H_529872908	T/C	1H	529872908	NA	IBSC_v2	LGC	NA	NA	NA	NA	CC	CC	CC	CC	CC	CC	TT	CC	CC	NN	CC	CC	CC	CC	CC	TT	TT	CC	TT	CC	CC	NN	CC	NN	CC	CC	CC	CC	CC	CC	CC	CC	CC	CC	CC	CC	CC	CC	CC
1H_530071699	A/G	1H	530071699	NA	IBSC_v2	LGC	NA	NA	NA	NA	AA	AA	GG	AA	AA	GG	GG	AA	GG	AA	AA	AA	AA	AA	GG	AA	AA	AA	AA	AA	AA	AA	AA	GG	AA	AA	AA	AA	AA	AA	AA	AA	AA	AA	AA	AA	AA	AA	AA
1H_530162658	G/A	1H	530162658	NA	IBSC_v2	LGC	NA	NA	NA	NA	GG	GG	AA	GG	GG	AA	AA	GG	AA	GG	GG	GG	GG	GG	AA	GG	GG	GG	AA	GG	GG	GG	GG	AA	GG	GG	GG	GG	GG	GG	GG	GG	GG	GG	GG	GG	GG	GG	GG
1H_530162675	G/C	1H	530162675	NA	IBSC_v2	LGC	NA	NA	NA	NA	GG	GG	CC	GG	GG	CC	CC	GG	CC	GG	GG	GG	GG	GG	CC	GG	GG	GG	CC	GG	GG	GG	GG	CC	GG	GG	GG	GG	GG	GG	GG	GG	GG	GG	GG	GG	GG	GG	GG
1H_530224722	T/C	1H	530224722	NA	IBSC_v2	LGC	NA	NA	NA	NA	TT	TT	CC	TT	TT	NN	NN	TT	NN	NN	TT	TT	TT	TT	CC	TT	TT	TT	CC	TT	TT	TT	TT	CC	TT	TT	TT	TT	TT	TT	TT	TT	TT	TT	TT	TT	TT	TT	TT
1H_530224747	A/T	1H	530224747	NA	IBSC_v2	LGC	NA	NA	NA	NA	AA	AA	TT	AA	AA	NN	NN	AA	NN	NN	AA	AA	AA	AA	TT	AA	AA	AA	TT	AA	AA	AA	AA	TT	AA	AA	AA	AA	AA	AA	AA	AA	AA	AA	AA	AA	AA	AA	AA
1H_530224771	T/G	1H	530224771	NA	IBSC_v2	LGC	NA	NA	NA	NA	TT	TT	GG	TT	TT	NN	NN	TT	NN	NN	TT	TT	TT	TT	GG	TT	TT	TT	GG	TT	TT	TT	TT	GG	TT	TT	TT	TT	TT	TT	TT	TT	TT	TT	TT	TT	TT	TT	TT
1H_530530577	C/T	1H	530530577	NA	IBSC_v2	LGC	NA	NA	NA	NA	CC	CC	TT	CC	CC	TT	CC	CC	TT	CC	CC	CC	CC	CC	TT	CC	CC	CC	TT	CC	CC	CC	CC	CC	CC	CC	CC	CC	CC	CC	CC	CC	CC	CC	CC	CC	CC	CC	CC
1H_533929096	C/T	1H	533929096	NA	IBSC_v2	LGC	NA	NA	NA	NA	CT	CC	CC	CC	CC	CT	CT	CC	CC	CC	CT	CC	CC	CC	CC	NN	CT	CC	CC	CT	CC	CC	CT	CC	CC	TT	CT	CT	NN	CC	CC	NN	CC	CC	CC	NN	CC	CC	NN
1H_533929116	A/C	1H	533929116	NA	IBSC_v2	LGC	NA	NA	NA	NA	AC	AC	AC	CC	CC	AC	AC	AC	AC	AA	AC	AC	AC	CC	AA	NN	AA	CC	AA	AA	CC	AC	AC	CC	AA	AA	AA	AA	NN	AC	AC	NN	AA	AC	AC	NN	AC	CC	NN
1H_534655825	T/C	1H	534655825	NA	IBSC_v2	LGC	NA	NA	NA	NA	TT	TT	NN	TT	NN	TT	TT	TT	NN	NN	TT	TT	TT	CC	TT	CC	CC	CC	TT	NN	CC	TT	TT	CC	NN	TT	TT	TT	TT	TT	TT	NN	NN	TT	TT	CC	TT	TT	TT
1H_534786791	G/A	1H	534786791	NA	IBSC_v2	LGC	NA	NA	NA	NA	GG	GG	GG	GG	GG	GG	AA	GG	GG	GG	GG	GG	GG	AA	GG	AA	AA	AA	GG	GG	AA	GG	GG	AA	GG	GG	GG	GG	GG	GG	GG	GG	GG	GG	GG	AA	GG	GG	GG
1H_535416475	T/C	1H	535416475	NA	IBSC_v2	LGC	NA	NA	NA	NA	TT	TT	TT	TT	TT	TT	TT	TT	TT	TT	CC	CC	CC	TT	TT	TT	TT	TT	TT	TT	TT	TT	TT	TT	CC	TT	CC	CC	TT	TT	TT	TT	CC	TT	TT	TT	CC	TT	TT
1H_535702472	A/G	1H	535702472	NA	IBSC_v2	LGC	NA	NA	NA	NA	AA	AA	AA	AA	AA	AA	AA	AA	AA	NN	GG	NN	GG	AA	AA	AA	AA	AA	AA	AA	AA	NN	AA	AA	GG	AA	GG	GG	AA	AA	AA	AA	NN	AA	AA	AA	GG	AA	AA
1H_535702490	G/C	1H	535702490	NA	IBSC_v2	LGC	NA	NA	NA	NA	GG	GG	GG	GG	GG	GG	GG	GG	GG	NN	CC	NN	CC	GG	GG	GG	GG	GG	GG	GG	GG	NN	GG	GG	CC	GG	CC	CC	GG	GG	GG	GG	NN	GG	GG	GG	CC	GG	GG
1H_536568055	C/G	1H	536568055	NA	IBSC_v2	LGC	NA	NA	NA	NA	GG	GG	GG	GG	GG	GG	GG	GG	CC	GG	CC	CC	CC	GG	GG	GG	GG	GG	GG	GG	GG	GG	GG	GG	CC	GG	CC	CC	GG	GG	GG	GG	CC	GG	GG	GG	CC	CC	GG
1H_536568073	T/G	1H	536568073	NA	IBSC_v2	LGC	NA	NA	NA	NA	GG	GG	GG	GG	GG	GG	GG	GG	TT	GG	TT	TT	TT	GG	GG	GG	GG	GG	GG	GG	GG	GG	GG	GG	TT	GG	TT	TT	GG	GG	GG	GG	TT	GG	GG	GG	TT	GG	GG
1H_536890995	C/T	1H	536890995	NA	IBSC_v2	LGC	NA	NA	NA	NA	TT	TT	NN	TT	TT	TT	TT	TT	CC	NN	CC	CC	CC	TT	TT	TT	TT	TT	TT	TT	TT	TT	TT	TT	CC	TT	CC	CC	TT	TT	TT	TT	CC	NN	TT	TT	CC	TT	TT
1H_536998448	A/G	1H	536998448	NA	IBSC_v2	LGC	NA	NA	NA	NA	GG	GG	GG	GG	GG	GG	GG	GG	AA	GG	AA	AA	AA	AA	GG	GG	GG	AA	GG	GG	AA	GG	GG	GG	AA	GG	AA	AA	GG	GG	GG	GG	AA	GG	GG	AA	AA	GG	GG
1H_537120041	A/G	1H	537120041	NA	IBSC_v2	LGC	NA	NA	NA	NA	GG	GG	GG	GG	NN	NN	GG	GG	AA	GG	AA	AA	AA	AA	GG	GG	GG	AA	GG	NN	AA	GG	GG	GG	AA	GG	AA	AA	GG	GG	GG	GG	AA	GG	GG	AA	AA	GG	GG
1H_537359931	G/A	1H	537359931	NA	IBSC_v2	LGC	NA	NA	NA	NA	AA	AA	AA	AA	AA	AA	AA	AA	GG	AA	GG	GG	GG	GG	AA	AA	AA	GG	AA	AA	GG	AA	AA	AA	GG	AA	GG	GG	AA	AA	AA	AA	GG	AA	AA	GG	GG	AA	AA
1H_538151310	G/A	1H	538151310	NA	IBSC_v2	LGC	NA	NA	NA	NA	AA	AA	GG	AA	AA	GG	AA	AA	GG	GG	GG	GG	GG	NN	AA	AA	AA	NN	AA	AA	NN	AA	AA	NN	GG	GG	GG	GG	GG	AA	GG	GG	AA	AA	AA	NN	GG	AA	AA
1H_538485052	T/C	1H	538485052	NA	IBSC_v2	LGC	NA	NA	NA	NA	CC	CC	TT	CC	CC	NN	CC	CC	TT	NN	TT	NN	NN	TT	CC	CC	CC	NN	CC	CC	NN	CC	CC	CC	TT	TT	TT	TT	TT	CC	TT	NN	CC	CC	CC	NN	TT	NN	CC
1H_538877856	G/A	1H	538877856	NA	IBSC_v2	LGC	NA	NA	NA	NA	GG	GG	AA	GG	GG	AA	GG	GG	GG	AA	GG	GG	GG	GG	GG	GG	GG	GG	GG	GG	GG	GG	GG	GG	GG	AA	GG	GG	AA	GG	GG	AA	GG	GG	GG	GG	GG	GG	GG
1H_538906617	G/T	1H	538906617	NA	IBSC_v2	LGC	NA	NA	NA	NA	TT	TT	GG	TT	TT	GG	TT	TT	GG	GG	GG	GG	GG	TT	TT	TT	TT	TT	TT	TT	TT	TT	TT	TT	GG	GG	GG	GG	GG	GG	GG	GG	TT	TT	TT	TT	GG	TT	TT
1H_538906631	C/G	1H	538906631	NA	IBSC_v2	LGC	NA	NA	NA	NA	GG	GG	GG	GG	GG	GG	GG	GG	CC	GG	CC	CC	CC	GG	GG	GG	GG	GG	GG	GG	GG	GG	GG	GG	CC	GG	CC	CC	GG	CC	CC	GG	GG	GG	GG	GG	CC	GG	GG
1H_538906642	T/C	1H	538906642	NA	IBSC_v2	LGC	NA	NA	NA	NA	CC	CC	TT	CC	CC	TT	CC	CC	TT	TT	TT	TT	TT	CC	CC	CC	CC	CC	CC	CC	CC	CC	CC	CC	TT	TT	TT	TT	TT	TT	TT	TT	CC	CC	CC	CC	TT	CC	CC
1H_539824228	G/A	1H	539824228	NA	IBSC_v2	LGC	NA	NA	NA	NA	GG	GG	GG	GG	GG	AA	GG	GG	AA	GG	AA	GG	GG	AA	GG	GG	GG	AA	GG	GG	AA	GG	GG	GG	GG	GG	AA	AA	GG	GG	GG	GG	GG	GG	GG	AA	AA	AA	GG
1H_540613554	G/C	1H	540613554	NA	IBSC_v2	LGC	NA	NA	NA	NA	CC	CC	CC	CC	CC	CC	CC	CC	CC	CC	CC	CC	CC	GG	CC	CC	CC	GG	CC	CC	GG	CC	CC	CC	CC	CC	CC	CC	CC	CC	CC	CC	CC	CC	CC	GG	CC	CC	CC
1H_540714357	G/A	1H	540714357	NA	IBSC_v2	LGC	NA	NA	NA	NA	GG	GG	GG	GG	GG	GG	GG	GG	GG	GG	GG	GG	GG	AA	GG	GG	GG	AA	GG	GG	AA	GG	GG	GG	GG	GG	GG	GG	GG	GG	GG	GG	GG	GG	GG	AA	GG	GG	GG
1H_540714361	T/G	1H	540714361	NA	IBSC_v2	LGC	NA	NA	NA	NA	TT	TT	TT	TT	TT	TT	TT	TT	TT	TT	TT	TT	TT	GG	TT	TT	TT	GG	TT	TT	GG	TT	TT	TT	TT	TT	TT	TT	TT	TT	TT	TT	TT	TT	TT	GG	TT	TT	TT
1H_540796245	A/G	1H	540796245	NA	IBSC_v2	LGC	NA	NA	NA	NA	GG	GG	AA	GG	GG	AA	AA	GG	AA	AA	GG	GG	GG	NN	GG	GG	GG	NN	GG	GG	NN	GG	GG	GG	GG	AA	GG	GG	AA	GG	GG	AA	GG	GG	GG	NN	GG	AA	GG
1H_540796889	G/A	1H	540796889	NA	IBSC_v2	LGC	NA	NA	NA	NA	GG	GG	GG	GG	GG	GG	GG	GG	GG	GG	GG	GG	GG	AA	GG	GG	GG	AA	GG	GG	AA	GG	GG	GG	GG	GG	GG	GG	GG	GG	GG	GG	GG	GG	GG	AA	GG	GG	GG
1H_541347671	A/G	1H	541347671	NA	IBSC_v2	LGC	NA	NA	NA	NA	AA	AA	AA	AA	AA	AA	AA	AA	AA	AA	AA	AA	AA	GG	AA	AA	AA	GG	AA	AA	GG	AA	AA	AA	AA	AA	AA	AA	AA	AA	AA	AA	AA	AA	AA	GG	AA	AA	AA
1H_542775299	G/T	1H	542775299	NA	IBSC_v2	LGC	NA	NA	NA	NA	GG	GT	TT	TT	TT	TT	NN	GT	TT	TT	TT	NN	TT	NN	NN	TT	TT	TT	TT	TT	TT	TT	TT	TT	TT	TT	TT	TT	TT	TT	TT	TT	GT	TT	TT	TT	TT	GT	GT
1H_542775307	G/A	1H	542775307	NA	IBSC_v2	LGC	NA	NA	NA	NA	GG	GA	AA	AA	AA	AA	NN	GA	AA	AA	AA	NN	AA	NN	NN	AA	AA	AA	AA	AA	AA	AA	AA	AA	AA	AA	AA	AA	AA	AA	AA	AA	GA	AA	AA	AA	AA	GA	GA
1H_544039452	G/A	1H	544039452	NA	IBSC_v2	LGC	NA	NA	NA	NA	AA	AA	GG	AA	GG	AA	GG	GG	AA	AA	AA	AA	AA	GG	AA	GG	GG	GG	GG	GG	GG	AA	GG	GG	AA	GG	AA	AA	GG	AA	AA	GG	AA	GG	GG	GG	AA	AA	GG
1H_544591182	C/G	1H	544591182	NA	IBSC_v2	LGC	NA	NA	NA	NA	GG	GG	CC	GG	CC	GG	CC	CC	NN	GG	GG	GG	GG	CC	GG	CC	CC	CC	CC	CC	CC	GG	CC	CC	GG	CC	GG	GG	CC	CC	GG	CC	GG	CC	CC	CC	GG	GG	CC
1H_544593070	A/C	1H	544593070	NA	IBSC_v2	LGC	NA	NA	NA	NA	CC	CC	AA	CC	AA	NN	NN	AA	NN	CC	CC	CC	CC	AA	NN	AA	AA	AA	AA	AA	AA	CC	AA	AA	CC	NN	NN	CC	AA	NN	CC	AA	CC	AA	NN	AA	CC	NN	AA
1H_545733685	C/T	1H	545733685	NA	IBSC_v2	LGC	NA	NA	NA	NA	CT	CT	CC	CT	CC	TT	CT	CT	CT	CT	CT	CT	CT	CT	CT	CC	CC	CT	CC	CT	CC	CT	CT	CT	CC	CT	CC	CT	CT	CT	CT	CC	CT	CT	CT	CT	CC	CT	CT
1H_547251582	C/T	1H	547251582	NA	IBSC_v2	LGC	NA	NA	NA	NA	TT	TT	CC	TT	TT	TT	TT	TT	CC	TT	TT	TT	TT	CC	TT	CC	CC	CC	TT	TT	CC	TT	TT	CC	TT	CC	TT	TT	CC	TT	TT	CC	TT	CC	TT	CC	TT	TT	TT
1H_547251595	A/G	1H	547251595	NA	IBSC_v2	LGC	NA	NA	NA	NA	GG	GG	AA	GG	GG	GG	GG	GG	AA	GG	GG	GG	GG	AA	GG	AA	AA	AA	GG	GG	AA	GG	GG	AA	GG	AA	GG	GG	AA	GG	GG	AA	GG	AA	GG	AA	GG	GG	GG
1H_547251610	C/A	1H	547251610	NA	IBSC_v2	LGC	NA	NA	NA	NA	AA	AA	CC	AA	AA	AA	AA	AA	CC	AA	AA	AA	AA	CC	AA	CC	CC	CC	AA	AA	CC	AA	AA	CC	AA	CC	AA	AA	CC	AA	AA	CC	AA	CC	AA	CC	AA	AA	AA
1H_547527023	G/C	1H	547527023	NA	IBSC_v2	LGC	NA	NA	NA	NA	CC	CC	CC	CC	CC	CC	CC	CC	GG	CC	CC	CC	CC	GG	CC	GG	GG	GG	CC	CC	GG	CC	CC	GG	CC	GG	CC	CC	GG	CC	CC	GG	CC	GG	CC	GG	CC	CC	CC
1H_547683712	A/C	1H	547683712	NA	IBSC_v2	LGC	NA	NA	NA	NA	CC	CC	CC	CC	CC	CC	CC	CC	AA	CC	CC	CC	CC	AA	CC	AA	AA	AA	CC	CC	AA	CC	CC	AA	CC	AA	CC	CC	AA	CC	CC	AA	CC	AA	CC	AA	CC	CC	CC
1H_548174020	A/G	1H	548174020	NA	IBSC_v2	LGC	NA	NA	NA	NA	GG	GG	AA	GG	AA	GG	GG	AA	AA	AA	GG	GG	GG	AA	GG	AA	AA	AA	AA	AA	AA	GG	AA	AA	GG	AA	GG	GG	AA	GG	GG	AA	GG	AA	GG	AA	GG	GG	AA
1H_548347412	C/T	1H	548347412	NA	IBSC_v2	LGC	NA	NA	NA	NA	TT	TT	CC	TT	CC	TT	TT	CC	CC	CC	TT	TT	TT	CC	TT	CC	CC	CC	CC	CC	CC	TT	CC	CC	TT	CC	TT	TT	CC	TT	TT	CC	TT	CC	TT	CC	TT	TT	CC
1H_549000179	G/A	1H	549000179	NA	IBSC_v2	LGC	NA	NA	NA	NA	GG	GG	GG	GG	GG	GG	GG	AA	GG	AA	GG	GG	GG	AA	GG	GG	GG	AA	GG	GG	AA	GG	GG	GG	GG	GG	GG	GG	GG	GG	GG	GG	GG	GG	GG	AA	GG	GG	AA
1H_549000198	C/T	1H	549000198	NA	IBSC_v2	LGC	NA	NA	NA	NA	TT	TT	CC	TT	CC	TT	TT	CC	CC	CC	TT	TT	TT	CC	TT	CC	CC	CC	CC	CC	CC	TT	CC	CC	TT	CC	TT	TT	CC	TT	TT	CC	TT	CC	TT	CC	TT	TT	CC
1H_549044977	T/A	1H	549044977	NA	IBSC_v2	LGC	NA	NA	NA	NA	AA	AA	TT	AA	TT	NN	NN	TT	TT	TT	AA	AA	AA	TT	AA	TT	TT	TT	TT	TT	TT	AA	TT	TT	AA	TT	AA	AA	TT	AA	AA	TT	AA	TT	AA	TT	AA	NN	TT
1H_549126063	A/G	1H	549126063	NA	IBSC_v2	LGC	NA	NA	NA	NA	GG	GG	AA	GG	AA	GG	GG	AA	AA	AA	GG	GG	GG	AA	GG	AA	AA	AA	AA	AA	AA	GG	AA	AA	GG	AA	GG	GG	AA	GG	GG	AA	GG	AA	GG	AA	GG	GG	AA
1H_549126117	C/T	1H	549126117	NA	IBSC_v2	LGC	NA	NA	NA	NA	TT	TT	CC	TT	CC	TT	TT	CC	CC	CC	TT	TT	TT	CC	TT	CC	CC	CC	CC	CC	CC	TT	CC	CC	TT	CC	TT	TT	CC	TT	TT	CC	TT	CC	TT	CC	TT	TT	CC
1H_549126160	G/T	1H	549126160	NA	IBSC_v2	LGC	NA	NA	NA	NA	TT	TT	GG	TT	GG	TT	TT	GG	GG	GG	TT	TT	TT	GG	TT	GG	GG	GG	GG	GG	GG	TT	GG	GG	TT	GG	TT	TT	GG	TT	TT	GG	TT	GG	TT	GG	TT	TT	GG
1H_549427989	G/A	1H	549427989	NA	IBSC_v2	LGC	NA	NA	NA	NA	GG	GG	AA	GG	GG	NN	GG	AA	GG	AA	GG	GG	GG	AA	GG	GG	GG	AA	GG	GG	AA	GG	GG	GG	GG	GG	GG	GG	GG	GG	GG	GG	GG	GG	GG	AA	GG	GG	AA
1H_549429935	G/A	1H	549429935	NA	IBSC_v2	LGC	NA	NA	NA	NA	GG	GG	AA	GG	GG	GG	GG	AA	GG	AA	GG	GG	GG	AA	GG	GG	GG	AA	GG	GG	AA	GG	GG	GG	GG	GG	GG	GG	GG	GG	GG	GG	GG	GG	GG	AA	GG	GG	AA
1H_549429943	G/A	1H	549429943	NA	IBSC_v2	LGC	NA	NA	NA	NA	GG	GG	AA	GG	GG	GG	GG	AA	GG	AA	GG	GG	GG	AA	GG	GG	GG	AA	GG	GG	AA	GG	GG	GG	GG	GG	GG	GG	GG	GG	GG	GG	GG	GG	GG	AA	GG	GG	AA
1H_549435184	T/C	1H	549435184	NA	IBSC_v2	LGC	NA	NA	NA	NA	TT	TT	CC	TT	TT	TT	TT	CC	TT	NN	TT	TT	TT	CC	TT	TT	TT	CC	TT	TT	CC	TT	TT	TT	TT	TT	TT	TT	TT	TT	TT	TT	TT	TT	TT	CC	TT	TT	CC
1H_549435212	G/C	1H	549435212	NA	IBSC_v2	LGC	NA	NA	NA	NA	GG	GG	CC	GG	GG	GG	GG	CC	GG	NN	GG	GG	GG	CC	GG	GG	GG	CC	GG	GG	CC	GG	GG	GG	GG	GG	GG	GG	GG	GG	GG	GG	GG	GG	GG	CC	GG	GG	CC
1H_549616443	G/A	1H	549616443	NA	IBSC_v2	LGC	NA	NA	NA	NA	GG	GG	AA	GG	GG	GG	GG	AA	GG	AA	GG	GG	GG	AA	GG	GG	GG	AA	GG	GG	AA	GG	GG	GG	GG	GG	GG	GG	GG	GG	GG	GG	GG	GG	GG	AA	GG	GG	AA
1H_549755187	G/A	1H	549755187	NA	IBSC_v2	LGC	NA	NA	NA	NA	GG	GG	AA	GG	AA	NN	NN	AA	GG	NN	GG	GG	GG	AA	NN	AA	AA	AA	AA	NN	AA	GG	AA	NN	GG	AA	GG	GG	AA	GG	GG	AA	GG	AA	GG	AA	GG	NN	AA
1H_549810227	G/C	1H	549810227	NA	IBSC_v2	LGC	NA	NA	NA	NA	GG	GG	CC	GG	GG	GG	GG	CC	GG	CC	GG	GG	GG	CC	GG	GG	GG	CC	GG	GG	CC	GG	GG	GG	GG	GG	GG	GG	GG	GG	GG	GG	GG	GG	GG	CC	GG	GG	CC
1H_549810230	C/T	1H	549810230	NA	IBSC_v2	LGC	NA	NA	NA	NA	CC	CC	TT	CC	CC	CC	CC	TT	CC	TT	CC	CC	CC	TT	CC	CC	CC	TT	CC	CC	TT	CC	CC	CC	CC	CC	CC	CC	CC	CC	CC	CC	CC	CC	CC	TT	CC	CC	TT
1H_549810252	G/T	1H	549810252	NA	IBSC_v2	LGC	NA	NA	NA	NA	GG	GG	TT	GG	GG	GG	GG	TT	GG	TT	GG	GG	GG	TT	GG	GG	GG	TT	GG	GG	TT	GG	GG	GG	GG	GG	GG	GG	GG	GG	GG	GG	GG	GG	GG	TT	GG	GG	TT
1H_550152208	A/G	1H	550152208	NA	IBSC_v2	LGC	NA	NA	NA	NA	AA	AA	GG	AA	NN	AA	AA	GG	AA	GG	AA	AA	AA	GG	AA	GG	GG	GG	GG	GG	GG	AA	GG	AA	AA	GG	AA	AA	GG	AA	AA	GG	AA	GG	AA	GG	NN	AA	GG
1H_550243383	G/A	1H	550243383	NA	IBSC_v2	LGC	NA	NA	NA	NA	GG	GG	AA	GG	AA	GG	GG	AA	GG	AA	GG	GG	GG	AA	GG	AA	AA	AA	AA	AA	AA	GG	AA	GG	GG	AA	GG	GG	AA	GG	GG	AA	GG	AA	GG	AA	GG	GG	AA
1H_550544193	C/G	1H	550544193	NA	IBSC_v2	LGC	NA	NA	NA	NA	CC	CC	GG	CC	CG	CC	CC	GG	CC	GG	CC	CC	CC	GG	CC	CG	CG	GG	CG	CG	GG	CC	CG	CC	CC	CG	CC	CC	CG	CC	CC	CG	CC	CG	CC	GG	CC	CC	GG
1H_550544208	C/T	1H	550544208	NA	IBSC_v2	LGC	NA	NA	NA	NA	TT	TT	CC	TT	CT	TT	TT	CC	CT	CC	TT	TT	TT	CC	TT	CT	CT	CC	CT	CT	CC	TT	CT	CT	TT	CT	TT	TT	CT	TT	TT	CT	TT	CT	TT	CC	TT	TT	CC
1H_550544410	T/C	1H	550544410	NA	IBSC_v2	LGC	NA	NA	NA	NA	TT	TT	CC	TT	CC	TT	TT	CC	TT	CC	TT	TT	TT	CC	TT	CC	CC	CC	CC	CC	CC	TT	CC	TT	TT	CC	TT	TT	CC	TT	TT	CC	TT	CC	TT	CC	TT	TT	CC
1H_550793727	A/G	1H	550793727	NA	IBSC_v2	LGC	NA	NA	NA	NA	GG	GG	AA	GG	AA	GG	GG	AA	GG	AA	GG	GG	GG	AA	GG	AA	AA	AA	AA	AA	AA	GG	AA	GG	GG	AA	GG	GG	AA	GG	GG	AA	GG	AA	GG	AA	GG	GG	AA
1H_550793729	T/G	1H	550793729	NA	IBSC_v2	LGC	NA	NA	NA	NA	GG	GG	TT	GG	TT	GG	GG	TT	GG	TT	GG	GG	GG	TT	GG	TT	TT	TT	TT	TT	TT	GG	TT	GG	GG	TT	GG	GG	TT	GG	GG	TT	GG	TT	GG	TT	GG	GG	TT
1H_550832289	G/C	1H	550832289	NA	IBSC_v2	LGC	NA	NA	NA	NA	CC	CC	GG	CC	GG	CC	CC	GG	CC	GG	CC	CC	CC	GG	CC	GG	GG	GG	GG	GG	GG	CC	GG	CC	CC	GG	CC	CC	GG	CC	CC	GG	CC	GG	CC	GG	CC	CC	GG
1H_550843533	A/G	1H	550843533	NA	IBSC_v2	LGC	NA	NA	NA	NA	GG	GG	AA	GG	AA	GG	GG	AA	AA	AA	GG	GG	GG	AA	GG	AA	AA	AA	AA	AA	AA	GG	AA	AA	GG	AA	GG	GG	AA	GG	GG	AA	GG	AA	GG	AA	GG	GG	AA
1H_550851296	C/T	1H	550851296	NA	IBSC_v2	LGC	NA	NA	NA	NA	TT	TT	CC	TT	CC	TT	NN	CC	NN	CC	TT	TT	TT	CC	TT	CC	CC	CC	CC	CC	CC	TT	CC	NN	TT	CC	TT	TT	CC	TT	TT	CC	TT	CC	NN	CC	TT	TT	CC
1H_550855484	G/A	1H	550855484	NA	IBSC_v2	LGC	NA	NA	NA	NA	GG	GG	NN	GG	NN	NN	GG	AA	GG	AA	GG	GG	GG	NN	NN	AA	AA	NN	AA	NN	NN	NN	AA	NN	GG	NN	GG	GG	AA	GG	GG	AA	GG	AA	GG	AA	GG	NN	AA
1H_551355896	A/T	1H	551355896	NA	IBSC_v2	LGC	NA	NA	NA	NA	TT	TT	AA	TT	AA	TT	TT	AA	AA	AA	TT	TT	TT	AA	TT	AA	AA	AA	AA	AA	AA	TT	AA	AA	TT	AA	TT	TT	AA	TT	TT	AA	TT	AA	TT	AA	TT	TT	AA
1H_551384482	G/T	1H	551384482	NA	IBSC_v2	LGC	NA	NA	NA	NA	TT	TT	GG	TT	GG	TT	TT	GG	GG	GG	TT	TT	TT	GG	TT	GG	GG	GG	GG	GG	GG	TT	GG	GG	TT	GG	TT	TT	GG	TT	TT	GG	TT	GG	TT	GG	TT	TT	GG
1H_551525513	G/C	1H	551525513	NA	IBSC_v2	LGC	NA	NA	NA	NA	CC	CC	GG	CC	GG	CC	CC	GG	GG	GG	CC	CC	CC	GG	CC	GG	NN	GG	GG	GG	GG	CC	GG	GG	CC	CC	CC	CC	GG	CC	CC	GG	CC	GG	CC	GG	CC	CC	GG
1H_551840506	C/G	1H	551840506	NA	IBSC_v2	LGC	NA	NA	NA	NA	CC	CC	GG	CC	CC	CC	CC	GG	CC	GG	CC	CC	CC	GG	CC	CC	CC	GG	CC	CC	GG	CC	CC	CC	CC	CC	CC	CC	CC	CC	CC	CC	CC	CC	CC	GG	CC	CC	GG
1H_551854788	C/T	1H	551854788	NA	IBSC_v2	LGC	NA	NA	NA	NA	TT	TT	CC	TT	TT	TT	TT	CC	TT	CC	TT	TT	TT	CC	TT	TT	TT	CC	TT	TT	CC	TT	TT	TT	TT	TT	TT	TT	TT	TT	TT	TT	TT	TT	TT	CC	TT	TT	CC
1H_551855594	G/A	1H	551855594	NA	IBSC_v2	LGC	NA	NA	NA	NA	GG	GG	GG	GG	AA	GG	GG	GG	AA	GG	GG	GG	GG	GG	GG	AA	AA	GG	AA	AA	GG	GG	AA	AA	GG	GG	GG	GG	AA	GG	GG	AA	GG	AA	GG	GG	GG	GG	GG
1H_551858749	A/G	1H	551858749	NA	IBSC_v2	LGC	NA	NA	NA	NA	GG	GG	AA	GG	AA	GG	GG	AA	AA	NN	GG	GG	GG	AA	GG	AA	AA	AA	AA	AA	AA	GG	AA	AA	GG	GG	GG	GG	AA	GG	GG	AA	GG	AA	GG	AA	GG	GG	AA
1H_551866810	A/G	1H	551866810	NA	IBSC_v2	LGC	NA	NA	NA	NA	AA	AA	GG	AA	AA	AA	AA	GG	AA	GG	AA	AA	AA	GG	AA	AA	AA	GG	AA	AA	GG	AA	AA	AA	AA	AA	AA	AA	AA	AA	AA	AA	AA	AA	AA	GG	AA	AA	GG
1H_551866825	T/C	1H	551866825	NA	IBSC_v2	LGC	NA	NA	NA	NA	TT	TT	TT	TT	CC	TT	TT	TT	CC	TT	TT	TT	TT	TT	TT	CC	CC	TT	CC	CC	TT	TT	CC	CC	TT	TT	TT	TT	CC	TT	TT	CC	TT	CC	TT	TT	TT	TT	TT
1H_551867703	A/T	1H	551867703	NA	IBSC_v2	LGC	NA	NA	NA	NA	TT	TT	TT	TT	AA	TT	TT	TT	AA	TT	TT	TT	TT	TT	TT	AA	AA	TT	AA	AA	TT	TT	AA	AA	TT	TT	TT	TT	AA	TT	TT	AA	TT	AA	TT	TT	TT	TT	TT
1H_553240851	C/T	1H	553240851	NA	IBSC_v2	LGC	NA	NA	NA	NA	CC	CC	CC	CC	TT	CC	CC	CC	CC	CC	CC	CC	CC	CC	CC	NN	NN	CC	TT	TT	CC	CC	TT	CC	CC	CC	CC	CC	TT	CC	CC	TT	CC	TT	CC	CC	CC	NN	CC
1H_553503960	C/T	1H	553503960	NA	IBSC_v2	LGC	NA	NA	NA	NA	CC	CC	TT	CC	CC	CC	CC	TT	CC	CC	CC	CC	CC	CC	CC	CC	CC	CC	CC	CC	CC	CC	CC	CC	CC	CC	CC	CC	CC	CC	CC	CC	CC	CC	CC	CC	CC	CC	TT
1H_553910866	C/T	1H	553910866	NA	IBSC_v2	LGC	NA	NA	NA	NA	CC	CC	TT	CC	TT	CC	CC	TT	TT	NN	CC	CC	CC	TT	CC	CC	CC	TT	TT	TT	TT	CC	TT	TT	CC	CC	CC	CC	TT	CC	CC	TT	CC	TT	CC	TT	CC	CC	TT
1H_553910877	T/C	1H	553910877	NA	IBSC_v2	LGC	NA	NA	NA	NA	CC	CC	TT	CC	TT	CC	CC	TT	TT	NN	CC	CC	CC	TT	CC	TT	TT	TT	TT	TT	TT	CC	TT	TT	CC	CC	CC	CC	TT	CC	CC	TT	CC	TT	CC	TT	CC	CC	TT
1H_554363034	C/G	1H	554363034	NA	IBSC_v2	LGC	NA	NA	NA	NA	GG	GG	CC	GG	CC	GG	GG	CC	CC	CC	GG	GG	GG	CC	GG	NN	NN	CC	CC	CC	CC	GG	CC	CC	GG	GG	GG	GG	CC	GG	GG	CC	GG	CC	GG	CC	GG	CC	CC
1H_554453487	A/C	1H	554453487	NA	IBSC_v2	LGC	NA	NA	NA	NA	CC	CC	AA	CC	AA	CC	CC	AA	AA	AA	CC	CC	CC	AA	CC	CC	CC	AA	AA	AA	AA	CC	AA	AA	CC	CC	CC	CC	AA	CC	CC	AA	CC	AA	CC	AA	CC	AA	AA
1H_554453501	A/G	1H	554453501	NA	IBSC_v2	LGC	NA	NA	NA	NA	GG	GG	AA	GG	AA	GG	GG	AA	AA	AA	GG	GG	GG	AA	GG	GG	GG	AA	AA	AA	AA	GG	AA	AA	GG	GG	GG	GG	AA	GG	GG	AA	GG	AA	GG	AA	GG	AA	AA
1H_554566898	G/C	1H	554566898	NA	IBSC_v2	LGC	NA	NA	NA	NA	GG	GG	GG	GG	CC	GG	GG	CC	CC	CC	GG	GG	GG	GG	GG	GG	GG	GG	CC	CC	GG	GG	GG	CC	GG	GG	GG	GG	GG	GG	GG	GG	GG	CC	GG	GG	GG	CC	CC
1H_554600223	A/G	1H	554600223	NA	IBSC_v2	LGC	NA	NA	NA	NA	GG	GG	AA	GG	AA	GG	AG	AA	AA	AA	GG	GG	GG	AA	GG	AA	AA	AA	AA	AA	AA	GG	AA	AA	GG	GG	GG	GG	AA	GG	GG	AA	GG	AA	GG	AA	GG	AA	AA
1H_554602202	G/C	1H	554602202	NA	IBSC_v2	LGC	NA	NA	NA	NA	CC	CC	GG	CC	GG	CC	CC	GG	GG	GG	CC	NN	CC	GG	CC	NN	NN	GG	GG	GG	GG	CC	GG	GG	CC	CC	CC	CC	GG	CC	CC	GG	CC	GG	CC	GG	CC	GG	GG
1H_554781162	T/C	1H	554781162	NA	IBSC_v2	LGC	NA	NA	NA	NA	CC	CC	TT	CC	CC	CC	CC	CC	CC	CC	CC	CC	CC	TT	CC	TT	TT	NN	CC	CC	TT	CC	TT	CC	CC	CC	CC	CC	TT	CC	CC	TT	CC	CC	CC	TT	CC	CC	CC
1H_555427658	T/C	1H	555427658	NA	IBSC_v2	LGC	NA	NA	NA	NA	CC	CC	NN	CC	NN	CC	CC	TT	TT	TT	CC	CC	CC	CC	CC	TT	TT	CC	TT	NN	CC	CC	CC	TT	CC	CC	CC	CC	CC	CC	CC	CC	CC	CC	CC	CC	CC	TT	TT
1H_555851461	T/C	1H	555851461	NA	IBSC_v2	LGC	NA	NA	NA	NA	TT	TT	TT	TT	TT	TT	TT	TT	CC	CC	TT	TT	TT	TT	TT	TT	TT	TT	CC	TT	TT	TT	TT	CC	TT	TT	TT	TT	TT	TT	TT	TT	TT	TT	TT	TT	TT	CC	TT
1H_556084301	G/T	1H	556084301	NA	IBSC_v2	LGC	NA	NA	NA	NA	GG	GG	TT	GG	TT	GG	GG	GG	GG	GG	GG	GG	GG	NN	GG	NN	NN	NN	GG	TT	NN	GG	NN	GG	GG	GG	GG	GG	NN	GG	GG	NN	GG	GG	GG	NN	GG	NN	GG
1H_556084318	C/T	1H	556084318	NA	IBSC_v2	LGC	NA	NA	NA	NA	CC	CC	TT	CC	TT	CC	CC	CC	CC	CC	CC	CC	CC	NN	CC	NN	NN	NN	CC	TT	NN	CC	NN	CC	CC	CC	CC	CC	NN	CC	CC	NN	CC	CC	CC	NN	CC	NN	CC
1H_556084320	G/A	1H	556084320	NA	IBSC_v2	LGC	NA	NA	NA	NA	AA	AA	GG	AA	GG	AA	AA	AA	AA	AA	AA	AA	AA	NN	AA	NN	NN	NN	AA	GG	NN	AA	NN	AA	AA	AA	AA	AA	NN	AA	AA	NN	AA	AA	AA	NN	AA	NN	AA
1H_556384434	C/T	1H	556384434	NA	IBSC_v2	LGC	NA	NA	NA	NA	CC	CC	TT	CC	TT	CC	CC	CC	CC	CC	CC	CC	CC	CC	CC	CC	CC	CC	CC	TT	CC	CC	CC	CC	CC	CC	CC	CC	CC	CC	CC	CC	CC	CC	CC	CC	CC	CC	CC
1H_556391646	C/A	1H	556391646	NA	IBSC_v2	LGC	NA	NA	NA	NA	CC	CC	NN	CC	NN	CC	CC	CC	AA	AA	CC	CC	CC	CC	CC	CC	CC	CC	AA	NN	CC	CC	CC	AA	CC	CC	CC	CC	CC	CC	CC	CC	CC	CC	CC	CC	CC	AA	CC
1H_556394135	A/G	1H	556394135	NA	IBSC_v2	LGC	NA	NA	NA	NA	AA	AA	AA	AA	AA	AA	AA	AA	GG	GG	AA	AA	AA	AA	AA	GG	GG	AA	GG	AA	AA	AA	AA	GG	AA	AA	AA	AA	AA	AA	AA	AA	AA	AA	AA	AA	AA	GG	AA
1H_556402868	G/C	1H	556402868	NA	IBSC_v2	LGC	NA	NA	NA	NA	GG	GG	CC	GG	CC	GG	GG	GG	NN	NN	GG	GG	GG	GG	GG	NN	NN	GG	NN	CC	GG	GG	GG	NN	GG	GG	GG	GG	GG	GG	GG	GG	GG	GG	GG	GG	GG	NN	GG
1H_556402892	T/C	1H	556402892	NA	IBSC_v2	LGC	NA	NA	NA	NA	TT	TT	CC	TT	CC	TT	TT	TT	NN	NN	TT	TT	TT	TT	TT	NN	NN	TT	NN	CC	TT	TT	TT	NN	TT	TT	TT	TT	TT	TT	TT	TT	TT	TT	TT	TT	TT	NN	TT
1H_556418408	G/A	1H	556418408	NA	IBSC_v2	LGC	NA	NA	NA	NA	GG	GG	AA	GG	NN	GG	GG	GG	GG	GG	GG	GG	GG	GG	GG	GG	GG	GG	GG	AA	GG	GG	GG	GG	GG	GG	GG	GG	GG	GG	GG	GG	GG	GG	GG	GG	GG	GG	GG
1H_556418423	T/C	1H	556418423	NA	IBSC_v2	LGC	NA	NA	NA	NA	TT	TT	CC	TT	NN	TT	TT	TT	TT	TT	TT	TT	TT	TT	TT	TT	TT	TT	TT	CC	TT	TT	TT	TT	TT	TT	TT	TT	TT	TT	TT	TT	TT	TT	TT	TT	TT	TT	TT
1H_556418442	C/A	1H	556418442	NA	IBSC_v2	LGC	NA	NA	NA	NA	CC	CC	AA	CC	NN	CC	CC	CC	CC	CC	CC	CC	CC	CC	CC	CC	CC	CC	CC	AA	CC	CC	CC	CC	CC	CC	CC	CC	CC	CC	CC	CC	CC	CC	CC	CC	CC	CC	CC
1H_556425224	A/G	1H	556425224	NA	IBSC_v2	LGC	NA	NA	NA	NA	AA	AA	NN	AA	NN	AA	AA	GG	GG	GG	AA	AA	AA	AA	AA	AA	AA	AA	GG	NN	AA	AA	AA	GG	AA	AA	AA	AA	AA	AA	AA	AA	AA	AA	AA	AA	AA	GG	GG
1H_556926579	C/T	1H	556926579	NA	IBSC_v2	LGC	NA	NA	NA	NA	CC	CC	TT	CC	TT	CC	CC	TT	TT	TT	CC	CC	CC	CC	CC	TT	TT	CC	TT	TT	CC	CC	CC	TT	CC	CC	CC	CC	CC	CC	CC	CC	CC	CC	CC	CC	CC	TT	TT
1H_558222545	T/C	1H	558222545	NA	IBSC_v2	LGC	NA	NA	NA	NA	TT	TT	CC	TT	CC	TT	TT	TT	TT	TT	TT	TT	TT	CC	TT	CC	CC	CC	TT	CC	CC	TT	CC	TT	TT	TT	TT	TT	CC	TT	TT	CC	TT	CC	TT	CC	TT	TT	TT
1H_558222567	G/C	1H	558222567	NA	IBSC_v2	LGC	NA	NA	NA	NA	GG	GG	CC	GG	CC	GG	GG	GG	GG	GG	GG	GG	GG	CC	GG	CC	CC	CC	GG	CC	CC	GG	CC	GG	GG	GG	GG	GG	CC	GG	GG	CC	GG	CC	GG	CC	GG	GG	GG
1H_558222570	G/T	1H	558222570	NA	IBSC_v2	LGC	NA	NA	NA	NA	GG	GG	TT	GG	TT	GG	GG	GG	GG	GG	GG	GG	GG	TT	GG	TT	TT	TT	GG	TT	TT	GG	TT	GG	GG	GG	GG	GG	TT	GG	GG	TT	GG	TT	GG	TT	GG	GG	GG
1H_558227495	C/G	1H	558227495	NA	IBSC_v2	LGC	NA	NA	NA	NA	CC	CC	CG	CC	CC	CC	CC	CC	CC	CC	CC	CC	CC	GG	CC	CG	CG	GG	CC	CG	GG	CC	GG	CC	CC	CC	CC	CC	GG	CC	CC	GG	CC	GG	CC	GG	CC	CC	CC
1H_558227513	C/G	1H	558227513	NA	IBSC_v2	LGC	NA	NA	NA	NA	CG	CG	CG	CG	GG	CG	CG	CG	GG	GG	CG	CG	CG	CC	CG	CG	CG	CC	GG	CG	CC	CG	CC	GG	CG	CG	CG	CG	CC	CG	CG	CC	CG	CC	CG	CC	CG	CG	CG
2H_281538	C/A	2H	281538	NA	IBSC_v2	LGC	NA	NA	NA	NA	AA	CC	AA	CC	AA	AA	AA	CC	CC	CC	AA	CC	CC	CC	CC	AA	AA	AA	CC	AA	AA	CC	AA	AA	AA	AA	AA	AA	CC	AA	AA	CC	AA	CC	AA	CC	CC	CC	CC
2H_431322	C/T	2H	431322	NA	IBSC_v2	LGC	NA	NA	NA	NA	TT	CC	NN	CC	TT	TT	TT	CC	CC	NN	TT	CC	CC	CC	CC	CC	CC	TT	CC	TT	CC	CC	TT	NN	NN	TT	NN	TT	CC	TT	CC	NN	TT	CC	CC	CC	NN	CC	CC
2H_693001	G/T	2H	693001	NA	IBSC_v2	LGC	NA	NA	NA	NA	GG	GG	GG	GG	TT	GG	GG	GG	GG	GG	GG	GG	GG	GG	GG	GG	GG	TT	GG	TT	GG	GG	GG	GG	GG	TT	TT	TT	GG	TT	GG	GG	TT	GG	GG	GG	GG	GG	GG
2H_693014	C/G	2H	693014	NA	IBSC_v2	LGC	NA	NA	NA	NA	CC	GG	CC	GG	CC	CC	CC	CG	CC	CG	CC	GG	CG	CG	CG	GG	GG	CC	CG	CC	CG	CG	CC	CG	CG	CC	CC	CC	GG	CC	CG	GG	CC	CG	CG	CG	CG	CG	CG
2H_693015	G/A	2H	693015	NA	IBSC_v2	LGC	NA	NA	NA	NA	AA	GG	AA	GG	NN	AA	AA	GA	AA	GA	AA	GG	GA	GA	GA	GG	GG	AA	GA	AA	GA	GA	AA	GA	GA	NN	AA	AA	GG	NN	GA	GG	NN	GA	GA	GA	GA	GA	GA
2H_1185727	G/A	2H	1185727	NA	IBSC_v2	LGC	NA	NA	NA	NA	AA	GG	GG	GG	GG	AA	AA	GG	GG	GG	AA	GG	GG	GG	GG	GG	GG	GG	GG	AA	GG	GG	AA	GG	GG	AA	AA	AA	GG	GG	GG	GG	AA	GG	GG	GG	GG	GG	GG
2H_1320063	C/T	2H	1320063	NA	IBSC_v2	LGC	NA	NA	NA	NA	CC	TT	TT	TT	TT	CC	CC	CC	TT	TT	CC	TT	CC	CC	TT	TT	TT	TT	TT	CC	NN	TT	CC	TT	NN	CC	CC	CC	TT	TT	NN	TT	CC	TT	TT	TT	CC	TT	CC
2H_1320091	C/A	2H	1320091	NA	IBSC_v2	LGC	NA	NA	NA	NA	CC	AA	AA	AA	AA	CC	CC	CC	AA	AA	CC	AA	CC	CC	AA	AA	AA	AA	AA	CC	NN	AA	CC	AA	NN	CC	CC	CC	AA	AA	NN	AA	CC	AA	AA	AA	CC	AA	CC
2H_1368968	A/G	2H	1368968	NA	IBSC_v2	LGC	NA	NA	NA	NA	AG	AA	AA	AA	AA	AG	AG	AA	AA	AA	AG	AA	AA	AA	AA	AA	AA	AA	AA	AG	AA	AA	AG	AA	AA	AG	AG	AG	AA	AA	AA	AA	AA	AA	AA	AA	AA	AA	AA
2H_1368988	G/A	2H	1368988	NA	IBSC_v2	LGC	NA	NA	NA	NA	AA	GG	GG	GG	GG	AA	AA	AA	GG	GG	AA	GG	AA	AA	GG	GG	GG	GG	GG	AA	GG	GG	AA	GG	GG	AA	AA	AA	GG	GG	GG	GG	GA	GG	GG	GG	AA	GG	AA
2H_1381200	G/A	2H	1381200	NA	IBSC_v2	LGC	NA	NA	NA	NA	AA	GG	GG	GG	GG	AA	AA	AA	GG	GG	AA	GG	AA	AA	GG	GG	GG	GG	GG	AA	AA	GG	AA	GG	AA	AA	AA	AA	GG	GG	AA	GG	GG	GG	GG	GG	AA	GG	AA
2H_1381204	T/G	2H	1381204	NA	IBSC_v2	LGC	NA	NA	NA	NA	GG	TT	TT	TT	TT	GG	GG	GG	TT	TT	GG	TT	GG	GG	TT	TT	TT	TT	TT	GG	GG	TT	GG	TT	GG	GG	GG	GG	TT	TT	GG	TT	TT	TT	TT	TT	GG	TT	GG
2H_1502458	G/T	2H	1502458	NA	IBSC_v2	LGC	NA	NA	NA	NA	GG	TT	TT	TT	TT	GG	GG	GG	GG	NN	GG	TT	GG	GG	TT	TT	TT	TT	TT	GG	GG	TT	GG	TT	GG	GG	GG	GG	TT	TT	GG	TT	TT	TT	TT	TT	GG	TT	GG
2H_1502461	G/C	2H	1502461	NA	IBSC_v2	LGC	NA	NA	NA	NA	GG	CC	CC	CC	CC	GG	GG	GG	CC	NN	GG	CC	GG	GG	CC	CC	CC	CC	CC	GG	CC	CC	GG	CC	CC	GG	GG	GG	CC	CC	CC	CC	CC	CC	CC	CC	GG	CC	GG
2H_1502476	G/C	2H	1502476	NA	IBSC_v2	LGC	NA	NA	NA	NA	GG	GG	GG	GG	GG	GG	GG	CC	GG	NN	GG	GG	CC	CC	GG	GG	GG	GG	GG	GG	GG	GG	GG	GG	GG	GG	GG	GG	GG	GG	GG	GG	GG	GG	GG	GG	CC	GG	CC
2H_1502488	G/A	2H	1502488	NA	IBSC_v2	LGC	NA	NA	NA	NA	AA	GG	GG	GG	GG	AA	AA	GG	GG	NN	AA	GG	GG	GG	GG	GG	GG	GG	GG	AA	GG	GG	AA	GG	GG	AA	AA	AA	GG	GG	GG	GG	GG	GG	GG	GG	GG	GG	GG
2H_1839542	T/C	2H	1839542	NA	IBSC_v2	LGC	NA	NA	NA	NA	CC	TT	TT	TT	TT	CC	CC	CC	TT	TT	CC	TT	CC	CC	TT	TT	TT	TT	TT	CC	CC	TT	CC	TT	CC	CC	CC	CC	TT	TT	CC	TT	TT	TT	TT	TT	CC	TT	CC
2H_2336725	C/T	2H	2336725	NA	IBSC_v2	LGC	NA	NA	NA	NA	CC	CC	CC	CC	CC	CC	CC	CC	CC	CC	CC	CC	CC	CC	CC	TT	TT	CC	CC	CC	CC	CC	CC	TT	CC	CC	CC	CC	CC	CC	CC	CC	CC	CC	CC	CC	CC	CC	CC
2H_2336764	G/A	2H	2336764	NA	IBSC_v2	LGC	NA	NA	NA	NA	GG	AA	AA	AA	AA	GG	GG	GG	GG	AA	GG	AA	GG	GG	AA	GG	GG	AA	AA	GG	AA	AA	GG	GG	AA	GG	GG	GG	AA	AA	AA	AA	AA	AA	AA	AA	GG	AA	GG
2H_2376522	T/G	2H	2376522	NA	IBSC_v2	LGC	NA	NA	NA	NA	TT	TT	TT	TT	TT	TT	TT	TT	TT	TT	TT	TT	TT	TT	TT	GG	GG	TT	TT	TT	GG	TT	TT	GG	GG	TT	TT	TT	TT	TT	GG	TT	TT	TT	TT	TT	TT	TT	TT
2H_2376536	A/G	2H	2376536	NA	IBSC_v2	LGC	NA	NA	NA	NA	AA	AA	AA	AA	AA	AA	AA	AA	AA	AA	AA	AA	AA	AA	AA	GG	GG	AA	AA	AA	GG	AA	AA	GG	GG	AA	AA	AA	AA	AA	GG	AA	AA	AA	AA	AA	AA	AA	AA
2H_2764969	C/T	2H	2764969	NA	IBSC_v2	LGC	NA	NA	NA	NA	CC	TT	NN	TT	NN	CC	CC	CC	TT	NN	CC	TT	CC	CC	TT	NN	CC	TT	TT	CC	TT	TT	CC	CC	NN	CC	CC	CC	TT	TT	TT	TT	TT	TT	TT	TT	CC	TT	CC
2H_2790862	T/C	2H	2790862	NA	IBSC_v2	LGC	NA	NA	NA	NA	TT	CC	CC	CC	CC	TT	TT	TT	CC	CC	TT	CC	TT	TT	CC	CC	CC	CC	CC	TT	CC	CC	TT	CC	CC	TT	TT	TT	CC	CC	CC	CC	CC	CC	CC	CC	TT	CC	TT
2H_2790890	C/A	2H	2790890	NA	IBSC_v2	LGC	NA	NA	NA	NA	CC	CC	CC	CC	CC	CC	CC	CC	CC	CC	CC	CC	CC	CC	CC	AA	AA	CC	CC	CC	CC	CC	CC	AA	CC	CC	CC	CC	CC	CC	CC	CC	CC	CC	CC	CC	CC	CC	CC
2H_2790927	G/A	2H	2790927	NA	IBSC_v2	LGC	NA	NA	NA	NA	GG	GG	GG	GG	GG	GG	GG	GG	GG	GG	GG	GG	GG	GG	GG	AA	AA	GG	GG	GG	GG	GG	GG	AA	GG	GG	GG	GG	GG	GG	GG	GG	GG	GG	GG	GG	GG	GG	GG
2H_2790944	C/A	2H	2790944	NA	IBSC_v2	LGC	NA	NA	NA	NA	CC	AA	AA	AA	AA	CC	CC	CC	AA	AA	CC	AA	CC	CC	AA	CC	CC	AA	AA	CC	AA	AA	CC	CC	AA	CC	CC	CC	AA	AA	AA	AA	AA	AA	AA	AA	CC	AA	CC
2H_2790976	T/C	2H	2790976	NA	IBSC_v2	LGC	NA	NA	NA	NA	TT	CC	CC	CC	CC	TT	TT	TT	CC	CC	TT	CC	TT	TT	CC	TT	TT	CC	CC	TT	CC	CC	TT	TT	CC	TT	TT	TT	CC	CC	CC	CC	CC	CC	CC	CC	TT	CC	TT
2H_2829252	A/G	2H	2829252	NA	IBSC_v2	LGC	NA	NA	NA	NA	AG	AA	NN	AA	AA	AG	AG	AA	AA	NN	AG	AA	AA	AA	AA	AA	AA	AA	AA	AG	AA	AA	AG	AA	AA	AG	AG	AG	AA	AA	AA	AA	AA	AA	AA	AA	AA	AA	AA
2H_2829341	C/T	2H	2829341	NA	IBSC_v2	LGC	NA	NA	NA	NA	CC	TT	TT	TT	TT	CC	CC	CC	CC	TT	CC	TT	CC	CC	TT	NN	NN	TT	TT	CC	CT	TT	CC	NN	CT	CC	CC	CC	TT	TT	CT	TT	TT	TT	TT	TT	CC	TT	CC
2H_2929707	T/C	2H	2929707	NA	IBSC_v2	LGC	NA	NA	NA	NA	TT	CC	CC	CC	CC	TT	TT	TT	CC	CC	TT	CC	TT	TT	CC	NN	CC	CC	CC	NN	CC	CC	TT	CC	CC	TT	NN	TT	CC	CC	CC	CC	CC	CC	CC	CC	NN	CC	TT
2H_2959648	A/C	2H	2959648	NA	IBSC_v2	LGC	NA	NA	NA	NA	AA	CC	NN	CC	NN	NN	AA	AA	CC	CC	AA	CC	AA	AA	CC	NN	CC	CC	CC	AA	NN	CC	AA	CC	NN	AA	AA	AA	CC	CC	NN	CC	CC	CC	CC	CC	NN	CC	AA
2H_2960752	G/C	2H	2960752	NA	IBSC_v2	LGC	NA	NA	NA	NA	GG	CC	CC	CC	CC	GG	GG	GG	CC	CC	GG	CC	GG	GG	CC	CC	CC	CC	CC	GG	CC	CC	GG	CC	CC	GG	GG	GG	CC	CC	CC	CC	CC	CC	CC	CC	GG	CC	GG
2H_3239625	G/A	2H	3239625	NA	IBSC_v2	LGC	NA	NA	NA	NA	GG	AA	AA	AA	AA	GG	GG	GG	AA	NN	GG	AA	GG	GG	AA	NN	AA	AA	AA	GG	AA	AA	GG	NN	AA	GG	GG	GG	AA	AA	AA	AA	AA	AA	AA	AA	GG	AA	GG
2H_3239654	A/G	2H	3239654	NA	IBSC_v2	LGC	NA	NA	NA	NA	AA	GG	GG	GG	GG	NN	AA	AA	GG	GG	AA	GG	AA	AA	GG	GG	NN	GG	GG	AA	GG	GG	AA	GG	GG	AA	AA	AA	GG	GG	GG	GG	GG	GG	GG	GG	NN	GG	AA
2H_3239664	G/T	2H	3239664	NA	IBSC_v2	LGC	NA	NA	NA	NA	GG	TT	TT	TT	TT	NN	GG	GG	TT	TT	GG	TT	GG	GG	TT	TT	NN	TT	TT	GG	TT	TT	GG	TT	TT	GG	GG	GG	TT	TT	TT	TT	TT	TT	TT	TT	NN	TT	GG
2H_3443594	G/A	2H	3443594	NA	IBSC_v2	LGC	NA	NA	NA	NA	GG	AA	AA	AA	AA	GG	GG	AA	AA	AA	GG	AA	AA	AA	AA	NN	AA	AA	AA	GG	AA	AA	GG	NN	AA	GG	GG	GG	AA	AA	AA	AA	AA	AA	AA	AA	AA	AA	AA
2H_3477873	C/T	2H	3477873	NA	IBSC_v2	LGC	NA	NA	NA	NA	NN	TT	TT	TT	TT	NN	CC	TT	TT	NN	CC	NN	NN	TT	NN	TT	TT	TT	TT	CC	NN	NN	CC	NN	TT	CC	CC	CC	TT	TT	NN	NN	TT	TT	NN	NN	TT	TT	NN
2H_3482394	C/G	2H	3482394	NA	IBSC_v2	LGC	NA	NA	NA	NA	CC	CC	NN	CC	NN	CC	CC	CC	CC	NN	CC	CC	NN	NN	CC	NN	CC	CC	CC	CC	CC	CC	CC	GG	CC	CC	CC	CC	CC	CC	CC	CC	CC	CC	CC	CC	NN	CC	NN
2H_3482399	C/A	2H	3482399	NA	IBSC_v2	LGC	NA	NA	NA	NA	CC	CC	NN	CC	NN	CC	CC	AA	CC	NN	CC	CC	NN	NN	CC	NN	CC	CC	CC	CC	CC	CC	CC	CC	CC	CC	CC	CC	CC	CC	CC	CC	CC	CC	CC	CC	NN	CC	NN
2H_3729606	G/A	2H	3729606	NA	IBSC_v2	LGC	NA	NA	NA	NA	GG	AA	AA	NN	NN	GG	GG	GG	AA	NN	GG	NN	GG	GG	AA	GG	GG	AA	AA	GG	AA	NN	GG	GG	AA	GG	GG	GG	AA	AA	NN	NN	AA	AA	NN	NN	GG	AA	GG
2H_3729625	A/G	2H	3729625	NA	IBSC_v2	LGC	NA	NA	NA	NA	AA	AA	AA	NN	NN	AA	AA	GG	AA	NN	AA	NN	GG	GG	AA	AA	GG	AA	AA	AA	AA	NN	AA	AA	AA	AA	AA	AA	AA	AA	NN	NN	AA	AA	NN	NN	GG	AA	GG
2H_4461989	A/G	2H	4461989	NA	IBSC_v2	LGC	NA	NA	NA	NA	AA	AA	AA	AA	AA	AA	AA	GG	AA	NN	AA	AA	GG	GG	AA	AA	AA	AA	AA	AA	AA	AA	AA	AA	AA	AA	AA	AA	AA	AA	AA	AA	AA	AA	AA	AA	GG	AA	GG
2H_4547759	G/T	2H	4547759	NA	IBSC_v2	LGC	NA	NA	NA	NA	GG	TT	GG	GG	GG	GG	GG	GG	GG	TT	GG	GG	GG	GG	GG	GG	GG	GG	GG	GG	TT	GG	GG	GG	GG	GG	GG	GG	GG	GG	TT	GG	GG	TT	TT	GG	GG	GG	GG
2H_4547774	C/A	2H	4547774	NA	IBSC_v2	LGC	NA	NA	NA	NA	CC	CC	CC	CC	CC	CC	CC	AA	CC	CC	CC	CC	AA	AA	CC	CC	CC	CC	CC	CC	CC	CC	CC	CC	CC	CC	CC	CC	CC	CC	CC	CC	CC	CC	CC	CC	AA	CC	AA
2H_5689008	T/C	2H	5689008	NA	IBSC_v2	LGC	NA	NA	NA	NA	TT	TT	TT	TT	TT	TT	TT	CC	TT	TT	TT	TT	CC	CC	TT	TT	TT	TT	TT	TT	TT	TT	TT	TT	CC	TT	TT	TT	TT	TT	TT	TT	TT	TT	TT	TT	CC	TT	CC
2H_5691805	T/C	2H	5691805	NA	IBSC_v2	LGC	NA	NA	NA	NA	TT	TT	TT	TT	TT	TT	TT	CC	TT	TT	TT	TT	CC	CC	TT	TT	TT	TT	TT	TT	TT	TT	TT	TT	CC	TT	TT	TT	TT	TT	TT	TT	TT	TT	TT	TT	CC	TT	CC
2H_5922800	G/A	2H	5922800	NA	IBSC_v2	LGC	NA	NA	NA	NA	GG	GG	AA	AA	AA	GG	GG	GG	AA	GG	GG	AA	GG	NN	AA	GG	GG	AA	AA	GG	GG	AA	GG	GG	NN	GG	GG	GG	AA	AA	GG	AA	AA	GG	GG	AA	NN	GG	NN
2H_5922848	A/G	2H	5922848	NA	IBSC_v2	LGC	NA	NA	NA	NA	GG	GG	AA	AA	AA	GG	GG	AA	AA	GG	GG	AA	AA	NN	AA	GG	GG	AA	AA	GG	GG	AA	GG	GG	NN	GG	GG	GG	AA	AA	GG	AA	AA	GG	GG	AA	NN	GG	NN
2H_5922850	G/A	2H	5922850	NA	IBSC_v2	LGC	NA	NA	NA	NA	AA	AA	GG	GG	GG	AA	AA	GG	GG	AA	AA	GG	GG	NN	GG	AA	AA	GG	GG	AA	AA	GG	AA	AA	NN	AA	AA	AA	GG	GG	AA	GG	GG	AA	AA	GG	NN	AA	NN
2H_5959824	G/C	2H	5959824	NA	IBSC_v2	LGC	NA	NA	NA	NA	GG	GG	GG	GG	GG	GG	GG	CC	GG	NN	GG	GG	CC	NN	GG	GG	GG	GG	GG	GG	GG	GG	GG	GG	CC	GG	GG	GG	GG	GG	GG	GG	GG	GG	GG	GG	CC	GG	CC
2H_5959845	A/G	2H	5959845	NA	IBSC_v2	LGC	NA	NA	NA	NA	AA	AA	AA	AA	AA	AA	AA	GG	AA	NN	AA	AA	GG	NN	AA	AA	AA	AA	AA	AA	AA	AA	AA	AA	GG	AA	AA	AA	AA	AA	AA	AA	AA	AA	AA	AA	GG	AA	GG
2H_6022203	G/A	2H	6022203	NA	IBSC_v2	LGC	NA	NA	NA	NA	GG	GG	NN	AA	NN	GG	GG	GG	AA	GG	GG	AA	GG	GG	AA	GG	GG	AA	AA	GG	GG	AA	GG	GG	GG	GG	GG	GG	AA	NN	GG	NN	AA	GG	GG	AA	GG	GG	GG
2H_6022271	C/T	2H	6022271	NA	IBSC_v2	LGC	NA	NA	NA	NA	TT	TT	NN	CC	CC	NN	TT	CC	CC	TT	TT	CC	CC	CC	CC	TT	TT	CC	CC	TT	TT	CC	TT	TT	CC	TT	TT	TT	CC	CC	TT	CC	CC	TT	TT	CC	CC	TT	CC
2H_6121350	C/A	2H	6121350	NA	IBSC_v2	LGC	NA	NA	NA	NA	CC	CC	AA	AA	AA	CC	CC	CC	AA	CC	CC	AA	CC	CC	AA	CC	CC	NN	AA	CC	CC	AA	CC	CC	CC	CC	CC	CC	AA	NN	CC	AA	AA	CC	CC	NN	CC	CC	CC
2H_6121354	G/A	2H	6121354	NA	IBSC_v2	LGC	NA	NA	NA	NA	GG	GG	AA	AA	AA	GG	GG	GG	AA	GG	GG	AA	GG	GG	AA	GG	GG	NN	AA	GG	GG	AA	GG	GG	GG	GG	GG	GG	AA	NN	GG	AA	AA	GG	GG	NN	GG	GG	GG
2H_6121375	G/C	2H	6121375	NA	IBSC_v2	LGC	NA	NA	NA	NA	GG	GG	GG	GG	GG	GG	GG	CC	GG	GG	GG	GG	CC	CC	GG	GG	GG	NN	GG	GG	GG	GG	GG	GG	CC	GG	GG	GG	GG	GG	GG	GG	GG	GG	GG	NN	CC	GG	CC
2H_6121385	T/C	2H	6121385	NA	IBSC_v2	LGC	NA	NA	NA	NA	TT	TT	TT	TT	TT	TT	TT	CC	TT	TT	TT	TT	CC	CC	TT	TT	TT	NN	TT	TT	TT	TT	TT	TT	CC	TT	TT	TT	TT	TT	TT	TT	TT	TT	TT	NN	CC	TT	CC
2H_6121399	C/G	2H	6121399	NA	IBSC_v2	LGC	NA	NA	NA	NA	CC	CC	GG	GG	GG	CC	CC	CC	GG	CC	CC	GG	CC	CC	GG	CC	CC	NN	GG	CC	CC	GG	CC	CC	CC	CC	CC	CC	GG	GG	CC	GG	GG	CC	CC	NN	CC	CC	CC
2H_6948896	A/G	2H	6948896	NA	IBSC_v2	LGC	NA	NA	NA	NA	AA	AA	GG	GG	GG	AA	AA	AA	GG	AA	AA	GG	AA	AA	GG	AA	GG	GG	AA	AA	GG	GG	AA	GG	GG	AA	AA	AA	GG	GG	GG	GG	GG	AA	AA	GG	AA	GG	AA
2H_6948899	C/T	2H	6948899	NA	IBSC_v2	LGC	NA	NA	NA	NA	CC	CC	TT	TT	TT	CC	CC	CC	TT	CC	CC	TT	CC	CC	TT	CC	TT	TT	CC	CC	TT	TT	CC	TT	TT	CC	CC	CC	TT	TT	TT	TT	TT	CC	CC	TT	CC	TT	CC
2H_6958202	A/G	2H	6958202	NA	IBSC_v2	LGC	NA	NA	NA	NA	AA	GG	AA	AA	AA	AA	AA	GG	AA	GG	AA	AA	GG	GG	AA	AA	AA	AA	AA	AA	AA	AA	AA	AA	AA	AA	AA	AA	AA	AA	AA	AA	AA	GG	GG	AA	GG	AA	GG
2H_7580659	C/T	2H	7580659	NA	IBSC_v2	LGC	NA	NA	NA	NA	TT	CC	CC	CC	CC	TT	TT	CC	CC	CC	TT	CC	CC	CC	CC	CC	TT	CC	CC	TT	CC	CC	TT	CC	CC	TT	TT	TT	CC	CC	CC	CC	CC	CC	CC	CC	CC	CC	CC
2H_7584332	G/A	2H	7584332	NA	IBSC_v2	LGC	NA	NA	NA	NA	AA	NN	NN	GG	GG	AA	AA	NN	GG	NN	AA	GG	NN	NN	GG	GG	AA	GG	NN	AA	NN	GG	AA	GG	NN	AA	AA	AA	GG	GG	NN	GG	GG	NN	NN	GG	NN	NN	NN
2H_8691100	C/G	2H	8691100	NA	IBSC_v2	LGC	NA	NA	NA	NA	CC	CC	CC	GG	GG	CC	CC	NN	GG	CC	CC	GG	NN	NN	GG	CC	CC	GG	CC	CC	CC	GG	CC	GG	CC	CC	CC	CC	GG	GG	CC	GG	GG	CC	CC	GG	NN	CC	NN
2H_8691147	C/G	2H	8691147	NA	IBSC_v2	LGC	NA	NA	NA	NA	GG	CC	CC	CC	CC	GG	GG	NN	CC	CC	GG	CC	NN	NN	CC	CC	GG	CC	CC	GG	CC	CC	GG	CC	CC	GG	GG	GG	CC	CC	CC	CC	CC	CC	CC	CC	NN	CC	NN
2H_8788963	C/T	2H	8788963	NA	IBSC_v2	LGC	NA	NA	NA	NA	CC	CC	NN	NN	NN	CC	CC	CC	NN	NN	CC	NN	CC	NN	TT	CC	CC	NN	CC	CC	NN	TT	CC	NN	NN	CC	CC	CC	TT	NN	NN	NN	NN	CC	CC	TT	NN	CC	CC
2H_8788971	A/T	2H	8788971	NA	IBSC_v2	LGC	NA	NA	NA	NA	AA	TT	NN	NN	NN	AA	AA	AT	NN	NN	AA	NN	TT	NN	AA	AA	AA	NN	TT	AA	NN	AA	AA	NN	NN	AA	AA	AA	AA	NN	NN	NN	NN	TT	TT	AA	NN	TT	TT
2H_8788996	C/T	2H	8788996	NA	IBSC_v2	LGC	NA	NA	NA	NA	CC	CC	NN	NN	NN	CC	CC	CC	NN	NN	CC	NN	CC	NN	TT	CC	CC	NN	CC	CC	NN	TT	CC	NN	NN	CC	CC	CC	TT	NN	NN	NN	NN	CC	CC	TT	NN	CC	CC
2H_8789010	C/G	2H	8789010	NA	IBSC_v2	LGC	NA	NA	NA	NA	CC	CC	NN	NN	NN	CC	CC	CG	NN	NN	CC	NN	GG	NN	CC	CC	CC	NN	CC	CC	NN	CC	CC	NN	NN	CC	CC	CC	CC	NN	NN	NN	NN	CC	CC	CC	NN	CC	CG
2H_8905766	G/C	2H	8905766	NA	IBSC_v2	LGC	NA	NA	NA	NA	GG	CC	CC	GG	GG	GG	GG	CC	GG	CC	GG	GG	CC	CC	GG	GG	GG	GG	CC	GG	CC	GG	GG	GG	CC	GG	GG	GG	GG	GG	CC	GG	GG	CC	CC	GG	CC	CC	CC
2H_8906796	G/A	2H	8906796	NA	IBSC_v2	LGC	NA	NA	NA	NA	AA	GG	GG	GG	GG	AA	AA	GG	GG	GG	AA	GG	GG	GG	GG	GG	AA	GG	GG	AA	GG	GG	AA	GG	GG	AA	AA	AA	GG	GG	GG	GG	GG	GG	GG	GG	GG	GG	GG
2H_9291539	G/A	2H	9291539	NA	IBSC_v2	LGC	NA	NA	NA	NA	GG	AA	GG	GG	GG	GG	GG	AA	GG	AA	GG	GG	AA	AA	GG	GG	GG	GG	AA	GG	AA	GG	GG	GG	GG	GG	GG	GG	GG	GG	GG	GG	GG	GG	GG	GG	AA	GG	AA
2H_9300240	A/G	2H	9300240	NA	IBSC_v2	LGC	NA	NA	NA	NA	AG	NN	NN	AG	AG	AG	AG	NN	AG	NN	AG	AG	NN	NN	AG	AA	AG	AG	NN	AG	NN	AG	AG	AG	NN	AG	AG	AG	AG	AG	GG	AG	AG	NN	GG	AG	NN	GG	NN
2H_9300246	T/C	2H	9300246	NA	IBSC_v2	LGC	NA	NA	NA	NA	TT	NN	NN	TT	TT	TT	TT	NN	TT	NN	TT	TT	NN	NN	TT	TT	TT	TT	NN	TT	NN	TT	TT	TT	NN	TT	TT	TT	TT	TT	CC	TT	TT	NN	CC	TT	NN	CC	NN
2H_9300257	G/A	2H	9300257	NA	IBSC_v2	LGC	NA	NA	NA	NA	GA	NN	NN	GA	GA	GA	GA	NN	GA	NN	GA	GA	NN	NN	GA	GG	GA	GA	NN	GA	NN	GA	GA	GA	NN	GA	GA	GA	GA	GA	GG	GA	GA	NN	GG	GA	NN	GG	NN
2H_9300266	T/G	2H	9300266	NA	IBSC_v2	LGC	NA	NA	NA	NA	TG	NN	NN	TG	TG	TG	TG	NN	TG	NN	TG	TG	NN	NN	TG	TT	TG	TG	NN	TG	NN	TG	TG	TG	NN	TG	TG	TG	TG	TG	GG	TG	TG	NN	GG	TG	NN	GG	NN
2H_9630740	C/G	2H	9630740	NA	IBSC_v2	LGC	NA	NA	NA	NA	CC	GG	GG	CC	CC	CC	CC	GG	CC	GG	CC	CC	GG	GG	CC	CC	CC	CC	GG	CC	GG	CC	CC	CC	GG	CC	CC	CC	CC	CC	GG	CC	CC	GG	GG	CC	GG	GG	GG
2H_10427246	G/C	2H	10427246	NA	IBSC_v2	LGC	NA	NA	NA	NA	GG	CC	CC	GG	GG	GG	GG	CC	GG	CC	GG	GG	NN	CC	GG	GG	GG	GG	CC	NN	CC	GG	GG	GG	CC	GG	NN	GG	GG	GG	CC	NN	GG	CC	CC	GG	NN	CC	NN
2H_10427341	A/T	2H	10427341	NA	IBSC_v2	LGC	NA	NA	NA	NA	AA	TT	TT	AA	AA	AA	AA	NN	AA	TT	AA	AA	TT	TT	AA	AA	AA	AA	TT	AA	TT	NN	AA	AA	TT	AA	AA	AA	AA	AA	TT	AA	AA	TT	TT	AA	NN	TT	TT
2H_10427386	A/G	2H	10427386	NA	IBSC_v2	LGC	NA	NA	NA	NA	AA	GG	GG	AA	AA	AA	AA	NN	AA	GG	AA	AA	GG	GG	AA	AA	AA	AA	GG	AA	GG	NN	AA	AA	GG	AA	AA	AA	AA	AA	GG	AA	AA	GG	GG	AA	NN	GG	GG
2H_10853723	C/T	2H	10853723	NA	IBSC_v2	LGC	NA	NA	NA	NA	NN	TT	TT	CC	CC	NN	CC	TT	CC	NN	CC	NN	TT	TT	NN	CC	CC	NN	TT	CC	TT	NN	CC	CC	TT	CC	CC	CC	CC	CC	TT	CC	NN	TT	TT	CC	TT	TT	TT
2H_10853862	C/T	2H	10853862	NA	IBSC_v2	LGC	NA	NA	NA	NA	CC	TT	TT	CC	CC	CC	CC	TT	CC	TT	CC	CC	TT	TT	CC	CC	CC	CC	TT	CC	TT	CC	CC	CC	TT	CC	CC	CC	CC	CC	TT	CC	CC	TT	TT	CC	TT	TT	TT
2H_10853885	A/C	2H	10853885	NA	IBSC_v2	LGC	NA	NA	NA	NA	AA	CC	CC	AA	AA	AA	AA	CC	AA	CC	AA	AA	CC	CC	AA	AA	AA	AA	CC	AA	CC	AA	AA	AA	CC	AA	AA	AA	AA	AA	CC	AA	AA	CC	CC	AA	CC	CC	CC
2H_10884752	G/A	2H	10884752	NA	IBSC_v2	LGC	NA	NA	NA	NA	GG	AA	AA	GG	GG	GG	GG	AA	GG	AA	GG	GG	AA	AA	GG	GG	GG	GG	AA	GG	AA	GG	GG	GG	AA	GG	GG	GG	GG	GG	AA	GG	GG	AA	AA	GG	AA	AA	AA
2H_10983324	C/G	2H	10983324	NA	IBSC_v2	LGC	NA	NA	NA	NA	CC	CC	GG	CC	CC	CC	CC	CC	CC	CC	CC	CC	CC	CC	CC	CC	CC	CC	CC	CC	CC	CC	CC	CC	GG	CC	CC	CC	CC	CC	GG	CC	CC	GG	GG	CC	CC	GG	CC
2H_11119635	C/G	2H	11119635	NA	IBSC_v2	LGC	NA	NA	NA	NA	CC	CC	GG	CC	CC	CC	CC	GG	CC	NN	CC	CC	GG	GG	CC	NN	CC	CC	GG	NN	GG	CC	CC	CC	GG	CC	NN	CC	NN	CC	GG	NN	NN	GG	GG	CC	GG	GG	GG
2H_11119650	A/T	2H	11119650	NA	IBSC_v2	LGC	NA	NA	NA	NA	AA	AA	AA	AA	AA	AA	AA	TT	AA	NN	AA	AA	TT	TT	AA	NN	AA	AA	TT	NN	TT	AA	AA	AA	AA	AA	NN	AA	NN	AA	AA	NN	NN	AA	AA	AA	TT	AA	TT
2H_11639145	T/C	2H	11639145	NA	IBSC_v2	LGC	NA	NA	NA	NA	TT	CC	CC	TT	TT	TT	TT	CC	TT	CC	TT	TT	CC	CC	TT	TT	TT	TT	CC	TT	CC	TT	TT	TT	TT	TT	TT	TT	TT	TT	TT	TT	TT	CC	CC	TT	CC	TT	CC
2H_11885787	T/C	2H	11885787	NA	IBSC_v2	LGC	NA	NA	NA	NA	NN	CC	NN	CC	CC	NN	CC	CC	CC	NN	CC	NN	NN	CC	NN	TT	TT	CC	CC	CC	NN	NN	CC	NN	CC	CC	CC	CC	CC	CC	NN	NN	CC	NN	NN	NN	CC	CC	NN
2H_11898430	A/G	2H	11898430	NA	IBSC_v2	LGC	NA	NA	NA	NA	AA	GG	GG	AA	AA	AA	AA	GG	AA	GG	AA	AA	GG	GG	AA	AA	AA	AA	GG	AA	GG	AA	AA	AA	GG	AA	AA	AA	AA	AA	AA	AA	AA	GG	GG	AA	GG	GG	GG
2H_12026543	G/A	2H	12026543	NA	IBSC_v2	LGC	NA	NA	NA	NA	GG	AA	GG	GG	GG	GG	GG	GG	GG	AA	GG	GG	GG	GG	GG	GG	GG	GG	GG	GG	GG	GG	GG	GG	GG	GG	GG	GG	GG	GG	GG	GG	GG	GG	GG	GG	GG	GG	GG
2H_12214506	T/C	2H	12214506	NA	IBSC_v2	LGC	NA	NA	NA	NA	CC	TT	TT	CC	CC	CC	CC	CC	CC	TT	CC	CC	CC	CC	CC	TT	TT	CC	CC	CC	CC	CC	CC	CC	CC	CC	CC	CC	CC	CC	CC	CC	CC	TT	TT	CC	CC	CC	CC
2H_12593127	C/T	2H	12593127	NA	IBSC_v2	LGC	NA	NA	NA	NA	CT	CC	NN	CT	CC	CT	CT	TT	TT	TT	CT	CT	TT	TT	TT	CT	CT	CC	NN	CC	NN	CT	CT	CT	NN	CT	NN	CT	CC	CT	TT	CT	CT	TT	TT	TT	NN	TT	TT
2H_13031089	A/G	2H	13031089	NA	IBSC_v2	LGC	NA	NA	NA	NA	AA	AA	AA	AA	GG	AA	AA	AA	AA	GG	AA	AA	AA	AA	AA	AA	AA	GG	GG	GG	AA	AA	AA	AA	GG	AA	AA	AA	AA	GG	AA	AA	GG	AA	AA	GG	AA	GG	AA
2H_13042790	G/C	2H	13042790	NA	IBSC_v2	LGC	NA	NA	NA	NA	CC	CC	CC	CC	GG	CC	CC	GG	CC	GG	CC	CC	GG	GG	CC	CC	CC	GG	GG	GG	GG	CC	CC	CC	GG	CC	CC	CC	CC	GG	GG	CC	GG	CC	CC	GG	GG	GG	GG
2H_13042792	A/G	2H	13042792	NA	IBSC_v2	LGC	NA	NA	NA	NA	AA	AA	AA	AA	GG	AA	AA	AA	AA	GG	AA	AA	AA	AA	AA	AA	AA	GG	GG	GG	AA	AA	AA	AA	GG	AA	AA	AA	AA	GG	AA	AA	GG	AA	AA	GG	AA	GG	AA
2H_13042802	T/C	2H	13042802	NA	IBSC_v2	LGC	NA	NA	NA	NA	CC	CC	CC	CC	TT	CC	CC	TT	CC	TT	CC	CC	TT	TT	CC	CC	CC	TT	TT	TT	TT	CC	CC	CC	TT	CC	CC	CC	CC	TT	TT	CC	TT	CC	CC	TT	TT	TT	TT
2H_13083881	A/G	2H	13083881	NA	IBSC_v2	LGC	NA	NA	NA	NA	AA	AA	AA	AA	NN	AA	AA	AA	AA	NN	AA	AA	AG	AG	AA	AA	AA	AG	AG	NN	AA	AA	AA	AA	NN	AA	AA	AA	AA	AG	AA	AA	AG	AA	AA	AG	NN	AG	AA
2H_13109657	G/C	2H	13109657	NA	IBSC_v2	LGC	NA	NA	NA	NA	GG	GG	CC	GG	GG	GG	GG	CC	GG	NN	GG	GG	NN	GG	GG	GG	GG	GG	GG	NN	CC	GG	GG	GG	GG	GG	GG	GG	NN	GG	CC	GG	NN	CC	CC	GG	GG	GG	CC
2H_13109676	A/C	2H	13109676	NA	IBSC_v2	LGC	NA	NA	NA	NA	AA	AA	CC	AA	AA	AA	AA	CC	AA	NN	AA	AA	NN	AA	AA	AA	AA	AA	AA	NN	CC	AA	AA	AA	AA	AA	AA	AA	NN	AA	CC	AA	NN	CC	CC	AA	AA	AA	CC
2H_13109679	A/C	2H	13109679	NA	IBSC_v2	LGC	NA	NA	NA	NA	AA	AA	CC	AA	AA	AA	AA	CC	AA	NN	AA	AA	NN	AA	AA	AA	AA	AA	AA	NN	CC	AA	AA	AA	AA	AA	AA	AA	NN	AA	CC	AA	NN	CC	CC	AA	AA	AA	CC
2H_13245963	G/A	2H	13245963	NA	IBSC_v2	LGC	NA	NA	NA	NA	AA	AA	GG	AA	GG	AA	AA	GG	AA	GG	AA	AA	GG	GG	AA	GG	GG	GG	GG	GG	GG	AA	AA	AA	GG	AA	AA	AA	AA	GG	GG	AA	GG	GG	GG	GG	GG	GG	GG
2H_13246037	C/T	2H	13246037	NA	IBSC_v2	LGC	NA	NA	NA	NA	CC	CC	CC	CC	CC	CC	CC	CC	CC	NN	CC	CC	TT	TT	CC	CC	CC	CC	TT	CC	CC	CC	CC	CC	TT	CC	CC	CC	CC	CC	NN	CC	NN	CC	CC	TT	TT	TT	CC
2H_13249126	T/G	2H	13249126	NA	IBSC_v2	LGC	NA	NA	NA	NA	GG	GG	GG	GG	TT	GG	GG	GG	GG	TT	GG	GG	TT	TT	GG	TT	TT	TT	TT	TT	GG	GG	GG	GG	TT	GG	GG	GG	GG	TT	GG	GG	TT	GG	GG	TT	TT	TT	GG
2H_13258135	G/C	2H	13258135	NA	IBSC_v2	LGC	NA	NA	NA	NA	GG	GG	GG	GG	CC	GG	GG	GG	GG	CC	GG	GG	CC	CC	GG	NN	NN	CC	CC	CC	GG	GG	GG	GG	CC	GG	GG	GG	GG	CC	GG	GG	CC	GG	GG	CC	CC	CC	GG
2H_13260471	G/C	2H	13260471	NA	IBSC_v2	LGC	NA	NA	NA	NA	CC	CC	CC	CC	GG	CC	CC	CC	CC	GG	CC	CC	GG	GG	CC	GG	GG	GG	GG	GG	CC	CC	CC	CC	GG	CC	CC	CC	CC	GG	CC	CC	GG	CC	CC	GG	GG	GG	CC
2H_13269636	T/C	2H	13269636	NA	IBSC_v2	LGC	NA	NA	NA	NA	TT	TT	CC	TT	TT	TT	TT	CC	TT	TT	TT	TT	TT	TT	TT	TT	TT	TT	TT	TT	CC	TT	TT	TT	TT	TT	TT	TT	TT	TT	CC	TT	TT	CC	CC	TT	TT	TT	CC
2H_13269660	T/G	2H	13269660	NA	IBSC_v2	LGC	NA	NA	NA	NA	TT	TT	TT	TT	GG	TT	TT	TT	TT	GG	TT	TT	GG	GG	TT	TT	TT	GG	GG	GG	TT	TT	TT	TT	GG	TT	TT	TT	TT	GG	TT	TT	GG	TT	TT	GG	GG	GG	TT
2H_13316442	G/C	2H	13316442	NA	IBSC_v2	LGC	NA	NA	NA	NA	GG	GG	GG	GG	GC	GG	GG	GG	GG	GC	GG	GG	GC	GC	GG	GC	GC	GC	GC	GC	GG	GG	GG	GG	GC	GG	GG	GG	GG	GC	GG	GG	GC	GG	GG	GC	GC	GC	GG
2H_13612754	G/A	2H	13612754	NA	IBSC_v2	LGC	NA	NA	NA	NA	GG	GG	NN	GA	GG	GG	GA	NN	GA	GG	AA	GA	GG	GG	NN	GG	GG	GG	GG	GG	NN	GA	NN	GG	GG	GG	GA	GG	GA	GG	NN	GA	GG	NN	NN	NN	GG	GG	NN
2H_13612765	T/G	2H	13612765	NA	IBSC_v2	LGC	NA	NA	NA	NA	GG	GG	NN	TG	GG	GG	TG	NN	TG	GG	TT	TG	GG	GG	NN	GG	GG	GG	GG	GG	NN	TG	NN	GG	GG	GG	TG	GG	TG	GG	NN	TG	GG	NN	NN	NN	GG	GG	NN
2H_13614708	G/C	2H	13614708	NA	IBSC_v2	LGC	NA	NA	NA	NA	GG	GG	CC	GG	CC	GG	GG	NN	GG	NN	GG	GG	NN	CC	GG	GG	GG	CC	NN	CC	NN	GG	GG	GG	CC	GG	GG	GG	GG	CC	GG	GG	CC	CC	NN	CC	CC	CC	NN
2H_14052196	C/G	2H	14052196	NA	IBSC_v2	LGC	NA	NA	NA	NA	GG	GG	CC	GG	NN	GG	GG	CC	CC	NN	CC	GG	NN	NN	CC	GG	GG	NN	NN	NN	CC	GG	GG	CC	NN	GG	GG	GG	GG	NN	CC	GG	NN	CC	CC	NN	NN	NN	CC
2H_14222147	C/G	2H	14222147	NA	IBSC_v2	LGC	NA	NA	NA	NA	GG	GG	GG	GG	GG	GG	GG	GG	GG	GG	CC	GG	GG	GG	CC	GG	GG	GG	GG	GG	GG	GG	GG	CC	GG	GG	GG	GG	GG	GG	CC	GG	GG	GG	GG	GG	GG	GG	GG
2H_14227556	G/A	2H	14227556	NA	IBSC_v2	LGC	NA	NA	NA	NA	AA	AA	NN	AA	AA	AA	AA	AA	AA	NN	GG	AA	NN	AA	GG	AA	AA	AA	AA	AA	AA	AA	AA	GG	AA	AA	AA	AA	AA	AA	GG	AA	NN	AA	AA	AA	AA	AA	AA
2H_14745634	G/C	2H	14745634	NA	IBSC_v2	LGC	NA	NA	NA	NA	CC	CC	GG	CC	CC	GG	CC	GG	GG	GG	NN	CC	GG	GG	NN	CC	CC	CC	GG	CC	GG	CC	GG	NN	GG	CC	CC	CC	CC	CC	NN	CC	CC	GG	GG	GG	GG	GG	GG
2H_15019339	C/T	2H	15019339	NA	IBSC_v2	LGC	NA	NA	NA	NA	CC	CC	TT	CC	CC	CC	CC	TT	TT	CC	CC	CC	TT	TT	CC	CC	CC	CC	TT	CC	TT	CC	CC	CC	TT	CC	CC	CC	CC	CC	CC	CC	CC	TT	TT	TT	TT	TT	TT
2H_15019344	T/C	2H	15019344	NA	IBSC_v2	LGC	NA	NA	NA	NA	CC	CC	CC	CC	CC	TT	CC	CC	CC	CC	TT	CC	CC	CC	TT	CC	CC	CC	CC	CC	CC	CC	TT	TT	CC	CC	CC	CC	CC	CC	TT	CC	CC	CC	CC	CC	CC	CC	CC
2H_15019351	A/G	2H	15019351	NA	IBSC_v2	LGC	NA	NA	NA	NA	GG	GG	AA	GG	GG	AA	GG	AA	AA	AA	AA	GG	AA	AA	AA	GG	GG	GG	AA	GG	AA	GG	AA	AA	AA	GG	GG	GG	GG	GG	AA	GG	GG	AA	AA	AA	AA	AA	AA
2H_15019363	C/G	2H	15019363	NA	IBSC_v2	LGC	NA	NA	NA	NA	GG	GG	CC	GG	GG	CC	GG	CC	CC	CC	CC	GG	CC	CC	CC	GG	GG	GG	CC	GG	CC	GG	CC	CC	CC	GG	GG	GG	GG	GG	CC	GG	GG	CC	CC	CC	CC	CC	CC
2H_15025911	C/G	2H	15025911	NA	IBSC_v2	LGC	NA	NA	NA	NA	GG	GG	GG	GG	GG	GG	GG	GG	GG	CC	CC	GG	GG	GG	CC	GG	GG	GG	GG	GG	GG	GG	GG	CC	GG	GG	GG	GG	GG	GG	CC	GG	GG	GG	GG	GG	GG	GG	GG
2H_15025942	T/C	2H	15025942	NA	IBSC_v2	LGC	NA	NA	NA	NA	TT	TT	CC	TT	TT	TT	TT	CC	CC	TT	TT	TT	CC	CC	TT	TT	TT	TT	CC	TT	CC	TT	TT	TT	CC	TT	TT	TT	TT	TT	TT	TT	TT	CC	CC	CC	CC	CC	CC
2H_15025957	T/C	2H	15025957	NA	IBSC_v2	LGC	NA	NA	NA	NA	TT	TT	TT	TT	TT	CC	TT	TT	TT	TT	TT	TT	TT	TT	TT	TT	TT	TT	TT	TT	TT	TT	CC	TT	TT	TT	TT	TT	TT	TT	TT	TT	TT	TT	TT	TT	TT	TT	TT
2H_15036816	C/T	2H	15036816	NA	IBSC_v2	LGC	NA	NA	NA	NA	CT	CT	CC	CT	CT	CC	CT	CC	CC	CC	CC	CT	CC	CC	CC	CT	CT	CT	CC	CT	CC	CT	CC	CC	CC	CT	CT	CT	CT	CT	CC	CT	CT	CC	CC	CC	CC	CC	CC
2H_15087551	A/T	2H	15087551	NA	IBSC_v2	LGC	NA	NA	NA	NA	TT	TT	TT	TT	TT	TT	TT	TT	TT	NN	AA	TT	TT	TT	AA	TT	TT	TT	TT	TT	TT	TT	TT	AA	TT	TT	TT	TT	TT	TT	AA	TT	TT	TT	TT	TT	TT	TT	TT
2H_15087552	A/G	2H	15087552	NA	IBSC_v2	LGC	NA	NA	NA	NA	GG	GG	GG	GG	GG	GG	GG	GG	GG	NN	AA	GG	GG	GG	AA	GG	GG	GG	GG	GG	GG	GG	GG	AA	GG	GG	GG	GG	GG	GG	AA	GG	GG	GG	GG	GG	GG	GG	GG
2H_15318738	T/A	2H	15318738	NA	IBSC_v2	LGC	NA	NA	NA	NA	TT	TT	NN	TT	TT	AA	TT	NN	AA	NN	TT	TT	AA	AA	TT	NN	NN	TT	AA	NN	AA	NN	AA	TT	AA	NN	NN	TT	NN	TT	NN	NN	NN	AA	NN	AA	AA	AA	AA
2H_15318746	T/C	2H	15318746	NA	IBSC_v2	LGC	NA	NA	NA	NA	TT	TT	NN	TT	TT	CC	TT	NN	CC	NN	TT	TT	CC	CC	TT	NN	NN	TT	CC	NN	CC	NN	CC	TT	CC	NN	NN	TT	NN	TT	NN	NN	NN	CC	NN	CC	CC	CC	CC
2H_16421680	T/C	2H	16421680	NA	IBSC_v2	LGC	NA	NA	NA	NA	CC	TT	CC	TT	TT	CC	CC	TT	TT	CC	CC	TT	CC	CC	CC	TT	TT	TT	CC	TT	TT	TT	CC	CC	CC	TT	TT	TT	TT	TT	CC	TT	TT	CC	CC	CC	CC	CC	TT
2H_16946000	A/G	2H	16946000	NA	IBSC_v2	LGC	NA	NA	NA	NA	AA	AA	GG	AA	AA	GG	AA	AA	AA	NN	AA	AA	AA	AA	AA	AA	AA	AA	GG	AA	AA	AA	GG	AA	GG	AA	AA	AA	AA	AA	AA	AA	AA	GG	GG	GG	AA	GG	AA
2H_16946037	C/A	2H	16946037	NA	IBSC_v2	LGC	NA	NA	NA	NA	CC	AA	CC	AA	AA	CC	CC	CC	CC	NN	CC	AA	CC	CC	CC	AA	AA	AA	CC	AA	CC	AA	CC	CC	CC	CC	AA	AA	CC	AA	CC	CC	AA	CC	CC	CC	CC	CC	CC
2H_16946042	T/G	2H	16946042	NA	IBSC_v2	LGC	NA	NA	NA	NA	TT	GG	TT	GG	GG	TT	TT	TT	TT	NN	TT	GG	TT	TT	TT	GG	GG	GG	TT	GG	TT	GG	TT	TT	TT	TT	GG	GG	TT	GG	TT	TT	GG	TT	TT	TT	TT	TT	TT
2H_17122585	G/C	2H	17122585	NA	IBSC_v2	LGC	NA	NA	NA	NA	GG	GG	GG	GG	GG	GG	GG	GG	GG	GG	GG	GG	GG	GG	GG	GG	GG	GG	GG	GG	GG	GG	GG	GG	GG	CC	GG	GG	CC	GG	GG	CC	GG	GG	GG	GG	GG	GG	GG
2H_17150084	T/C	2H	17150084	NA	IBSC_v2	LGC	NA	NA	NA	NA	TT	NN	CC	NN	NN	TT	TT	TT	TT	TT	TT	TT	TT	TT	TT	TT	NN	NN	CC	TT	TT	TT	TT	TT	CC	NN	NN	TT	NN	NN	TT	NN	NN	CC	CC	CC	TT	CC	TT
2H_17150114	T/G	2H	17150114	NA	IBSC_v2	LGC	NA	NA	NA	NA	TT	NN	TT	NN	NN	TT	TT	TT	TT	TT	TT	GG	TT	TT	TT	GG	NN	NN	TT	GG	TT	TT	TT	TT	TT	NN	NN	GG	NN	NN	TT	NN	NN	TT	TT	TT	TT	TT	TT
2H_17250406	T/C	2H	17250406	NA	IBSC_v2	LGC	NA	NA	NA	NA	TT	TC	TT	TC	TT	TT	TT	TT	TT	TT	TT	TC	TT	TT	TT	TC	TC	TC	TT	TC	TT	TT	TT	TT	TT	TC	TC	TC	TC	TC	TT	TC	TC	TT	TT	TT	TT	TT	TT
2H_17725331	A/C	2H	17725331	NA	IBSC_v2	LGC	NA	NA	NA	NA	CC	AA	CC	AA	AA	NN	CC	CC	CC	CC	CC	AA	CC	CC	CC	NN	NN	AA	CC	AA	CC	CC	NN	CC	CC	NN	AA	AA	NN	AA	CC	NN	AA	CC	CC	CC	CC	CC	CC
2H_18295004	C/T	2H	18295004	NA	IBSC_v2	LGC	NA	NA	NA	NA	TT	CC	CC	CC	CC	CC	TT	CC	CT	CT	TT	CC	TT	TT	TT	CC	CC	CC	CT	CC	CC	TT	CC	TT	CT	CC	CC	CC	CC	CC	TT	CC	CC	CC	TT	CT	TT	CT	CC
2H_18295016	C/G	2H	18295016	NA	IBSC_v2	LGC	NA	NA	NA	NA	CC	CC	CC	CC	CC	GG	CC	CC	CC	CC	CC	CC	CC	CC	CC	CC	CC	CC	CC	CC	CC	CC	GG	CC	CC	CC	CC	CC	CC	CC	CC	CC	CC	CC	CC	CC	CC	CC	CC
2H_18295034	C/T	2H	18295034	NA	IBSC_v2	LGC	NA	NA	NA	NA	CC	CC	CC	CC	CC	TT	CC	CC	CC	CC	CC	CC	CC	CC	CC	CC	CC	CC	CC	CC	CC	CC	TT	CC	CC	CC	CC	CC	CC	CC	CC	CC	CC	CC	CC	CC	CC	CC	CC
2H_18295037	C/T	2H	18295037	NA	IBSC_v2	LGC	NA	NA	NA	NA	CC	CC	CC	CC	CC	TT	CC	CC	CC	CC	CC	CC	CC	CC	CC	CC	CC	CC	CC	CC	CC	CC	TT	CC	CC	CC	CC	CC	CC	CC	CC	CC	CC	CC	CC	CC	CC	CC	CC
2H_18639903	G/A	2H	18639903	NA	IBSC_v2	LGC	NA	NA	NA	NA	GG	AA	GG	AA	AA	GG	GG	GG	GG	GG	GG	AA	GG	GG	GG	GG	GG	AA	GG	AA	GG	GG	GG	GG	GG	GG	AA	AA	GG	AA	GG	GG	AA	GG	GG	GG	GG	GG	GG
2H_18688853	A/G	2H	18688853	NA	IBSC_v2	LGC	NA	NA	NA	NA	GG	AA	GG	AA	AA	GG	GG	GG	GG	GG	GG	AA	GG	GG	GG	GG	GG	AA	GG	AA	GG	GG	GG	GG	GG	GG	AA	AA	GG	AA	GG	GG	AA	GG	GG	GG	GG	GG	GG
2H_18689007	A/G	2H	18689007	NA	IBSC_v2	LGC	NA	NA	NA	NA	AA	AA	AA	AA	AA	GG	AA	AA	AA	AA	AA	AA	AA	AA	AA	NN	NN	AA	AA	AA	AA	AA	GG	AA	AA	AA	AA	AA	AA	AA	AA	AA	AA	AA	AA	AA	AA	AA	AA
2H_18991217	A/T	2H	18991217	NA	IBSC_v2	LGC	NA	NA	NA	NA	AA	TT	AA	TT	TT	AA	AA	AA	AA	AA	AA	TT	AA	AA	AA	AA	AA	TT	AA	TT	AA	AA	AA	AA	AA	AA	TT	TT	AA	TT	AA	AA	TT	AA	AA	AA	AA	AA	AA
2H_19327305	C/A	2H	19327305	NA	IBSC_v2	LGC	NA	NA	NA	NA	AA	NN	AA	NN	NN	CC	AA	AA	NN	NN	AA	NN	AA	AA	AA	NN	NN	NN	AA	NN	AA	AA	CC	AA	AA	AA	NN	NN	AA	NN	AA	AA	NN	AA	AA	AA	AA	AA	AA
2H_19350293	G/A	2H	19350293	NA	IBSC_v2	LGC	NA	NA	NA	NA	AA	NN	AA	NN	NN	GG	AA	AA	AA	AA	AA	NN	AA	AA	AA	AA	AA	NN	AA	NN	AA	AA	GG	AA	AA	AA	NN	NN	AA	NN	AA	AA	NN	AA	AA	AA	AA	AA	AA
2H_19350294	G/A	2H	19350294	NA	IBSC_v2	LGC	NA	NA	NA	NA	AA	NN	AA	NN	NN	GG	AA	AA	AA	AA	AA	NN	AA	AA	AA	AA	AA	NN	AA	NN	AA	AA	GG	AA	AA	AA	NN	NN	AA	NN	AA	AA	NN	AA	AA	AA	AA	AA	AA
2H_19350319	A/G	2H	19350319	NA	IBSC_v2	LGC	NA	NA	NA	NA	AA	NN	AA	NN	NN	GG	AA	AA	AA	AA	AA	NN	AA	AA	AA	AA	AA	NN	AA	NN	AA	AA	GG	AA	AA	AA	NN	NN	AA	NN	AA	AA	NN	AA	AA	AA	AA	AA	AA
2H_19350327	C/A	2H	19350327	NA	IBSC_v2	LGC	NA	NA	NA	NA	AA	NN	AA	NN	NN	CC	AA	AA	AA	AA	AA	NN	AA	AA	AA	AA	AA	NN	AA	NN	AA	AA	CC	AA	AA	AA	NN	NN	AA	NN	AA	AA	NN	AA	AA	AA	AA	AA	AA
2H_19350336	G/A	2H	19350336	NA	IBSC_v2	LGC	NA	NA	NA	NA	GG	NN	GG	NN	NN	AA	GG	GG	GG	GG	GG	NN	GG	GG	GG	GG	GG	NN	GG	NN	GG	GG	AA	GG	GG	GG	NN	NN	GG	NN	GG	GG	NN	GG	GG	GG	GG	GG	GG
2H_19370142	A/T	2H	19370142	NA	IBSC_v2	LGC	NA	NA	NA	NA	AA	TT	AA	TT	TT	NN	AA	AA	AA	AA	AA	TT	AA	AA	AA	AA	AA	TT	AA	TT	AA	AA	NN	AA	AA	AA	TT	TT	AA	TT	AA	AA	TT	AA	AA	AA	AA	AA	AA
2H_19375787	G/A	2H	19375787	NA	IBSC_v2	LGC	NA	NA	NA	NA	GG	GG	NN	GG	GG	NN	GG	GG	AA	NN	NN	GG	NN	GG	GG	AA	AA	GG	GG	GG	GG	GG	GG	GG	GG	GG	GG	GG	GG	GG	NN	NN	GG	GG	GG	GG	GG	GG	GG
2H_19659336	C/T	2H	19659336	NA	IBSC_v2	LGC	NA	NA	NA	NA	CC	CC	CC	CC	CC	TT	CC	CC	CC	CC	CC	CC	CC	CC	CC	CC	CC	CC	CC	CC	CC	CC	TT	CC	CC	CC	CC	CC	CC	CC	CC	CC	CC	CC	CC	CC	CC	CC	CC
2H_19659425	C/T	2H	19659425	NA	IBSC_v2	LGC	NA	NA	NA	NA	CC	TT	CC	TT	TT	TT	CC	CC	CC	CC	CC	TT	CC	CC	CC	CC	CC	TT	CC	TT	CC	CC	TT	CC	CC	CC	TT	TT	CC	TT	CC	CC	TT	CC	CC	CC	CC	CC	CC
2H_20046208	C/T	2H	20046208	NA	IBSC_v2	LGC	NA	NA	NA	NA	CC	CC	CC	CC	CC	CC	CC	CC	CC	CC	TT	CC	TT	TT	TT	CC	CC	CC	TT	CC	CC	CC	CC	CC	TT	CC	CC	CC	CC	CC	TT	CC	CC	CC	TT	TT	TT	CC	CC
2H_20087534	G/A	2H	20087534	NA	IBSC_v2	LGC	NA	NA	NA	NA	AA	AA	AA	AA	AA	GG	AA	AA	GG	AA	GG	AA	GG	GG	GG	GG	GG	AA	GG	AA	AA	AA	GG	AA	GG	AA	AA	AA	AA	AA	GG	AA	AA	AA	GG	GG	GG	AA	AA
2H_20094997	G/T	2H	20094997	NA	IBSC_v2	LGC	NA	NA	NA	NA	TT	TT	TT	TT	TT	GG	TT	NN	NN	TT	GG	TT	GG	GG	GG	GG	GG	TT	GG	TT	TT	TT	GG	TT	GG	TT	TT	TT	TT	TT	GG	TT	TT	TT	GG	NN	GG	TT	TT
2H_20095006	T/C	2H	20095006	NA	IBSC_v2	LGC	NA	NA	NA	NA	CC	CC	CC	CC	CC	TT	CC	NN	NN	CC	TT	CC	TT	TT	TT	TT	TT	CC	TT	CC	CC	CC	TT	CC	TT	CC	CC	CC	CC	CC	TT	CC	CC	CC	TT	NN	TT	CC	CC
2H_20095029	G/T	2H	20095029	NA	IBSC_v2	LGC	NA	NA	NA	NA	TT	TT	TT	TT	TT	GG	TT	NN	NN	TT	GG	TT	GG	GG	GG	GG	GG	TT	GG	TT	TT	TT	GG	TT	GG	TT	TT	TT	TT	TT	GG	TT	TT	TT	GG	NN	GG	TT	TT
2H_20096308	G/C	2H	20096308	NA	IBSC_v2	LGC	NA	NA	NA	NA	GG	GG	GG	GG	GG	CC	GG	GG	GG	GG	GG	GG	GG	GG	GG	GG	GG	GG	GG	GG	GG	GG	CC	GG	GG	GG	GG	GG	GG	GG	GG	GG	GG	GG	GG	GG	GG	GG	GG
2H_21324822	T/A	2H	21324822	NA	IBSC_v2	LGC	NA	NA	NA	NA	TT	TT	TT	TT	TT	NN	TT	TT	TT	AA	AA	NN	AA	AA	AA	TT	NN	TT	AA	TT	TT	TT	TT	TT	AA	TT	TT	TT	TT	TT	AA	TT	TT	TT	AA	AA	AA	TT	TT
2H_21436595	T/C	2H	21436595	NA	IBSC_v2	LGC	NA	NA	NA	NA	TT	TT	TT	TT	TT	TT	TT	TT	TT	TT	CC	TT	CC	CC	CC	NN	NN	TT	CC	TT	TT	TT	TT	TT	CC	TT	TT	TT	TT	TT	CC	TT	TT	TT	CC	CC	CC	TT	TT
2H_21581482	A/G	2H	21581482	NA	IBSC_v2	LGC	NA	NA	NA	NA	GG	GG	GG	GG	GG	AA	GG	GG	AA	AA	AA	AA	AA	AA	AA	NN	NN	GG	AA	GG	GG	GG	AA	GG	AA	GG	GG	GG	GG	GG	AA	GG	GG	GG	AA	AA	AA	GG	GG
2H_21581541	C/A	2H	21581541	NA	IBSC_v2	LGC	NA	NA	NA	NA	CC	CC	CC	CC	CC	AA	CC	CC	CC	CC	CC	CC	CC	CC	CC	NN	NN	CC	CC	CC	CC	CC	AA	CC	CC	CC	CC	CC	CC	CC	CC	CC	CC	CC	CC	CC	CC	CC	CC
2H_21581543	T/C	2H	21581543	NA	IBSC_v2	LGC	NA	NA	NA	NA	TT	TT	TT	TT	TT	CC	TT	TT	TT	TT	TT	TT	TT	TT	TT	NN	NN	TT	TT	TT	TT	TT	CC	TT	TT	TT	TT	TT	TT	TT	TT	TT	TT	TT	TT	TT	TT	TT	TT
2H_22444694	C/A	2H	22444694	NA	IBSC_v2	LGC	NA	NA	NA	NA	AA	AA	AA	AA	AA	CC	AA	AA	CC	CC	AA	CC	AA	AA	AA	CC	CC	AA	CC	AA	AA	AA	CC	AA	CC	AA	AA	AA	AA	CC	AA	AA	AA	AA	AA	CC	AA	AA	AA
2H_22444697	A/G	2H	22444697	NA	IBSC_v2	LGC	NA	NA	NA	NA	AA	AA	AA	AA	AA	GG	AA	AA	GG	AA	AA	GG	AA	AA	AA	GG	GG	AA	GG	AA	AA	AA	GG	AA	AA	AA	AA	AA	AA	GG	AA	AA	AA	AA	AA	AA	AA	AA	AA
2H_22502202	C/G	2H	22502202	NA	IBSC_v2	LGC	NA	NA	NA	NA	GG	GG	GG	GG	GG	CC	GG	GG	CC	CC	GG	CC	GG	GG	GG	CC	CC	GG	CC	GG	GG	GG	CC	GG	CC	GG	GG	GG	GG	CC	GG	GG	GG	GG	GG	CC	GG	GG	GG
2H_22853537	C/T	2H	22853537	NA	IBSC_v2	LGC	NA	NA	NA	NA	CC	CC	NN	CC	CC	CC	CC	CC	CC	NN	CC	TT	CC	CC	CC	TT	TT	CC	CC	CC	CC	CC	CC	CC	CC	CC	CC	CC	CC	CC	CC	CC	CC	CC	CC	CC	CC	CC	CC
2H_23336372	A/G	2H	23336372	NA	IBSC_v2	LGC	NA	NA	NA	NA	GG	GG	GG	GG	NN	NN	GG	GG	AA	NN	GG	GG	GG	GG	GG	NN	GG	GG	NN	GG	GG	GG	AA	GG	NN	GG	GG	GG	GG	AA	GG	GG	GG	GG	GG	AA	GG	GG	GG
2H_23596405	G/C	2H	23596405	NA	IBSC_v2	LGC	NA	NA	NA	NA	CC	CC	CC	CC	CC	GG	CC	CC	GG	NN	CC	CC	NN	CC	CC	CC	CC	CC	GG	NN	CC	NN	GG	CC	GG	CC	CC	CC	CC	GG	CC	CC	NN	CC	NN	CC	CC	CC	CC
2H_24051171	G/A	2H	24051171	NA	IBSC_v2	LGC	NA	NA	NA	NA	AA	AA	AA	AA	AA	GG	AA	AA	GG	NN	AA	AA	AA	AA	AA	AA	AA	AA	GG	AA	AA	AA	GG	AA	GG	AA	AA	AA	AA	GG	AA	AA	NN	AA	AA	AA	AA	AA	AA
2H_24237048	G/C	2H	24237048	NA	IBSC_v2	LGC	NA	NA	NA	NA	CC	CC	CC	CC	CC	GG	CC	CC	CC	CC	CC	CC	CC	CC	CC	CC	CC	CC	GG	CC	CC	CC	GG	CC	CC	CC	CC	CC	CC	GG	CC	CC	CC	CC	CC	CC	CC	CC	CC
2H_24567380	C/T	2H	24567380	NA	IBSC_v2	LGC	NA	NA	NA	NA	TT	TT	TT	TT	TT	NN	TT	TT	CC	NN	TT	TT	NN	TT	TT	CC	CC	TT	CC	TT	TT	TT	TT	TT	CC	TT	TT	TT	TT	TT	TT	TT	TT	TT	TT	TT	TT	TT	TT
2H_25533776	C/T	2H	25533776	NA	IBSC_v2	LGC	NA	NA	NA	NA	CC	CC	CC	CC	CC	CC	NN	NN	CC	CC	CC	CC	CC	CC	NN	NN	CC	CC	NN	CC	CC	CC	CC	NN	CC	CC	CC	CC	CC	CC	NN	CC	CC	NN	CC	CC	NN	NN	NN
2H_25533783	G/A	2H	25533783	NA	IBSC_v2	LGC	NA	NA	NA	NA	GG	GG	GA	GA	GA	GG	NN	NN	GG	GG	GG	GG	GG	GG	NN	NN	GG	GA	NN	GA	GG	GG	GA	NN	GA	GG	AA	GG	GG	GG	NN	GG	GA	NN	GG	GG	NN	NN	NN
2H_26049054	A/G	2H	26049054	NA	IBSC_v2	LGC	NA	NA	NA	NA	GG	AA	GG	GG	GG	AA	GG	GG	AA	AA	AA	AA	AA	AA	GG	AA	AA	GG	AA	GG	GG	GG	AA	GG	AA	GG	AA	GG	GG	AA	AA	GG	GG	GG	AA	AA	AA	GG	GG
2H_26049078	T/A	2H	26049078	NA	IBSC_v2	LGC	NA	NA	NA	NA	AA	TT	AA	AA	AA	TT	AA	AA	TT	TT	TT	TT	TT	TT	AA	TT	TT	AA	TT	AA	AA	AA	TT	AA	TT	AA	TT	AA	AA	TT	TT	AA	AA	AA	TT	TT	TT	AA	AA
2H_26103223	C/A	2H	26103223	NA	IBSC_v2	LGC	NA	NA	NA	NA	CC	AA	NN	CC	CC	AA	CC	CC	CC	NN	CC	AA	AA	AA	CC	CC	CC	CC	CC	NN	CC	CC	AA	CC	AA	CC	AA	CC	CC	AA	AA	CC	CC	CC	AA	AA	AA	CC	CC
2H_26103247	C/T	2H	26103247	NA	IBSC_v2	LGC	NA	NA	NA	NA	CC	TT	NN	CC	CC	TT	CC	CC	CC	NN	CC	TT	TT	TT	CC	CC	CC	CC	CC	NN	CC	CC	TT	CC	TT	CC	TT	CC	CC	TT	TT	CC	CC	CC	TT	TT	TT	CC	CC
2H_26103265	G/T	2H	26103265	NA	IBSC_v2	LGC	NA	NA	NA	NA	GG	GT	GG	GG	GG	GT	GG	GG	GG	GT	GG	GT	GT	GT	GG	GG	GG	GG	GG	GG	GG	GG	GT	GG	GT	GG	GT	GG	GG	GT	GT	GG	GG	GG	GT	GT	GT	GG	GG
2H_26103279	C/G	2H	26103279	NA	IBSC_v2	LGC	NA	NA	NA	NA	CG	GG	CG	CG	CG	GG	CG	CG	GG	GG	CG	GG	GG	GG	CG	GG	GG	CG	CC	CG	CG	CG	GG	CG	GG	CC	GG	CG	CC	GG	GG	CC	CG	CG	GG	GG	GG	CG	CG
2H_26387301	G/A	2H	26387301	NA	IBSC_v2	LGC	NA	NA	NA	NA	GA	GA	GA	GA	GA	GA	GA	GA	GG	GA	GA	GA	GA	GA	GA	GG	GG	GA	GG	GA	GA	GA	GA	GA	GA	GA	GA	GA	GA	GA	GA	GA	GA	GA	GA	GA	GA	GA	GA
2H_26432718	C/T	2H	26432718	NA	IBSC_v2	LGC	NA	NA	NA	NA	CC	TT	CC	CC	CC	NN	CC	CC	NN	TT	CC	TT	TT	TT	TT	NN	NN	CC	NN	CC	CC	CC	TT	CC	TT	CC	TT	CC	CC	CT	TT	CC	CC	CC	TT	TT	TT	CC	CC
2H_26432755	G/A	2H	26432755	NA	IBSC_v2	LGC	NA	NA	NA	NA	AA	GG	AA	AA	AA	NN	AA	AA	NN	GG	AA	GG	GG	GG	GG	NN	NN	AA	NN	AA	AA	AA	GG	AA	GG	AA	GG	AA	AA	GG	GG	AA	AA	AA	GG	GG	GG	AA	AA
2H_30116929	G/C	2H	30116929	NA	IBSC_v2	LGC	NA	NA	NA	NA	GG	GG	CC	GG	GG	CC	CC	GG	GG	GG	CC	CC	CC	CC	CC	CC	CC	GG	GG	GG	CC	GG	CC	GG	GG	CC	CC	CC	CC	CC	GG	CC	GG	CC	GG	GG	CC	CC	GG
2H_30189230	C/T	2H	30189230	NA	IBSC_v2	LGC	NA	NA	NA	NA	CC	CC	CC	TT	CC	CC	CC	TT	CC	CC	CC	CC	CC	CC	CC	CC	CC	CC	CC	CC	CC	TT	CC	NN	CC	CC	CC	CC	CC	CC	CC	CC	CC	CC	CC	CC	CC	CC	TT
2H_30485535	C/T	2H	30485535	NA	IBSC_v2	LGC	NA	NA	NA	NA	CC	CC	CT	CC	NN	NN	CT	CC	NN	CC	CT	NN	CT	CT	CT	CT	CT	CC	CC	CC	NN	CC	CT	CC	CC	CT	CT	CT	CT	CT	CC	NN	CC	CT	CC	CC	NN	CT	CC
2H_31153440	C/A	2H	31153440	NA	IBSC_v2	LGC	NA	NA	NA	NA	AA	AA	CC	CC	AA	CC	CC	CC	AA	AA	CC	CC	CC	CC	CC	CC	CC	AA	CC	AA	CC	CC	AA	CC	AA	AA	AA	CC	AA	CC	AA	AA	AA	CC	AA	AA	CC	CC	CC
2H_31923884	C/A	2H	31923884	NA	IBSC_v2	LGC	NA	NA	NA	NA	CC	CC	CC	CC	CC	CC	CC	CC	CC	CC	CC	CC	CC	CC	CC	CC	CC	CC	CC	CC	CC	CC	CC	CC	CC	CC	CC	CC	CC	CC	CC	CC	CC	CC	CC	CC	CC	AA	CC
2H_32545188	A/G	2H	32545188	NA	IBSC_v2	LGC	NA	NA	NA	NA	GG	GG	GG	AA	GG	GG	GG	AA	GG	GG	AA	AA	GG	AA	AA	AA	AA	GG	AA	GG	AA	AA	GG	GG	GG	GG	GG	AA	GG	AA	GG	GG	GG	AA	GG	GG	AA	GG	AA
2H_32545208	T/C	2H	32545208	NA	IBSC_v2	LGC	NA	NA	NA	NA	TT	TT	TT	TT	TT	TT	TT	TT	TT	TT	TT	TT	TT	TT	TT	TT	TT	TT	TT	TT	TT	TT	TT	TT	TT	TT	TT	TT	TT	TT	TT	TT	TT	TT	CC	TT	TT	CC	TT
2H_32545306	A/G	2H	32545306	NA	IBSC_v2	LGC	NA	NA	NA	NA	AA	AA	AA	AA	AA	AA	AA	AA	AA	AA	GG	GG	AA	GG	GG	AA	AA	AA	AA	AA	GG	AA	AA	AA	AA	AA	AA	GG	AA	GG	AA	AA	AA	AA	AA	AA	GG	AA	AA
2H_32705822	C/T	2H	32705822	NA	IBSC_v2	LGC	NA	NA	NA	NA	CC	CC	CC	CC	CC	CC	CC	CC	CC	CC	TT	TT	CC	TT	TT	CC	CC	CC	CC	CC	TT	CC	CC	CC	CC	CC	CC	TT	CC	TT	CC	CC	CC	CC	CC	CC	TT	CC	CC
2H_32744098	T/G	2H	32744098	NA	IBSC_v2	LGC	NA	NA	NA	NA	TT	TT	TT	GG	TT	TT	TT	GG	TT	TT	GG	GG	TT	GG	GG	GG	GG	TT	GG	TT	GG	GG	TT	TT	TT	TT	TT	GG	TT	GG	TT	TT	TT	GG	GG	TT	GG	GG	GG
2H_32744104	G/C	2H	32744104	NA	IBSC_v2	LGC	NA	NA	NA	NA	GG	GG	GG	CC	GG	GG	GG	CC	GG	GG	CC	CC	GG	CC	CC	CC	CC	GG	CC	GG	CC	CC	GG	GG	GG	GG	GG	CC	GG	CC	GG	GG	GG	CC	CC	GG	CC	CC	CC
2H_32744116	T/G	2H	32744116	NA	IBSC_v2	LGC	NA	NA	NA	NA	TT	TT	TT	GG	TT	TT	TT	GG	TT	TT	GG	GG	TT	GG	GG	GG	GG	TT	GG	TT	GG	GG	TT	TT	TT	TT	TT	GG	TT	GG	TT	TT	TT	GG	TG	TT	GG	TG	GG
2H_33210846	C/G	2H	33210846	NA	IBSC_v2	LGC	NA	NA	NA	NA	CC	CC	CC	GG	CC	CC	CC	GG	CC	CC	GG	GG	CC	GG	GG	GG	GG	CC	GG	CC	GG	GG	CC	CC	CC	CC	CC	GG	CC	GG	CC	CC	CC	GG	GG	CC	GG	GG	GG
2H_33210880	G/T	2H	33210880	NA	IBSC_v2	LGC	NA	NA	NA	NA	GG	GG	GG	GG	GG	GG	GG	GG	GG	GG	GG	GG	GG	GG	GG	GG	GG	GG	GG	GG	GG	GG	GG	GG	GG	GG	GG	GG	GG	GG	GG	GG	GG	GG	TT	GG	GG	TT	GG
2H_33210890	G/A	2H	33210890	NA	IBSC_v2	LGC	NA	NA	NA	NA	GG	GG	GG	AA	GG	GG	GG	AA	GG	GG	AA	AA	GG	AA	AA	AA	AA	GG	AA	GG	AA	AA	GG	GG	GG	GG	GG	AA	GG	AA	GG	GG	GG	AA	GG	GG	AA	GG	AA
2H_33210923	C/G	2H	33210923	NA	IBSC_v2	LGC	NA	NA	NA	NA	CC	CC	CC	CG	CC	CC	CC	CG	CC	CC	GG	GG	CC	GG	GG	CG	CG	CC	CG	CC	GG	CG	CC	CC	CC	CC	CC	GG	CC	GG	CC	CC	CC	CG	CC	CC	GG	CC	CG
2H_33210930	C/T	2H	33210930	NA	IBSC_v2	LGC	NA	NA	NA	NA	CC	CC	CC	TT	CC	CC	CC	TT	CC	CC	TT	TT	CC	TT	TT	TT	TT	CC	TT	CC	TT	TT	CC	CC	CC	CC	CC	TT	CC	TT	CC	CC	CC	TT	TT	CC	TT	TT	TT
2H_33210969	T/A	2H	33210969	NA	IBSC_v2	LGC	NA	NA	NA	NA	TT	TT	TT	TA	TT	TT	TT	TA	TT	TT	TT	TT	TT	TT	TT	TA	TA	TT	TA	TT	TT	TA	TT	TT	TT	TT	TT	TT	TT	TT	TT	TT	TT	TA	AA	TT	TT	AA	TA
2H_33281335	G/A	2H	33281335	NA	IBSC_v2	LGC	NA	NA	NA	NA	GG	GG	GG	GG	GG	GG	GG	GG	GG	GG	GG	GG	GG	GG	GG	GG	GG	GG	GG	GG	GG	GG	GG	GG	GG	GG	GG	GG	GG	GG	GG	GG	GG	GG	AA	GG	GG	AA	GG
2H_33281361	G/C	2H	33281361	NA	IBSC_v2	LGC	NA	NA	NA	NA	GG	GC	GC	GC	GC	GG	GC	GG	GC	GG	GG	GG	GG	GG	GG	GG	GC	GC	GG	GC	GG	GG	GG	GG	GC	GC	GC	GG	GC	GG	GG	GG	GG	GC	GG	GG	GG	GG	GG
2H_33281374	C/G	2H	33281374	NA	IBSC_v2	LGC	NA	NA	NA	NA	CC	CG	CG	CG	CG	CC	CG	CC	CG	CC	CC	CC	CC	CC	CC	CC	CG	CG	CC	CG	CC	CC	CC	CC	CG	CG	CG	CC	CG	CC	CC	CC	CG	CG	CC	CC	CC	CC	CC
2H_33291271	A/G	2H	33291271	NA	IBSC_v2	LGC	NA	NA	NA	NA	AA	AA	AA	AA	AA	AA	AA	AA	AA	AA	GG	GG	AA	GG	GG	AA	AA	AA	GG	AA	GG	AA	AA	AA	AA	AA	AA	GG	AA	GG	AA	AA	AA	AA	GG	AA	GG	GG	AA
2H_33291307	T/C	2H	33291307	NA	IBSC_v2	LGC	NA	NA	NA	NA	TT	TT	TT	TT	TT	TT	TT	TT	TT	TT	CC	CC	TT	CC	CC	TT	TT	TT	CC	TT	CC	TT	TT	TT	TT	TT	TT	CC	TT	CC	TT	TT	TT	TT	CC	TT	CC	CC	TT
2H_36919762	G/A	2H	36919762	NA	IBSC_v2	LGC	NA	NA	NA	NA	AA	AA	AA	AA	AA	AA	AA	AA	NN	AA	NN	AA	AA	AA	AA	NN	NN	AA	AA	AA	AA	AA	AA	AA	AA	AA	AA	NN	AA	AA	AA	NN	AA	AA	AA	AA	AA	GG	AA
2H_37222470	T/C	2H	37222470	NA	IBSC_v2	LGC	NA	NA	NA	NA	CC	CC	CC	CC	CC	CC	CC	CC	TT	CC	TT	CC	CC	CC	CC	TT	TT	CC	CC	CC	CC	CC	CC	CC	CC	CC	CC	TT	CC	CC	CC	TT	CC	CC	CC	CC	CC	CC	CC
2H_37887132	T/C	2H	37887132	NA	IBSC_v2	LGC	NA	NA	NA	NA	TT	TT	TT	TT	TT	TT	TT	TT	TT	TT	TT	TT	TT	TT	TT	TT	TT	TT	TT	TT	TT	TT	TT	TT	TT	TT	TT	TT	TT	TT	TT	TT	TT	TT	TT	TT	TT	CC	TT
2H_37888368	A/T	2H	37888368	NA	IBSC_v2	LGC	NA	NA	NA	NA	TT	TT	TT	TT	TT	TT	TT	TT	AA	TT	NN	TT	TT	TT	TT	AA	AA	TT	TT	TT	TT	TT	TT	TT	TT	TT	TT	NN	TT	TT	TT	NN	TT	TT	TT	TT	TT	AA	TT
2H_38082706	G/A	2H	38082706	NA	IBSC_v2	LGC	NA	NA	NA	NA	AA	AA	AA	AA	AA	AA	AA	AA	GG	AA	GG	AA	AA	AA	AA	GG	GG	AA	AA	AA	AA	AA	AA	AA	AA	AA	AA	GG	AA	AA	AA	GG	AA	AA	AA	AA	AA	GG	AA
2H_39322840	C/A	2H	39322840	NA	IBSC_v2	LGC	NA	NA	NA	NA	CC	CC	CC	CC	CC	CC	CC	CC	CC	CC	AA	CC	CC	CC	CC	CC	CC	CC	CC	CC	CC	CC	CC	CC	CC	CC	CC	AA	CC	CC	CC	AA	CC	CC	CC	CC	CC	CC	CC
2H_39380465	T/G	2H	39380465	NA	IBSC_v2	LGC	NA	NA	NA	NA	TT	TT	TT	TT	TT	TT	TT	TT	NN	TT	NN	TT	TT	TT	TT	TT	TT	TT	TT	TT	TT	TT	TT	TT	TT	TT	TT	NN	TT	TT	TT	NN	TT	TT	TT	TT	TT	NN	TT
2H_39380469	T/A	2H	39380469	NA	IBSC_v2	LGC	NA	NA	NA	NA	TT	TT	TT	TT	TT	TT	TT	TT	NN	TT	NN	TT	TT	TT	TT	TT	TT	TT	TT	TT	TT	TT	TT	TT	TT	TT	TT	NN	TT	TT	TT	NN	TT	TT	TT	TT	TT	NN	TT
2H_40459033	T/C	2H	40459033	NA	IBSC_v2	LGC	NA	NA	NA	NA	TT	TT	TT	TT	TT	TT	TT	TT	NN	TT	CC	TT	TT	TT	TT	TT	TT	TT	TT	TT	TT	TT	TT	TT	TT	TT	TT	CC	TT	TT	TT	CC	TT	TT	TT	TT	TT	NN	TT
2H_40459043	T/C	2H	40459043	NA	IBSC_v2	LGC	NA	NA	NA	NA	TT	TT	TT	TT	TT	TT	TT	TT	NN	TT	CC	TT	TT	TT	TT	TT	TT	TT	TT	TT	TT	TT	TT	TT	TT	TT	TT	CC	TT	TT	TT	NN	TT	TT	TT	TT	TT	NN	TT
2H_42675430	C/T	2H	42675430	NA	IBSC_v2	LGC	NA	NA	NA	NA	TT	TT	TT	TT	TT	TT	TT	TT	TT	TT	CC	TT	TT	TT	TT	TT	TT	TT	TT	TT	TT	TT	TT	TT	TT	TT	TT	CC	TT	TT	TT	CC	TT	TT	TT	TT	TT	TT	TT
2H_42675447	C/A	2H	42675447	NA	IBSC_v2	LGC	NA	NA	NA	NA	AA	AA	AA	AA	AA	AA	AA	AA	AA	AA	CC	AA	AA	AA	AA	AA	AA	AA	AA	AA	AA	AA	AA	AA	AA	AA	AA	CC	AA	AA	AA	CC	AA	AA	AA	AA	AA	AA	AA
2H_42962720	A/C	2H	42962720	NA	IBSC_v2	LGC	NA	NA	NA	NA	CC	CC	CC	CC	CC	CC	CC	CC	CC	CC	AA	CC	CC	CC	CC	CC	CC	CC	CC	CC	CC	CC	CC	CC	CC	CC	CC	AA	CC	CC	CC	AA	CC	CC	CC	CC	CC	CC	CC
2H_44537519	T/G	2H	44537519	NA	IBSC_v2	LGC	NA	NA	NA	NA	TT	TT	TT	TT	TT	TT	TT	TT	TT	TT	GG	TT	TT	TT	TT	TT	TT	TT	TT	TT	TT	TT	TT	TT	TT	TT	TT	GG	TT	TT	TT	GG	TT	TT	TT	TT	TT	TT	TT
2H_44541927	A/G	2H	44541927	NA	IBSC_v2	LGC	NA	NA	NA	NA	AA	AA	AA	AA	AA	AA	AA	AA	AA	AA	GG	AA	AA	AA	AA	AA	AA	AA	AA	AA	AA	AA	AA	AA	AA	AA	AA	GG	AA	AA	AA	GG	AA	AA	AA	AA	AA	AA	AA
2H_44543906	C/A	2H	44543906	NA	IBSC_v2	LGC	NA	NA	NA	NA	CC	CC	CC	CC	CC	CC	CC	CC	CC	CC	AA	CC	CC	CC	CC	CC	CC	CC	CC	CC	CC	CC	CC	CC	CC	CC	CC	AA	CC	CC	CC	AA	CC	CC	CC	CC	CC	CC	CC
2H_44648714	G/A	2H	44648714	NA	IBSC_v2	LGC	NA	NA	NA	NA	GA	GA	GA	GA	GA	GA	GA	GA	GA	GA	AA	GA	GA	GA	GA	GA	GA	GA	GA	GA	GA	GA	GA	GA	GA	GA	GA	AA	GA	GA	GA	AA	GA	GA	GA	GA	GA	GA	GA
2H_44792452	A/C	2H	44792452	NA	IBSC_v2	LGC	NA	NA	NA	NA	AA	AA	AA	AA	AA	AA	AA	AA	AA	AA	CC	AA	AA	AA	AA	NN	AA	AA	AA	AA	AA	AA	AA	AA	AA	AA	NN	CC	AA	AA	AA	CC	AA	AA	AA	NN	NN	AA	AA
2H_45108524	G/A	2H	45108524	NA	IBSC_v2	LGC	NA	NA	NA	NA	GG	GG	GG	GG	GG	GG	GG	GG	GG	GG	AA	GG	GG	GG	GG	GG	GG	GG	GG	GG	GG	GG	GG	GG	GG	GG	GG	AA	GG	GG	GG	AA	GG	GG	GG	GG	GG	GG	GG
2H_45108579	G/A	2H	45108579	NA	IBSC_v2	LGC	NA	NA	NA	NA	GG	GG	GG	GG	GG	GG	GG	GG	GG	GG	AA	GG	GG	GG	GG	GG	GG	GG	GG	GG	GG	GG	GG	GG	GG	GG	GG	AA	GG	GG	GG	AA	GG	GG	GG	GG	GG	GG	GG
2H_45577214	C/T	2H	45577214	NA	IBSC_v2	LGC	NA	NA	NA	NA	CC	CC	TT	CC	CC	TT	CC	CC	CC	CC	TT	CC	TT	CC	CC	TT	TT	CC	CC	CC	CC	CC	CC	CC	CC	CC	CC	TT	CC	CC	CC	TT	CC	TT	CC	CC	CC	CC	CC
2H_45577784	T/C	2H	45577784	NA	IBSC_v2	LGC	NA	NA	NA	NA	TT	TT	TT	TT	TT	TT	TT	TT	TT	TT	CC	TT	TT	TT	TT	TT	TT	TT	TT	TT	TT	TT	TT	TT	TT	TT	TT	CC	TT	TT	TT	CC	TT	TT	TT	TT	TT	TT	TT
2H_45699171	G/A	2H	45699171	NA	IBSC_v2	LGC	NA	NA	NA	NA	GG	GG	AA	GG	GG	AA	GG	GG	GG	GG	GG	GG	AA	GG	GG	AA	AA	GG	GG	GG	GG	GG	GG	GG	GG	GG	GG	GG	GG	GG	GG	GG	GG	AA	GG	GG	GG	GG	GG
2H_45699567	C/T	2H	45699567	NA	IBSC_v2	LGC	NA	NA	NA	NA	NN	CC	TT	CC	CC	NN	CC	CC	CC	NN	CC	NN	NN	CC	NN	TT	TT	CC	CC	CC	NN	NN	CC	NN	CC	CC	CC	CC	CC	CC	NN	NN	CC	TT	NN	NN	CC	CC	NN
2H_46763372	A/T	2H	46763372	NA	IBSC_v2	LGC	NA	NA	NA	NA	TT	TT	TT	TT	TT	TT	TT	TT	AA	TT	AA	TT	TT	TT	TT	AA	AA	TT	AA	TT	TT	TT	TT	TT	TT	TT	TT	AA	TT	TT	TT	AA	TT	TT	TT	TT	TT	TT	TT
2H_46763483	G/A	2H	46763483	NA	IBSC_v2	LGC	NA	NA	NA	NA	AA	AA	AA	AA	AA	AA	AA	AA	GG	AA	GG	AA	AA	AA	AA	GG	GG	AA	GG	AA	AA	AA	AA	AA	AA	AA	AA	GG	AA	AA	AA	GG	AA	AA	AA	AA	AA	AA	AA
2H_47774899	T/C	2H	47774899	NA	IBSC_v2	LGC	NA	NA	NA	NA	TT	TT	TT	TT	TT	CC	TT	TT	TT	TT	TT	TT	CC	TT	TT	CC	CC	TT	TT	TT	TT	TT	TT	TT	TT	TT	TT	TT	TT	TT	TT	TT	TT	CC	TT	TT	TT	TT	TT
2H_47774910	T/C	2H	47774910	NA	IBSC_v2	LGC	NA	NA	NA	NA	TT	TT	TT	TT	TT	CC	TT	TT	TT	TT	TT	TT	CC	TT	TT	CC	CC	TT	TT	TT	TT	TT	TT	TT	TT	TT	TT	TT	TT	TT	TT	TT	TT	CC	TT	TT	TT	TT	TT
2H_47774938	G/A	2H	47774938	NA	IBSC_v2	LGC	NA	NA	NA	NA	AA	AA	AA	AA	AA	AA	AA	GA	AA	AA	AA	AA	AA	AA	AA	GG	GG	AA	GA	AA	AA	AA	AA	AA	AA	AA	GA	AA	AA	AA	AA	AA	AA	AA	AA	AA	AA	AA	AA
2H_47836090	A/G	2H	47836090	NA	IBSC_v2	LGC	NA	NA	NA	NA	GG	AG	GG	GG	GG	GG	GG	AG	AG	AG	GG	GG	GG	GG	AG	GG	GG	GG	AG	GG	AG	AG	AG	GG	AG	AG	GG	GG	AG	AG	GG	AG	AG	GG	GG	GG	GG	GG	AG
2H_47836116	C/T	2H	47836116	NA	IBSC_v2	LGC	NA	NA	NA	NA	CT	CT	CT	CT	CT	CT	CT	CT	CT	CT	CC	CT	CT	CT	CT	CC	CT	CT	CT	CT	CT	CT	CT	CT	CC	CT	CC	CT	CT	CT	CT	CT	CT	CT	CC	CT	CC	CT	CT
2H_47836118	G/A	2H	47836118	NA	IBSC_v2	LGC	NA	NA	NA	NA	AA	GA	AA	AA	AA	GA	AA	GA	GA	GA	AA	AA	AA	AA	GA	GA	GA	AA	GA	AA	GA	GA	GA	AA	GA	GA	AA	AA	GA	GA	AA	GA	GA	AA	AA	AA	AA	AA	GA
2H_47927831	T/C	2H	47927831	NA	IBSC_v2	LGC	NA	NA	NA	NA	TT	TT	NN	TT	TT	CC	TT	TT	TT	NN	TT	TT	CC	TT	TT	CC	CC	TT	NN	TT	TT	TT	TT	TT	TT	TT	TT	TT	TT	TT	TT	TT	NN	CC	TT	TT	TT	TT	TT
2H_48196908	A/T	2H	48196908	NA	IBSC_v2	LGC	NA	NA	NA	NA	AA	AA	AA	AA	AA	TT	AA	AA	TT	AA	AA	AA	TT	AA	AA	TT	TT	AA	AA	AA	AA	AA	AA	AA	AA	AA	AA	AA	AA	AA	AA	AA	AA	TT	AA	AA	AA	AA	AA
2H_49648683	C/A	2H	49648683	NA	IBSC_v2	LGC	NA	NA	NA	NA	NN	CC	CC	CC	NN	CC	NN	NN	CC	CC	NN	NN	CC	NN	CC	AA	AA	CC	CC	AA	CC	CC	CC	AA	NN	NN	AA	NN	CC	NN	CC	NN	NN	CC	AA	CC	CC	AA	NN
2H_49648697	G/A	2H	49648697	NA	IBSC_v2	LGC	NA	NA	NA	NA	NN	GG	GG	GG	NN	GG	NN	NN	GG	GG	NN	NN	GG	NN	GG	AA	AA	GG	GG	AA	GG	GG	GG	AA	NN	NN	AA	NN	GG	NN	GG	NN	NN	GG	AA	GG	GG	AA	NN
2H_49745464	C/G	2H	49745464	NA	IBSC_v2	LGC	NA	NA	NA	NA	GG	GG	GG	GG	GG	GG	GG	GG	GG	GG	CC	GG	GG	GG	GG	NN	NN	GG	CC	GG	GG	GG	GG	GG	GG	GG	GG	CC	GG	GG	GG	CC	GG	GG	GG	GG	GG	GG	GG
2H_49750721	G/A	2H	49750721	NA	IBSC_v2	LGC	NA	NA	NA	NA	GG	GG	GA	GG	GG	GA	GG	GG	GA	GG	GG	GG	GA	GG	GG	GG	GG	GG	GG	GG	GG	GG	GG	GG	GG	GG	GG	GG	GG	GG	GG	GG	GG	GA	GG	GG	GG	GG	GG
2H_49750726	T/C	2H	49750726	NA	IBSC_v2	LGC	NA	NA	NA	NA	TT	TT	TC	TT	TT	TC	TT	TT	TC	TT	TT	TT	TC	TT	TT	TT	TT	TT	TT	TT	TT	TT	TT	TT	TT	TT	TT	TT	TT	TT	TT	TT	TT	TC	TT	TT	TT	TT	TT
2H_49750762	T/G	2H	49750762	NA	IBSC_v2	LGC	NA	NA	NA	NA	TT	TT	TG	TT	TT	TG	TT	TT	GG	TT	TT	TT	TG	TT	TT	TT	TT	TT	TT	TT	TT	TT	TT	TT	TT	TT	TT	TT	TT	TT	TT	TT	TT	GG	TT	TT	TT	TT	TT
2H_49750783	T/C	2H	49750783	NA	IBSC_v2	LGC	NA	NA	NA	NA	NN	CC	TT	CC	CC	NN	CC	CC	TT	NN	TT	NN	NN	CC	NN	TT	TT	CC	TT	CC	NN	NN	CC	NN	CC	CC	CC	TT	CC	CC	NN	NN	CC	TT	NN	NN	CC	CC	NN
2H_50356620	A/G	2H	50356620	NA	IBSC_v2	LGC	NA	NA	NA	NA	GG	GG	AA	GG	GG	AA	GG	GG	AA	GG	AA	GG	AA	GG	GG	GG	GG	GG	AA	GG	GG	GG	GG	GG	GG	GG	GG	AA	GG	GG	GG	AA	GG	AA	GG	GG	GG	GG	GG
2H_50741318	G/C	2H	50741318	NA	IBSC_v2	LGC	NA	NA	NA	NA	CC	CC	CC	CC	CC	CC	CC	CC	CC	CC	GG	CC	CC	CC	CC	GG	GG	CC	GG	CC	CC	CC	CC	CC	CC	CC	CC	GG	CC	CC	CC	GG	CC	CC	GG	CC	CC	CC	CC
2H_50752077	G/T	2H	50752077	NA	IBSC_v2	LGC	NA	NA	NA	NA	TT	TT	TT	TT	TT	TT	TT	TT	TT	TT	GG	TT	TT	TT	TT	GG	GG	TT	GG	TT	TT	TT	TT	TT	TT	TT	TT	GG	TT	TT	TT	GG	TT	TT	GG	TT	TT	TT	TT
2H_50752112	T/C	2H	50752112	NA	IBSC_v2	LGC	NA	NA	NA	NA	CC	CC	TT	CC	CC	TT	CC	CC	TT	CC	TT	CC	TT	CC	CC	TT	TT	CC	TT	CC	CC	CC	CC	CC	CC	CC	CC	TT	CC	CC	CC	TT	CC	TT	TT	CC	CC	CC	CC
2H_52015858	G/C	2H	52015858	NA	IBSC_v2	LGC	NA	NA	NA	NA	CC	CC	GG	CC	CC	GG	GG	CC	GG	CC	CC	GG	GG	GG	CC	GG	GG	CC	CC	CC	CC	CC	CC	CC	CC	CC	CC	CC	CC	CC	CC	CC	CC	GG	CC	GG	CC	GG	CC
2H_52368705	G/A	2H	52368705	NA	IBSC_v2	LGC	NA	NA	NA	NA	GG	GG	GG	GG	GG	GG	GG	GG	GG	GG	GG	GG	GG	GG	GG	AA	AA	GG	GG	GG	GG	GG	GG	GG	GG	GG	GG	GG	GG	GG	GG	GG	GG	GG	GG	GG	GG	AA	GG
2H_52372976	G/C	2H	52372976	NA	IBSC_v2	LGC	NA	NA	NA	NA	GG	GG	CC	GG	GG	CC	CC	GG	CC	GG	GG	CC	CC	CC	GG	CC	CC	GG	GG	GG	GG	GG	GG	GG	GG	GG	GG	GG	GG	GG	GG	GG	GG	CC	GG	CC	GG	CC	GG
2H_52538797	G/C	2H	52538797	NA	IBSC_v2	LGC	NA	NA	NA	NA	GG	GG	CC	GG	GG	CC	CC	GG	CC	GG	GG	CC	CC	CC	GG	CC	CC	GG	GG	GG	GG	GG	GG	GG	GG	GG	GG	GG	GG	GG	GG	GG	GG	CC	GG	CC	GG	CC	GG
2H_52686533	T/C	2H	52686533	NA	IBSC_v2	LGC	NA	NA	NA	NA	CC	CC	CC	CC	CC	CC	TT	CC	CC	CC	CC	TT	CC	TT	CC	CC	CC	CC	CC	CC	CC	CC	CC	CC	CC	CC	CC	CC	CC	CC	CC	CC	CC	CC	CC	TT	CC	CC	CC
2H_52795121	G/A	2H	52795121	NA	IBSC_v2	LGC	NA	NA	NA	NA	AA	AA	GG	AA	AA	GG	GG	AA	GG	AA	AA	GG	GG	GG	AA	GG	GG	AA	AA	AA	AA	AA	AA	AA	AA	AA	AA	AA	AA	AA	AA	AA	AA	GG	AA	GG	AA	GG	AA
2H_52929302	C/T	2H	52929302	NA	IBSC_v2	LGC	NA	NA	NA	NA	CC	CC	TT	CC	CC	TT	CC	CC	TT	CC	CC	CC	TT	CC	CC	TT	TT	CC	CC	CC	CC	CC	CC	CC	CC	CC	CC	CC	CC	CC	CC	CC	CC	TT	CC	CC	CC	TT	CC
2H_53908188	T/C	2H	53908188	NA	IBSC_v2	LGC	NA	NA	NA	NA	TT	TT	CC	TT	TT	CC	TT	TT	CC	TT	CC	TT	CC	TT	TT	CC	CC	TT	TT	TT	TT	TT	TT	TT	TT	TT	TT	CC	TT	TT	TT	CC	TT	CC	CC	TT	TT	CC	TT
2H_54263847	T/C	2H	54263847	NA	IBSC_v2	LGC	NA	NA	NA	NA	TT	TT	CC	TT	TT	CC	TT	TT	TT	TT	CC	TT	CC	TT	TT	CC	CC	TT	TT	TT	TT	TT	TT	TT	TT	TT	TT	CC	TT	TT	TT	CC	TT	CC	CC	TT	TT	CC	TT
2H_55705792	C/G	2H	55705792	NA	IBSC_v2	LGC	NA	NA	NA	NA	GG	GG	GG	GG	GG	GG	CC	GG	CC	GG	GG	CC	GG	CC	GG	GG	GG	GG	GG	GG	GG	GG	GG	GG	GG	GG	GG	GG	GG	CG	GG	GG	GG	GG	GG	CC	GG	GG	GG
2H_57663338	G/A	2H	57663338	NA	IBSC_v2	LGC	NA	NA	NA	NA	GG	GG	AA	GG	GG	AA	GG	GG	GG	GG	GG	GG	AA	GG	AA	AA	AA	GG	AA	GG	GG	GG	GG	GG	GG	GG	GG	GG	GG	GA	GG	GG	GG	AA	GG	GG	GG	GG	GG
2H_57663422	G/T	2H	57663422	NA	IBSC_v2	LGC	NA	NA	NA	NA	GG	GG	TT	GG	GG	TT	GG	GG	GG	GG	GG	GG	TT	GG	TT	TT	TT	GG	TT	GG	GG	GG	GG	GG	GG	GG	GG	GG	GG	GT	GG	GG	GG	TT	GG	GG	GG	GG	GG
2H_58543792	G/T	2H	58543792	NA	IBSC_v2	LGC	NA	NA	NA	NA	TT	TT	NN	TT	TT	GG	GG	TT	GG	NN	TT	GG	GG	GG	GG	GG	GG	TT	GG	TT	GG	TT	TT	TT	TT	TT	TT	TT	TT	GG	TT	TT	TT	GG	TT	GG	TT	GG	TT
2H_59207520	C/A	2H	59207520	NA	IBSC_v2	LGC	NA	NA	NA	NA	CC	CC	CC	CC	CC	CC	AA	CC	AA	CC	CC	AA	CC	AA	AA	AA	AA	CC	AA	CC	AA	CC	CC	CC	CC	CC	CC	CC	CC	CA	CC	CC	CC	CC	CC	AA	CC	CC	CC
2H_63791450	A/G	2H	63791450	NA	IBSC_v2	LGC	NA	NA	NA	NA	GG	GG	GG	GG	GG	NN	GG	GG	GG	GG	AA	GG	GG	GG	AA	NN	NN	GG	AA	GG	GG	AA	GG	GG	GG	AA	GG	GG	GG	GG	GG	AA	AA	GG	GG	GG	GG	NN	GG
2H_63791497	C/T	2H	63791497	NA	IBSC_v2	LGC	NA	NA	NA	NA	CC	CC	TT	TT	CC	NN	TT	TT	CC	CC	CC	CC	CC	CC	CC	NN	NN	CC	CC	TT	TT	CC	TT	TT	CC	CC	TT	CC	TT	CC	CC	CC	CC	TT	CC	CC	CC	NN	CC
2H_65920012	C/G	2H	65920012	NA	IBSC_v2	LGC	NA	NA	NA	NA	CC	CC	CC	CC	GG	CC	GG	GG	CC	CC	CC	GG	CC	GG	GG	CC	CC	NN	CC	GG	CC	CC	CC	CC	GG	CC	CC	CC	CC	GG	GG	CC	GG	CC	CC	GG	CC	GG	GG
2H_66375335	T/C	2H	66375335	NA	IBSC_v2	LGC	NA	NA	NA	NA	TT	TT	TT	TT	CC	TT	CC	CC	TT	TT	TT	CC	TT	CC	CC	TT	TT	CC	TT	TT	TT	TT	TT	TT	CC	TT	TT	TT	TT	CC	CC	TT	CC	TT	TT	CC	TT	CC	CC
2H_69178328	A/G	2H	69178328	NA	IBSC_v2	LGC	NA	NA	NA	NA	GG	GG	NN	GG	GG	GG	GG	GG	AA	NN	GG	GG	GG	AG	GG	NN	NN	GG	AG	NN	NN	GG	GG	GG	NN	GG	NN	GG	GG	GG	GG	GG	GG	GG	GG	GG	NN	GG	GG
2H_74594609	G/A	2H	74594609	NA	IBSC_v2	LGC	NA	NA	NA	NA	AA	AA	GG	GG	GG	GG	AA	GG	GG	AA	GG	AA	GG	AA	GG	GG	GG	GG	GG	GG	AA	AA	GG	GG	GG	GG	GG	GG	GG	GG	GG	GG	GG	GG	GG	AA	GG	GG	GG
2H_74798363	A/G	2H	74798363	NA	IBSC_v2	LGC	NA	NA	NA	NA	GG	GG	AA	AA	NN	NN	NN	AA	AA	NN	AA	NN	AA	GG	NN	AA	AA	NN	AA	AA	NN	GG	AA	AA	AA	AA	AA	AA	AA	AA	AA	AA	NN	AA	AA	NN	AA	AA	AA
2H_74959573	C/A	2H	74959573	NA	IBSC_v2	LGC	NA	NA	NA	NA	AA	AA	CC	CC	CC	CC	AA	CC	CC	AA	CC	AA	CC	AA	CC	CC	CC	CC	CC	CC	AA	AA	CC	CC	CC	CC	CC	CC	CC	CC	CC	CC	CC	CC	CC	AA	CC	CC	CC
2H_75552472	G/A	2H	75552472	NA	IBSC_v2	LGC	NA	NA	NA	NA	AA	AA	GG	GG	GG	GG	AA	GG	GG	AA	GG	AA	GG	AA	GG	GG	GG	GG	GG	GG	AA	AA	GG	GG	GG	GG	GG	GG	GG	GG	GG	GG	GG	GG	GG	AA	GG	GG	GG
2H_77490310	T/A	2H	77490310	NA	IBSC_v2	LGC	NA	NA	NA	NA	AA	AA	TT	TT	TT	TT	AA	TT	TT	AA	TT	AA	TT	AA	TT	TT	TT	TT	TT	TT	AA	AA	TT	TT	TT	TT	TT	TT	TT	TT	TT	TT	TT	TT	TT	AA	TT	TT	TT
2H_78190074	T/C	2H	78190074	NA	IBSC_v2	LGC	NA	NA	NA	NA	CC	CC	TT	TT	TT	TT	CC	TT	TT	CC	TT	CC	TT	CC	TT	TT	TT	TT	TT	TT	CC	CC	TT	TT	TT	TT	TT	TT	TT	TT	TT	TT	TT	TT	TT	CC	TT	TT	TT
2H_78190091	T/G	2H	78190091	NA	IBSC_v2	LGC	NA	NA	NA	NA	GG	GG	TT	TT	TT	TT	GG	TT	TT	GG	TT	GG	TT	GG	TT	TT	TT	TT	TT	TT	GG	GG	TT	TT	TT	TT	TT	TT	TT	TT	TT	TT	TT	TT	TT	GG	TT	TT	TT
2H_78203146	G/A	2H	78203146	NA	IBSC_v2	LGC	NA	NA	NA	NA	AA	AA	GG	GG	GG	GG	AA	GG	GG	AA	GG	AA	GG	AA	GG	GG	GG	GG	GG	GG	AA	AA	GG	GG	GG	GG	GG	GG	GG	GG	GG	GG	GG	GG	GG	AA	GG	GG	GG
2H_78203167	G/A	2H	78203167	NA	IBSC_v2	LGC	NA	NA	NA	NA	AA	AA	GG	GG	GG	GG	AA	GG	GG	AA	GG	AA	GG	AA	GG	GG	GG	GG	GG	GG	AA	AA	GG	GG	GG	GG	GG	GG	GG	GG	GG	GG	GG	GG	GG	AA	GG	GG	GG
2H_93144847	C/T	2H	93144847	NA	IBSC_v2	LGC	NA	NA	NA	NA	TT	TT	TT	CC	TT	NN	TT	TT	CC	TT	TT	NN	TT	TT	TT	CC	CC	NN	TT	TT	TT	TT	TT	TT	TT	TT	TT	TT	TT	TT	TT	TT	TT	TT	TT	TT	TT	NN	TT
2H_99021444	C/T	2H	99021444	NA	IBSC_v2	LGC	NA	NA	NA	NA	CC	CC	CC	CC	CC	CC	CC	TT	CC	CC	CC	CC	CC	CC	CC	CC	CC	CC	TT	CC	CC	CC	CC	CC	CC	CC	CC	CC	CC	CC	CC	CC	CC	CC	CC	CC	CC	CC	TT
2H_100387796	T/C	2H	100387796	NA	IBSC_v2	LGC	NA	NA	NA	NA	CC	CC	CC	CC	CC	CC	CC	NN	NN	NN	CC	CC	NN	CC	CC	CC	CC	NN	TT	CC	CC	CC	CC	CC	CC	CC	CC	CC	CC	CC	CC	CC	CC	CC	CC	NN	CC	CC	TT
2H_100387825	G/A	2H	100387825	NA	IBSC_v2	LGC	NA	NA	NA	NA	AA	AA	AA	AA	AA	AA	AA	NN	NN	NN	AA	AA	NN	AA	AA	AA	AA	NN	GG	AA	AA	AA	AA	AA	AA	AA	AA	AA	AA	AA	AA	AA	AA	AA	AA	NN	AA	AA	GG
2H_104962894	C/T	2H	104962894	NA	IBSC_v2	LGC	NA	NA	NA	NA	CT	CT	CT	CT	CT	NN	CT	NN	CT	CC	TT	CT	CT	NN	CT	CC	NN	NN	CT	NN	CT	CT	TT	CT	CT	NN	CT	CT	CC	NN	CT	CT	CT	CT	CT	NN	CT	CC	CC
2H_110290682	T/G	2H	110290682	NA	IBSC_v2	LGC	NA	NA	NA	NA	GG	GG	GG	TT	GG	GG	GG	GG	TT	GG	GG	GG	GG	GG	TT	TT	TT	GG	GG	GG	GG	GG	GG	GG	GG	GG	GG	GG	GG	GG	TT	GG	GG	GG	GG	GG	GG	GG	GG
2H_112027799	T/C	2H	112027799	NA	IBSC_v2	LGC	NA	NA	NA	NA	CC	CC	CC	TT	CC	CC	CC	CC	NN	CC	CC	CC	CC	CC	TT	TT	TT	CC	CC	CC	CC	CC	CC	CC	CC	CC	CC	CC	CC	CC	TT	CC	CC	CC	CC	CC	CC	CC	CC
2H_112600265	C/G	2H	112600265	NA	IBSC_v2	LGC	NA	NA	NA	NA	CG	CC	CC	CG	CC	CC	CG	CG	CC	CG	CG	CC	CG	CG	CC	CC	CG	CG	CG	CC	CC	CG	CG	CG	CG	CG	CG	CG	CG	CG	CG	CC	CG	CC	CG	CG	CG	CC	CC
2H_120720586	G/A	2H	120720586	NA	IBSC_v2	LGC	NA	NA	NA	NA	GA	GG	GA	GA	GA	GA	GA	GG	GG	GA	GG	GG	GG	GA	GA	GG	GG	GA	GG	GG	GA	GG	GA	GG	GG	GG	GG	GG	GA	GG	GA	GG	GA	GG	GA	GG	GG	GA	GG
2H_120720592	T/C	2H	120720592	NA	IBSC_v2	LGC	NA	NA	NA	NA	TT	TT	TT	TT	TT	TT	TT	CC	CC	TT	TT	TT	TT	TT	TT	CC	CC	TT	TT	TT	TT	TT	TT	TT	TT	TT	TT	TT	TT	TT	TT	TT	TT	TT	TT	TT	TT	TT	CC
2H_120720623	C/T	2H	120720623	NA	IBSC_v2	LGC	NA	NA	NA	NA	CT	TT	CT	CT	CT	CT	CT	CC	CC	CT	TT	TT	TT	CT	CT	CC	CC	CT	TT	TT	CT	TT	CT	TT	TT	TT	TT	TT	CT	TT	CT	TT	CT	TT	CT	TT	TT	CT	CC
2H_122766315	G/A	2H	122766315	NA	IBSC_v2	LGC	NA	NA	NA	NA	GG	GG	GG	AA	GG	GG	GG	AA	GG	GG	GG	GG	GG	GG	AA	AA	AA	GG	AA	GG	GG	GG	GG	GG	GG	GG	GG	GG	GG	GG	AA	GG	GG	GG	GG	GG	GG	GG	AA
2H_127030114	A/G	2H	127030114	NA	IBSC_v2	LGC	NA	NA	NA	NA	AA	AA	AA	GG	AA	AA	AA	GG	AA	AA	AA	AA	AA	AA	GG	GG	GG	AA	GG	AA	AA	AA	AA	AA	AA	AA	AA	AA	AA	AA	GG	AA	AA	AA	AA	AA	AA	AA	GG
2H_127454044	A/G	2H	127454044	NA	IBSC_v2	LGC	NA	NA	NA	NA	AA	AA	AA	GG	AA	AA	AA	GG	AA	NN	AA	AA	AA	AA	GG	GG	GG	AA	GG	AA	AA	AA	AA	AA	AA	AA	AA	AA	AA	AA	GG	AA	AA	AA	AA	AA	AA	AA	GG
2H_127473174	T/C	2H	127473174	NA	IBSC_v2	LGC	NA	NA	NA	NA	TT	TT	TT	CC	TT	TT	TT	CC	TT	TT	TT	TT	TT	TT	CC	CC	CC	TT	CC	TT	TT	TT	TT	TT	TT	TT	TT	TT	TT	TT	CC	TT	TT	TT	TT	TT	TT	TT	CC
2H_128282334	C/T	2H	128282334	NA	IBSC_v2	LGC	NA	NA	NA	NA	CC	CC	CC	TT	CC	CC	CC	TT	CC	CC	CC	CC	CC	CC	TT	TT	TT	CC	TT	CC	CC	CC	CC	CC	CC	CC	CC	CC	CC	CC	TT	CC	CC	CC	CC	CC	CC	CC	TT
2H_131836691	C/G	2H	131836691	NA	IBSC_v2	LGC	NA	NA	NA	NA	CC	CC	CC	CC	CC	CC	CC	CC	CC	CC	CG	CC	CC	CC	CC	CC	CC	CC	CC	CC	CC	CC	CC	CC	CC	CC	CC	CG	CC	CC	CC	CG	CC	CC	CC	CC	CC	CC	CC
2H_132828217	T/C	2H	132828217	NA	IBSC_v2	LGC	NA	NA	NA	NA	TT	TT	TT	TT	TT	TT	TT	NN	TT	TT	TT	TT	TT	TT	TT	CC	CC	TT	TT	TT	TT	TT	TT	TT	TT	TT	TT	TT	TT	TT	TT	TT	TT	TT	TT	TT	TT	TT	NN
2H_144228300	G/A	2H	144228300	NA	IBSC_v2	LGC	NA	NA	NA	NA	GG	GG	GG	GG	AA	GG	AA	GG	GG	GG	AA	GG	GG	GG	GG	GG	GG	GG	GG	AA	GG	GG	GG	AA	AA	AA	GG	AA	AA	GG	GG	AA	AA	GG	AA	GG	GG	GG	GG
2H_146356765	G/T	2H	146356765	NA	IBSC_v2	LGC	NA	NA	NA	NA	GG	GG	GG	GG	TT	GG	TT	GG	GG	GG	TT	GG	GG	GG	GG	GG	GG	GG	GG	TT	GG	GG	GG	TT	TT	TT	GG	TT	TT	GG	GG	TT	TT	GG	TT	GG	GG	GG	GG
2H_160426604	C/T	2H	160426604	NA	IBSC_v2	LGC	NA	NA	NA	NA	CC	CC	CC	CC	TT	CC	TT	CC	CC	CC	TT	CC	CC	CC	CC	CC	CC	CC	CC	TT	CC	CC	CC	TT	TT	TT	CC	TT	TT	CC	CC	TT	TT	CC	TT	CC	CC	CC	CC
2H_160426657	C/A	2H	160426657	NA	IBSC_v2	LGC	NA	NA	NA	NA	CC	CC	CC	CC	AA	CC	AA	CC	CC	CC	AA	CC	CC	CC	CC	CC	CC	CC	CC	AA	CC	CC	CC	AA	AA	AA	CC	AA	AA	CC	CC	AA	AA	CC	AA	CC	CC	CC	CC
2H_162573908	G/C	2H	162573908	NA	IBSC_v2	LGC	NA	NA	NA	NA	GG	GG	GG	GG	CC	GG	CC	GG	GG	GG	CC	GG	GG	GG	GG	GG	GG	GG	GG	CC	GG	GG	GG	CC	CC	CC	GG	CC	CC	GG	GG	CC	CC	GG	CC	GG	GG	GG	GG
2H_166660276	T/C	2H	166660276	NA	IBSC_v2	LGC	NA	NA	NA	NA	TT	TT	TT	TT	CC	TT	CC	TT	TT	TT	CC	TT	TT	TT	TT	TT	TT	TT	TT	CC	TT	TT	TT	CC	CC	CC	TT	CC	CC	TT	TT	CC	CC	TT	CC	TT	TT	TT	TT
2H_166772784	C/G	2H	166772784	NA	IBSC_v2	LGC	NA	NA	NA	NA	CC	CC	CC	CC	GG	CC	GG	CC	CC	CC	GG	CC	CC	CC	CC	CC	CC	CC	CC	GG	CC	CC	CC	GG	GG	GG	CC	GG	GG	CC	CC	GG	GG	CC	GG	CC	CC	CC	CC
2H_166772808	G/A	2H	166772808	NA	IBSC_v2	LGC	NA	NA	NA	NA	GG	GG	GG	GG	AA	GG	AA	GG	GG	GG	AA	GG	GG	GG	GG	GG	GG	GG	GG	AA	GG	GG	GG	AA	AA	AA	GG	AA	AA	GG	GG	AA	AA	GG	AA	GG	GG	GG	GG
2H_176873798	C/T	2H	176873798	NA	IBSC_v2	LGC	NA	NA	NA	NA	NN	CC	CC	NN	TT	CC	TT	CC	CC	NN	TT	CC	CC	CC	CC	CC	CC	CC	CC	TT	CC	CC	CC	TT	TT	TT	CC	TT	TT	CC	CC	TT	TT	CC	TT	CC	CC	CC	CC
2H_238679534	T/A	2H	238679534	NA	IBSC_v2	LGC	NA	NA	NA	NA	NN	AA	AA	AA	AA	AA	AA	NN	AA	AA	AA	AA	AA	AA	AA	TT	TT	AA	TT	AA	AA	AA	AA	AA	AA	AA	AA	AA	AA	AA	NN	AA	AA	AA	AA	AA	AA	AA	NN
2H_332367455	C/T	2H	332367455	NA	IBSC_v2	LGC	NA	NA	NA	NA	CT	CT	CT	CT	CT	CC	CC	CC	CC	NN	CC	CC	CC	CC	CC	CC	CC	CC	CC	CC	CC	CC	CC	CC	CT	CC	CC	CC	CC	CT	CC	CC	CT	CC	CC	CC	CC	CC	CC
2H_332367463	T/C	2H	332367463	NA	IBSC_v2	LGC	NA	NA	NA	NA	TC	TC	TC	TC	TC	TC	TT	TT	TT	NN	TC	TT	TC	CC	TT	TT	TT	TT	TT	TC	TT	TT	TT	TC	TC	CC	TC	CC	TT	TC	TC	TT	CC	TT	TT	TC	TT	TT	TT
2H_332367473	C/T	2H	332367473	NA	IBSC_v2	LGC	NA	NA	NA	NA	CC	CC	CT	CC	CC	CT	CC	CC	CC	NN	CT	CC	CT	TT	CC	CC	CC	CC	CC	CT	CC	CC	CC	CT	CT	TT	CT	TT	CC	CT	CT	CC	CT	CC	CC	CT	CC	CC	CC
2H_332367509	C/G	2H	332367509	NA	IBSC_v2	LGC	NA	NA	NA	NA	CC	CC	CG	CC	CC	CG	CC	CC	CC	NN	CG	CC	CG	GG	CC	CC	CC	CC	CC	CG	CC	CC	CC	CG	CG	GG	CG	GG	CC	CG	CG	CC	CG	CC	CC	CG	CC	CC	CC
2H_349356012	C/A	2H	349356012	NA	IBSC_v2	LGC	NA	NA	NA	NA	CA	CC	CA	CC	CA	CC	CA	CC	CA	CA	CA	CA	CC	CC	CC	CC	CC	CA	CC	CC	CA	CC	CC	CA	CA	CC	CC	CA	CC	CA	CA	CC	CA	CA	CC	CA	CC	CC	CC
2H_349356046	A/T	2H	349356046	NA	IBSC_v2	LGC	NA	NA	NA	NA	AT	AA	AT	AA	AT	AA	AT	AA	AT	AT	AT	AT	AA	AA	AA	AA	AA	AT	AA	AA	AT	AA	AA	AT	AT	AA	AA	AT	AA	AT	AT	AA	AT	AT	AA	AT	AA	AA	AA
2H_349356049	A/T	2H	349356049	NA	IBSC_v2	LGC	NA	NA	NA	NA	AT	AA	AT	AA	AT	AA	AT	AA	AT	AT	AT	AT	AA	AA	AA	AA	AA	AT	AA	AA	AT	AA	AA	AT	AT	AA	AA	AT	AA	AT	AT	AA	AT	AT	AA	AT	AA	AA	AA
2H_350637123	C/T	2H	350637123	NA	IBSC_v2	LGC	NA	NA	NA	NA	TT	TT	NN	TT	TT	TT	TT	TT	TT	TT	TT	TT	TT	TT	TT	CT	TT	TT	TT	TT	TT	TT	TT	CT	NN	TT	TT	TT	TT	TT	CT	CT	TT	TT	TT	TT	NN	TT	TT
2H_474968159	C/G	2H	474968159	NA	IBSC_v2	LGC	NA	NA	NA	NA	CC	CC	CC	CC	CC	CG	NN	CC	CC	CC	NN	NN	NN	NN	CC	CG	CC	CC	CC	CG	CC	CC	CC	CC	CC	NN	CG	CC	NN	CC	CC	NN	NN	CC	CC	CC	CC	CC	NN
2H_474968173	C/T	2H	474968173	NA	IBSC_v2	LGC	NA	NA	NA	NA	CC	CC	CC	CC	CC	CT	NN	CC	CC	CC	NN	NN	NN	NN	CC	CT	CC	CC	CC	CT	CC	CC	CC	CC	CC	NN	CT	CC	NN	CC	CC	NN	NN	CC	CC	CC	CC	CC	NN
2H_500164452	G/A	2H	500164452	NA	IBSC_v2	LGC	NA	NA	NA	NA	GA	GA	GG	GA	GA	GG	GA	GG	GA	GA	GA	GA	GG	GA	GG	GA	GA	GG	GG	GA	GG	GA	GG	GA	GA	GA	GG	GG	GA	GG	GG	GA	GA	GA	GA	GG	GA	GA	GG
2H_500164473	G/C	2H	500164473	NA	IBSC_v2	LGC	NA	NA	NA	NA	GC	GC	GG	GC	GC	GG	GC	GG	GC	GC	GC	GC	GG	GC	GG	GC	GC	GG	GG	GC	GG	GC	GG	GC	GC	GC	GG	GG	GC	GG	GG	GC	GC	GC	GC	GG	GC	GC	GG
2H_540670502	T/A	2H	540670502	NA	IBSC_v2	LGC	NA	NA	NA	NA	TA	TA	TA	TT	TA	TA	TA	TT	TA	TA	TT	TT	TA	TT	TT	TT	TT	TA	TT	TA	TT	TT	TA	TA	TA	TA	TA	TT	TA	TT	TA	TA	TA	TT	TT	TA	TT	TT	TT
2H_540670872	C/T	2H	540670872	NA	IBSC_v2	LGC	NA	NA	NA	NA	CC	CC	CC	CC	CC	CC	CC	CC	CC	CC	CT	CT	CC	CT	CT	CC	CC	CC	CC	CC	CT	CC	CC	CC	CC	CC	CC	CT	CC	CC	CC	CC	CC	CC	CC	CC	CT	CC	CC
2H_555618664	A/T	2H	555618664	NA	IBSC_v2	LGC	NA	NA	NA	NA	NN	AT	TT	TT	TT	NN	TT	TT	TT	NN	TT	NN	NN	AT	NN	AA	AA	TT	TT	TT	NN	NN	TT	NN	TT	TT	TT	TT	TT	TT	NN	NN	TT	AT	NN	NN	TT	TT	NN
2H_580132941	A/G	2H	580132941	NA	IBSC_v2	LGC	NA	NA	NA	NA	AG	AG	AG	AG	AG	AG	AG	AG	AG	AG	AG	AG	AG	AG	AG	AA	AA	AG	AG	AG	AG	AG	AG	AG	AG	AG	AG	AG	AG	AG	AG	AG	AG	AG	AG	AG	AG	AG	AG
2H_580132943	C/G	2H	580132943	NA	IBSC_v2	LGC	NA	NA	NA	NA	CG	CG	CG	CG	CG	CG	CG	CG	CG	CG	CG	CG	CG	CG	CG	CC	CC	CG	CG	CG	CG	CG	CG	CG	CG	CG	CG	CG	CG	CG	CG	CG	CG	CG	CG	CG	CG	CG	CG
2H_607449964	T/C	2H	607449964	NA	IBSC_v2	LGC	NA	NA	NA	NA	TT	TT	CC	CC	TT	CC	TT	TT	CC	TT	TT	TT	CC	CC	TT	TT	TT	CC	CC	TT	TT	TT	CC	TT	TT	TT	TT	TT	TT	CC	CC	TT	TT	CC	TT	CC	CC	TT	TT
2H_607449980	A/G	2H	607449980	NA	IBSC_v2	LGC	NA	NA	NA	NA	AA	AA	GG	GG	AA	GG	AA	AA	GG	AA	AA	AA	GG	GG	AA	AA	AA	GG	GG	AA	AA	AA	GG	AA	AA	AA	AA	AA	AA	GG	GG	AA	AA	GG	AA	GG	GG	AA	AA
2H_607782487	C/G	2H	607782487	NA	IBSC_v2	LGC	NA	NA	NA	NA	CC	CC	GG	GG	CC	GG	CC	CC	GG	CC	CC	CC	GG	GG	CC	CC	CC	GG	GG	CC	CC	CC	GG	CC	CC	CC	CC	CC	CC	GG	GG	CC	CC	CC	CC	GG	GG	CC	CC
2H_609289789	G/A	2H	609289789	NA	IBSC_v2	LGC	NA	NA	NA	NA	GG	GG	AA	AA	AA	AA	AA	GG	AA	GG	GG	GG	AA	AA	GG	GG	GG	AA	AA	AA	GG	GG	AA	AA	AA	AA	GG	GG	AA	AA	AA	AA	AA	AA	AA	AA	AA	GG	GG
2H_609930466	T/C	2H	609930466	NA	IBSC_v2	LGC	NA	NA	NA	NA	TT	TT	CC	CC	CC	CC	CC	TT	CC	TT	TT	TT	CC	CC	TT	TT	TT	CC	CC	CC	TT	TT	CC	CC	CC	CC	TT	TT	CC	CC	CC	CC	CC	CC	CC	CC	CC	TT	TT
2H_609930539	T/G	2H	609930539	NA	IBSC_v2	LGC	NA	NA	NA	NA	TT	TT	GG	GG	GG	GG	GG	TT	GG	TT	TT	TT	GG	GG	TT	TT	TT	GG	GG	GG	TT	TT	GG	GG	GG	GG	TT	TT	GG	GG	GG	GG	GG	GG	GG	GG	GG	TT	TT
2H_610379194	C/G	2H	610379194	NA	IBSC_v2	LGC	NA	NA	NA	NA	CC	CC	GG	GG	GG	GG	GG	CC	GG	CC	CC	CC	GG	GG	CC	CC	CC	GG	GG	GG	CC	CC	GG	GG	GG	GG	CC	CC	GG	GG	GG	GG	GG	GG	GG	GG	GG	CC	CC
2H_612009579	C/T	2H	612009579	NA	IBSC_v2	LGC	NA	NA	NA	NA	CC	CC	TT	TT	TT	TT	TT	CC	TT	CC	CC	CC	TT	TT	CC	CC	CC	TT	TT	TT	CC	CC	TT	TT	TT	TT	CC	CC	TT	TT	TT	TT	TT	TT	TT	TT	TT	CC	CC
2H_612009596	A/G	2H	612009596	NA	IBSC_v2	LGC	NA	NA	NA	NA	AA	AA	GG	GG	GG	GG	GG	AA	GG	AA	AA	AA	GG	GG	AA	AA	AA	GG	GG	GG	AA	AA	GG	GG	GG	GG	AA	AA	GG	GG	GG	GG	GG	GG	GG	GG	GG	AA	AA
2H_612549275	A/G	2H	612549275	NA	IBSC_v2	LGC	NA	NA	NA	NA	AA	AA	GG	GG	GG	GG	GG	AA	GG	AA	AA	AA	GG	GG	AA	GG	GG	GG	GG	GG	AA	AA	GG	GG	GG	GG	AA	AA	GG	GG	GG	GG	GG	GG	GG	GG	GG	AA	AA
2H_613632775	C/T	2H	613632775	NA	IBSC_v2	LGC	NA	NA	NA	NA	CC	CC	CC	CC	TT	CC	TT	CC	TT	CC	CC	CC	CC	CC	CC	CC	CC	TT	CC	TT	CC	CC	CC	TT	TT	TT	CC	CC	TT	CC	CC	CC	TT	TT	TT	TT	CC	CC	CC
2H_616730367	G/A	2H	616730367	NA	IBSC_v2	LGC	NA	NA	NA	NA	AA	AA	AA	AA	AA	AA	AA	AA	AA	AA	AA	AA	AA	AA	AA	AA	AA	AA	AA	AA	GG	AA	AA	AA	AA	AA	AA	AA	AA	AA	AA	AA	AA	AA	AA	AA	AA	AA	AA
2H_616730399	G/A	2H	616730399	NA	IBSC_v2	LGC	NA	NA	NA	NA	AA	AA	AA	AA	AA	AA	AA	AA	AA	AA	AA	AA	AA	AA	AA	AA	AA	AA	AA	AA	GG	AA	AA	AA	AA	AA	AA	AA	AA	AA	AA	AA	AA	AA	AA	AA	AA	AA	AA
2H_616919088	G/T	2H	616919088	NA	IBSC_v2	LGC	NA	NA	NA	NA	GG	GG	GG	GG	TT	GG	GG	GG	TT	GG	TT	GG	TT	GG	GG	TT	TT	GG	GG	GG	NN	TT	GG	GG	TT	GG	TT	GG	TT	GG	TT	GG	TT	TT	GG	GG	GG	GG	GG
2H_618211480	A/T	2H	618211480	NA	IBSC_v2	LGC	NA	NA	NA	NA	AA	AA	AA	TT	AA	AA	AA	AA	AA	AA	AA	AA	AA	AA	AA	NN	NN	AA	AA	AA	TT	AA	AA	AA	AA	AA	AA	AA	AA	AA	AA	AA	AA	AA	AA	AA	AA	AA	AA
2H_618952979	C/T	2H	618952979	NA	IBSC_v2	LGC	NA	NA	NA	NA	CC	CC	CC	TT	CC	CC	CC	CC	CC	CC	CC	CC	CC	CC	CC	TT	TT	CC	CC	CC	TT	CC	CC	CC	CC	CC	CC	CC	CC	CC	CC	CC	CC	CC	CC	CC	CC	CC	CC
2H_625192763	C/T	2H	625192763	NA	IBSC_v2	LGC	NA	NA	NA	NA	CT	CC	NN	CC	CC	CT	CC	CC	CC	TT	CC	CT	TT	CC	CT	NN	CC	CC	NN	NN	CT	TT	CC	CT	NN	CC	NN	CC	NN	CC	CT	TT	NN	CC	TT	CT	NN	CC	TT
2H_632692964	G/C	2H	632692964	NA	IBSC_v2	LGC	NA	NA	NA	NA	GG	GG	GG	GG	GG	GG	GG	GG	GG	GG	GG	GG	GG	GG	GG	GG	GG	GG	CC	GG	GG	GG	GG	GG	GG	GG	GG	GG	GG	GG	GG	GG	GG	GG	GG	GG	GG	GG	GG
2H_632693012	C/T	2H	632693012	NA	IBSC_v2	LGC	NA	NA	NA	NA	TT	TT	TT	TT	TT	TT	TT	TT	TT	TT	TT	TT	TT	TT	TT	TT	TT	TT	CC	TT	TT	TT	TT	TT	TT	TT	TT	TT	TT	TT	TT	TT	TT	TT	TT	TT	TT	TT	TT
2H_632848444	C/G	2H	632848444	NA	IBSC_v2	LGC	NA	NA	NA	NA	GG	GG	CC	GG	GG	CC	GG	GG	GG	GG	GG	GG	CC	CC	GG	GG	GG	CC	GG	GG	GG	GG	CC	GG	GG	GG	GG	GG	GG	CC	CC	GG	GG	CC	GG	CC	CC	GG	GG
2H_639061725	A/C	2H	639061725	NA	IBSC_v2	LGC	NA	NA	NA	NA	AC	AC	AC	AC	AC	AC	AC	AC	AC	AC	AC	AC	AC	AC	AC	AA	AA	AC	AC	AC	AC	AC	AC	AC	AC	AC	AC	AC	AC	AC	AC	AC	AC	AC	AC	AC	AC	AC	AC
2H_639061989	C/G	2H	639061989	NA	IBSC_v2	LGC	NA	NA	NA	NA	CG	CG	CG	CC	CG	CG	CG	CG	CG	CC	CG	CG	CG	CG	CG	CG	CG	CG	CC	CG	CG	CG	CG	CG	CG	CG	CG	CG	CG	CG	CG	CG	CG	CG	CG	CG	CG	CG	CG
2H_639062025	A/G	2H	639062025	NA	IBSC_v2	LGC	NA	NA	NA	NA	AG	AG	AG	AA	AG	AG	AG	AG	AG	AA	AG	AG	AG	AG	AG	AG	AG	AG	AA	AG	AG	AG	AG	AG	AG	AG	AG	AG	AG	AG	AG	AG	AG	AG	AG	AG	AG	AG	AG
2H_639289588	C/T	2H	639289588	NA	IBSC_v2	LGC	NA	NA	NA	NA	TT	TT	TT	CC	TT	TT	TT	TT	TT	CC	TT	TT	TT	TT	TT	CC	CC	TT	CC	TT	TT	TT	TT	TT	TT	TT	TT	TT	TT	TT	TT	TT	TT	TT	TT	TT	TT	TT	TT
2H_639794334	A/G	2H	639794334	NA	IBSC_v2	LGC	NA	NA	NA	NA	AA	GG	AG	AA	AA	AA	AA	AA	AA	NN	AA	AA	NN	NN	AG	GG	GG	AA	NN	AA	AA	AA	GG	AA	AA	AA	AA	AA	AA	AA	AA	AA	AA	AA	GG	GG	AA	AA	AA
2H_642169012	C/T	2H	642169012	NA	IBSC_v2	LGC	NA	NA	NA	NA	TT	NN	NN	TT	TT	TT	TT	TT	TT	TT	TT	TT	TT	CT	TT	NN	CC	TT	CC	NN	TT	TT	TT	TT	NN	TT	TT	TT	TT	NN	TT	NN	TT	TT	TT	TT	TT	TT	NN
2H_642736180	G/T	2H	642736180	NA	IBSC_v2	LGC	NA	NA	NA	NA	GG	GG	TT	GG	GG	TT	GG	GG	GG	GG	TT	GG	TT	TT	GG	GG	GG	TT	GG	GG	GG	GG	TT	GG	GG	TT	TT	TT	GG	TT	TT	TT	TT	TT	GG	TT	TT	GG	GG
2H_645396499	C/T	2H	645396499	NA	IBSC_v2	LGC	NA	NA	NA	NA	TT	TT	NN	TT	NN	CC	TT	TT	TT	NN	CC	TT	CC	CC	TT	NN	CC	CC	NN	NN	TT	NN	CC	NN	NN	CC	NN	CC	NN	CC	CC	NN	CC	CC	TT	CC	CC	TT	TT
2H_645396511	T/C	2H	645396511	NA	IBSC_v2	LGC	NA	NA	NA	NA	TT	TT	NN	TT	NN	CC	TT	TT	TT	TT	CC	TT	CC	CC	TT	TT	TT	CC	TT	NN	TT	TT	CC	TT	NN	CC	NN	CC	TT	CC	CC	CC	CC	CC	TT	CC	CC	TT	TT
2H_645957936	A/G	2H	645957936	NA	IBSC_v2	LGC	NA	NA	NA	NA	GG	GG	AA	GG	GG	AA	GG	GG	GG	GG	AA	GG	AA	AA	GG	AA	AA	AA	AA	GG	GG	GG	AA	GG	GG	AA	AA	AA	GG	AA	AA	AA	AA	AA	GG	AA	AA	GG	GG
2H_645968282	T/A	2H	645968282	NA	IBSC_v2	LGC	NA	NA	NA	NA	TT	TT	TT	TT	TT	AA	NN	TT	TT	NN	TT	TT	TT	TT	TA	TT	TT	TT	TT	TT	TA	TT	TT	TT	TT	TT	TT	NN	TT	TT	TT	TT	TT	TT	TT	TT	TT	TT	TT
2H_647258179	A/G	2H	647258179	NA	IBSC_v2	LGC	NA	NA	NA	NA	GG	GG	AA	GG	GG	AA	GG	GG	GG	GG	AA	GG	AA	AA	GG	AA	AA	AA	GG	GG	GG	GG	AA	GG	GG	AA	AA	AA	GG	AA	AA	AA	AA	AA	GG	AA	AA	GG	GG
2H_647829148	T/C	2H	647829148	NA	IBSC_v2	LGC	NA	NA	NA	NA	CC	CC	TT	CC	CC	TT	CC	CC	CC	CC	TT	CC	TT	TT	CC	TT	TT	TT	CC	CC	CC	CC	TT	CC	CC	TT	TT	TT	CC	TT	TT	TT	TT	TT	CC	TT	TT	CC	CC
2H_649520050	C/A	2H	649520050	NA	IBSC_v2	LGC	NA	NA	NA	NA	CC	AA	CC	AA	AA	CC	AA	AA	AA	CC	CC	AA	CC	CC	AA	AA	AA	CC	AA	AA	AA	AA	CC	AA	AA	CC	CC	CC	AA	CC	CC	CC	CC	CC	AA	CC	CC	AA	AA
2H_649557855	T/C	2H	649557855	NA	IBSC_v2	LGC	NA	NA	NA	NA	TT	CC	TT	CC	TT	TT	TT	CC	CC	TT	TT	TT	TT	TT	CC	CC	CC	TT	CC	CC	CC	CC	TT	CC	CC	CC	TT	TT	CC	TT	TT	TT	TT	TT	CC	TT	TT	CC	CC
2H_649557998	T/A	2H	649557998	NA	IBSC_v2	LGC	NA	NA	NA	NA	TT	AA	TT	AA	TT	TT	TT	AA	AA	NN	TT	TT	TT	TT	AA	AA	AA	TT	AA	AA	AA	AA	TT	AA	AA	AA	TT	TT	AA	TT	TT	TT	TT	TT	AA	TT	TT	AA	AA
2H_649970608	G/A	2H	649970608	NA	IBSC_v2	LGC	NA	NA	NA	NA	GG	GA	GG	GA	NN	NN	NN	GA	NN	NN	NN	NN	GG	GG	GG	GG	GA	NN	GA	NN	NN	GG	GG	GA	GA	NN	GG	GG	GG	GG	GG	GG	GG	GG	GG	GG	GG	GG	GG
2H_649970622	C/T	2H	649970622	NA	IBSC_v2	LGC	NA	NA	NA	NA	CC	CT	CC	CT	NN	NN	NN	CT	NN	NN	NN	NN	CC	CC	CT	CT	CC	NN	CT	NN	NN	CT	CC	CT	CC	NN	CC	CC	CT	CC	CC	CC	CC	CC	CT	CC	CC	CC	CT
2H_649977579	G/A	2H	649977579	NA	IBSC_v2	LGC	NA	NA	NA	NA	AA	AA	AA	AA	GG	AA	AA	AA	AA	GG	AA	AA	AA	AA	AA	AA	AA	AA	AA	AA	AA	AA	AA	AA	AA	AA	AA	AA	AA	AA	AA	AA	AA	AA	AA	AA	AA	AA	AA
2H_649977589	C/T	2H	649977589	NA	IBSC_v2	LGC	NA	NA	NA	NA	CC	CC	CC	CC	TT	CC	CC	CC	CC	TT	CC	CC	CC	CC	CC	CC	CC	CC	CC	CC	CC	CC	CC	CC	CC	CC	CC	CC	CC	CC	CC	CC	CC	CC	CC	CC	CC	CC	CC
2H_651372029	G/A	2H	651372029	NA	IBSC_v2	LGC	NA	NA	NA	NA	GG	AA	GG	AA	AA	NN	AA	AA	AA	AA	GG	AA	GG	GG	GG	AA	AA	GG	AA	AA	AA	AA	GG	AA	GG	GG	GG	GG	AA	GG	GG	GG	GG	GG	AA	GG	GG	AA	AA
2H_653534377	G/C	2H	653534377	NA	IBSC_v2	LGC	NA	NA	NA	NA	GG	CC	GG	CC	CC	GG	CC	CC	CC	CC	GG	CC	GG	GG	GG	CC	CC	GG	CC	CC	CC	CC	GG	CC	GG	GG	GG	GG	CC	GG	GG	GG	GG	GG	CC	GG	CC	CC	CC
2H_655480677	A/T	2H	655480677	NA	IBSC_v2	LGC	NA	NA	NA	NA	AA	TT	AA	AA	AA	NN	AA	AA	TT	TT	AA	TT	AA	AA	AA	AA	AA	TT	TT	AA	TT	TT	AA	AA	AA	AA	AA	AA	AA	AA	AA	AA	AA	AA	AA	TT	NN	NN	AA
2H_655480678	G/C	2H	655480678	NA	IBSC_v2	LGC	NA	NA	NA	NA	CC	CC	GG	GG	CC	NN	GG	GG	CC	CC	CC	CC	CC	CC	GG	GG	GG	CC	CC	GG	CC	CC	GG	GG	CC	GG	GG	CC	GG	CC	CC	GG	GG	GG	GG	CC	NN	NN	GG
2H_656434573	C/T	2H	656434573	NA	IBSC_v2	LGC	NA	NA	NA	NA	TT	CC	CC	CC	CC	CC	NN	CC	CC	CC	TT	CC	TT	NN	TT	CC	CC	NN	NN	CC	CC	CC	TT	CC	CC	TT	NN	NN	CC	TT	TT	TT	TT	NN	CC	TT	CT	CC	CC
2H_656434575	G/A	2H	656434575	NA	IBSC_v2	LGC	NA	NA	NA	NA	GG	AA	AA	AA	AA	AA	GG	AA	AA	AA	GG	AA	GG	GG	GG	AA	AA	GG	GG	AA	AA	AA	GG	AA	AA	GG	GG	GG	AA	GG	GG	GG	GG	GG	AA	GG	GG	AA	AA
2H_658838659	C/G	2H	658838659	NA	IBSC_v2	LGC	NA	NA	NA	NA	CC	GG	GG	GG	GG	GG	CC	GG	GG	GG	CC	GG	CC	CC	CC	GG	GG	CC	CC	GG	GG	GG	CC	GG	GG	CC	CC	CC	GG	CC	CC	CC	CC	CC	GG	CC	CC	GG	GG
2H_659585752	G/A	2H	659585752	NA	IBSC_v2	LGC	NA	NA	NA	NA	GG	AA	AA	AA	AA	AA	GG	AA	AA	AA	GG	AA	GG	GG	GG	AA	AA	GG	GG	AA	AA	AA	GG	AA	AA	GG	GG	GG	AA	GG	GG	GG	GG	GG	AA	GG	GG	AA	AA
2H_659970805	G/C	2H	659970805	NA	IBSC_v2	LGC	NA	NA	NA	NA	GG	CC	CC	CC	CC	CC	GG	CC	CC	CC	GG	CC	GG	GG	GG	CC	CC	GG	GG	CC	CC	CC	GG	CC	CC	GG	GG	GG	CC	GG	GG	GG	GG	GG	CC	GG	GG	CC	CC
2H_660493106	T/A	2H	660493106	NA	IBSC_v2	LGC	NA	NA	NA	NA	TT	AA	AA	AA	AA	AA	TT	AA	AA	AA	TT	AA	TT	TT	TT	AA	AA	TT	TT	AA	AA	AA	TT	AA	AA	TT	TT	TT	AA	TT	TT	TT	TT	TT	AA	TT	TT	AA	AA
2H_661239946	G/A	2H	661239946	NA	IBSC_v2	LGC	NA	NA	NA	NA	GG	AA	AA	AA	AA	AA	GG	AA	AA	AA	GG	AA	GG	GG	GG	AA	AA	GG	GG	AA	AA	AA	GG	AA	AA	GG	GG	GG	AA	GG	GG	GG	GG	GG	AA	GG	GG	AA	AA
2H_661532709	G/C	2H	661532709	NA	IBSC_v2	LGC	NA	NA	NA	NA	GG	CC	CC	CC	CC	CC	GG	CC	CC	CC	GG	CC	GG	GG	GG	CC	CC	GG	GG	CC	CC	CC	GG	CC	CC	GG	GG	GG	CC	GG	GG	GG	GG	GG	CC	GG	GG	CC	CC
2H_661572670	A/G	2H	661572670	NA	IBSC_v2	LGC	NA	NA	NA	NA	AA	GG	GG	GG	GG	GG	AA	GG	GG	GG	AA	GG	AA	AA	AA	GG	GG	AA	AA	GG	GG	GG	AA	GG	GG	AA	AA	AA	GG	AA	AA	AA	AA	AA	GG	AA	AA	GG	GG
2H_661572707	T/A	2H	661572707	NA	IBSC_v2	LGC	NA	NA	NA	NA	TT	AA	AA	AA	AA	AA	TT	AA	AA	AA	TT	AA	TT	TT	TT	AA	AA	TT	TT	AA	AA	AA	TT	AA	AA	TT	TT	TT	AA	TT	TT	TT	TT	TT	AA	TT	TT	AA	AA
2H_662055702	C/T	2H	662055702	NA	IBSC_v2	LGC	NA	NA	NA	NA	CC	TT	TT	TT	TT	TT	CC	TT	TT	TT	CC	TT	CC	CC	CC	TT	TT	CC	CC	TT	TT	TT	CC	TT	TT	CC	CC	CC	TT	CC	CC	CC	CC	CC	TT	CC	CC	TT	TT
2H_662055988	A/G	2H	662055988	NA	IBSC_v2	LGC	NA	NA	NA	NA	AA	GG	GG	GG	GG	GG	AA	GG	GG	GG	AA	GG	AA	AA	AA	GG	GG	AA	AA	GG	GG	GG	AA	GG	GG	AA	AA	AA	GG	AA	AA	AA	AA	AA	GG	AA	AA	GG	GG
2H_663701780	C/T	2H	663701780	NA	IBSC_v2	LGC	NA	NA	NA	NA	CC	TT	TT	TT	TT	NN	CC	TT	TT	TT	CC	NN	CC	CC	CC	TT	TT	NN	CC	TT	TT	TT	CC	TT	TT	CC	CC	CC	TT	NN	CC	CC	CC	CC	TT	CC	CC	TT	TT
2H_664226078	C/T	2H	664226078	NA	IBSC_v2	LGC	NA	NA	NA	NA	CC	TT	TT	TT	TT	TT	CC	TT	TT	TT	CC	TT	CC	CC	CC	TT	TT	CC	CC	TT	TT	TT	CC	TT	TT	CC	CC	CC	TT	CC	CC	CC	CC	CC	TT	CC	CC	TT	TT
2H_664226102	C/A	2H	664226102	NA	IBSC_v2	LGC	NA	NA	NA	NA	CC	AA	AA	AA	AA	AA	CC	AA	AA	AA	CC	AA	CC	CC	CC	AA	AA	CC	CC	AA	AA	AA	CC	AA	AA	CC	CC	CC	AA	CC	CC	CC	CC	CC	AA	CC	CC	AA	AA
2H_671088072	C/A	2H	671088072	NA	IBSC_v2	LGC	NA	NA	NA	NA	AA	AA	AA	AA	AA	AA	AA	AA	AA	AA	AA	AA	AA	AA	CC	AA	AA	AA	CC	AA	AA	AA	AA	AA	AA	AA	AA	AA	AA	AA	AA	AA	AA	AA	AA	AA	AA	AA	AA
2H_671999585	G/C	2H	671999585	NA	IBSC_v2	LGC	NA	NA	NA	NA	GG	CC	CC	GG	GG	GG	CC	CC	GG	GG	GG	CC	GG	GG	CC	CC	CC	GG	CC	GG	GG	GG	GG	GG	GG	GG	GG	GG	CC	GG	GG	GG	GG	GG	CC	GG	CC	CC	CC
2H_673153525	T/C	2H	673153525	NA	IBSC_v2	LGC	NA	NA	NA	NA	CC	TT	TT	TT	CC	TT	CC	TT	CC	CC	CC	TT	CC	CC	CC	TT	TT	CC	CC	CC	CC	CC	CC	CC	CC	CC	CC	CC	TT	CC	CC	CC	CC	CC	TT	CC	CC	TT	TT
2H_673153568	A/G	2H	673153568	NA	IBSC_v2	LGC	NA	NA	NA	NA	GG	AA	AA	AA	GG	AA	GG	AA	GG	GG	GG	AA	GG	GG	AA	AA	AA	GG	AA	GG	GG	GG	GG	GG	GG	GG	GG	GG	AA	GG	GG	GG	GG	GG	AA	GG	GG	AA	AA
2H_673992763	G/T	2H	673992763	NA	IBSC_v2	LGC	NA	NA	NA	NA	GG	GG	GG	TT	GG	TT	GG	TT	GG	NN	GG	TT	GG	GG	GG	NN	TT	GG	GG	GG	GG	GG	GG	GG	GG	GG	NN	GG	GG	GG	GG	GG	GG	TT	GG	GG	NN	TT	TT
2H_676941560	G/A	2H	676941560	NA	IBSC_v2	LGC	NA	NA	NA	NA	GG	AA	AA	AA	AA	AA	GG	AA	AA	GG	AA	AA	AA	AA	GG	AA	AA	AA	GG	AA	AA	GG	AA	GG	AA	AA	AA	AA	AA	AA	AA	AA	AA	AA	AA	AA	GG	AA	AA
2H_677133368	C/T	2H	677133368	NA	IBSC_v2	LGC	NA	NA	NA	NA	CC	TT	TT	CC	CC	CC	CC	CC	CC	CC	CC	CC	CC	CC	CC	CC	CC	CC	CC	CC	TT	CC	TT	CC	TT	CC	CC	CC	TT	CC	CC	CC	CC	CC	TT	CC	CC	CC	CC
2H_677251322	T/C	2H	677251322	NA	IBSC_v2	LGC	NA	NA	NA	NA	TT	NN	NN	TT	TT	TT	TT	TT	TT	NN	TT	TT	TT	TT	NN	TT	TT	TT	TT	TT	CC	TT	CC	TT	NN	TT	TT	TT	NN	TT	TT	TT	TT	TT	CC	TT	NN	TT	TT
2H_679425817	C/T	2H	679425817	NA	IBSC_v2	LGC	NA	NA	NA	NA	CC	CC	CC	CC	CC	CC	CC	CC	CC	CC	CC	CC	CC	CC	NN	CC	CC	CC	CC	CC	CC	CC	CC	CC	CC	CC	CC	CC	CC	CC	CC	CC	CC	CC	CC	CC	CC	CC	CC
2H_679676681	T/A	2H	679676681	NA	IBSC_v2	LGC	NA	NA	NA	NA	TT	AA	AA	TT	NN	TT	TT	TT	TT	TT	TT	TT	TT	AA	NN	TT	TT	TT	TT	AA	AA	TT	AA	TT	AA	TT	AA	NN	AA	AA	TT	TT	TT	NN	NN	TT	TT	TT	TT
2H_679676695	C/T	2H	679676695	NA	IBSC_v2	LGC	NA	NA	NA	NA	CC	CC	CC	CC	NN	CC	CC	CC	CC	CC	CC	CC	CC	CC	NN	CC	CC	CC	TT	CC	CC	CC	CC	CC	CC	CC	CC	NN	CC	CC	CC	CC	CC	NN	NN	CC	CC	CC	CC
2H_680107471	G/A	2H	680107471	NA	IBSC_v2	LGC	NA	NA	NA	NA	GG	AA	AA	GG	AA	GG	GG	GG	GG	GG	GG	GG	GG	AA	GG	GG	GG	GG	GG	AA	AA	GG	AA	GG	AA	GG	AA	AA	AA	AA	GG	GG	GG	AA	AA	GG	GG	GG	GG
2H_680441285	C/T	2H	680441285	NA	IBSC_v2	LGC	NA	NA	NA	NA	CC	TT	TT	CC	TT	CC	CC	CC	CC	CC	CC	CC	CC	TT	CC	CC	CC	CC	CC	TT	TT	CC	TT	CC	TT	CC	TT	TT	TT	TT	CC	CC	CC	TT	TT	CC	CC	CC	CC
2H_680982970	T/C	2H	680982970	NA	IBSC_v2	LGC	NA	NA	NA	NA	TT	CC	CC	TT	NN	TT	TT	TT	TT	TT	TT	TT	TT	CC	NN	TT	TT	TT	NN	NN	CC	TT	CC	TT	CC	TT	CC	CC	CC	NN	TT	TT	TT	NN	CC	TT	TT	TT	TT
2H_681044410	T/C	2H	681044410	NA	IBSC_v2	LGC	NA	NA	NA	NA	CC	TT	TT	CC	TT	CC	CC	CC	CC	CC	CC	CC	CC	TT	TT	CC	CC	CC	TT	TT	TT	CC	TT	CC	TT	CC	TT	TT	TT	TT	CC	CC	CC	TT	TT	CC	CC	CC	CC
2H_681051840	G/T	2H	681051840	NA	IBSC_v2	LGC	NA	NA	NA	NA	GG	TT	TT	GG	NN	GG	GG	GG	GG	GG	GG	GG	GG	TT	GG	GG	GG	GG	GG	NN	TT	GG	TT	GG	TT	GG	TT	TT	TT	NN	GG	GG	GG	NN	TT	GG	GG	GG	GG
2H_682241583	T/A	2H	682241583	NA	IBSC_v2	LGC	NA	NA	NA	NA	AA	AA	AA	AA	AA	AA	TT	AA	AA	AA	AA	AA	AA	AA	TT	AA	AA	AA	AA	AA	AA	AA	AA	TT	AA	AA	AA	AA	AA	AA	AA	AA	AA	AA	AA	AA	AA	AA	AA
2H_682572363	C/G	2H	682572363	NA	IBSC_v2	LGC	NA	NA	NA	NA	GG	GG	GG	GG	GG	GG	GG	GG	GG	NN	GG	GG	GG	GG	CC	GG	GG	GG	GG	GG	GG	GG	GG	CC	GG	GG	GG	GG	GG	GG	GG	GG	GG	GG	GG	GG	NN	GG	GG
2H_682653206	C/T	2H	682653206	NA	IBSC_v2	LGC	NA	NA	NA	NA	TT	CC	CC	TT	CC	TT	TT	TT	TT	TT	TT	TT	TT	CC	CC	TT	TT	TT	TT	CC	CC	TT	CC	CC	CC	TT	CC	CC	CC	CC	TT	TT	TT	CC	CC	TT	TT	TT	TT
2H_682669818	G/A	2H	682669818	NA	IBSC_v2	LGC	NA	NA	NA	NA	GG	GG	GG	GG	GG	NN	NN	GG	GG	NN	GG	GG	GG	GG	AA	GG	GG	NN	GG	GG	GG	GG	GG	NN	GG	GG	GG	GG	GG	GG	GG	GG	GG	GG	GG	NN	GG	GG	GG
2H_682773082	G/T	2H	682773082	NA	IBSC_v2	LGC	NA	NA	NA	NA	GG	TT	TT	GG	TT	GG	GG	GG	GG	GG	GG	GG	GG	TT	GG	GG	GG	GG	GG	TT	TT	GG	TT	GG	TT	GG	TT	TT	TT	TT	GG	GG	GG	TT	TT	GG	GG	GG	GG
2H_682930176	T/A	2H	682930176	NA	IBSC_v2	LGC	NA	NA	NA	NA	TT	TT	TT	TT	TT	TT	TT	TT	TT	TT	TT	TT	TT	TT	AA	TT	TT	TT	TT	TT	TT	TT	TT	AA	TT	TT	TT	TT	TT	TT	TT	TT	TT	TT	TT	TT	TT	TT	TT
2H_683597637	C/G	2H	683597637	NA	IBSC_v2	LGC	NA	NA	NA	NA	GG	NN	NN	GG	CC	GG	GG	GG	GG	GG	GG	GG	GG	NN	GG	GG	GG	GG	GG	CC	CC	GG	NN	GG	NN	GG	NN	NN	NN	CC	GG	GG	GG	CC	CC	GG	GG	GG	GG
2H_683736486	C/G	2H	683736486	NA	IBSC_v2	LGC	NA	NA	NA	NA	CC	GG	GG	CC	GG	CC	CC	CC	CC	CC	CC	CC	CC	GG	CC	CC	CC	CC	CC	GG	GG	CC	GG	CC	GG	CC	GG	GG	GG	GG	CC	CC	CC	GG	GG	CC	CC	CC	CC
2H_683737253	C/T	2H	683737253	NA	IBSC_v2	LGC	NA	NA	NA	NA	CC	CC	CC	CC	CC	CC	CC	CC	CC	CC	CC	CC	CC	CC	TT	CC	CC	CC	CC	CC	CC	CC	CC	TT	CC	CC	CC	CC	CC	CC	CC	CC	CC	CC	CC	CC	CC	CC	CC
2H_684080638	G/A	2H	684080638	NA	IBSC_v2	LGC	NA	NA	NA	NA	AA	GG	GG	AA	GG	AA	AA	AA	AA	AA	AA	AA	AA	GG	AA	AA	AA	AA	AA	GG	GG	AA	GG	AA	GG	AA	GG	GG	GG	GG	AA	AA	AA	GG	GG	AA	AA	AA	AA
2H_685486571	G/A	2H	685486571	NA	IBSC_v2	LGC	NA	NA	NA	NA	GG	GG	GG	GG	GG	GG	GG	GG	AA	GG	GG	GG	GG	GG	AA	GG	GG	GG	GG	GG	GG	GG	GG	AA	GG	GG	GG	GG	GG	GG	GG	GG	GG	GG	GG	GG	AA	GG	GG
2H_685486589	T/G	2H	685486589	NA	IBSC_v2	LGC	NA	NA	NA	NA	TT	TT	TT	TT	TT	TT	TT	TT	GG	TT	TT	TT	TT	TT	GG	TT	TT	TT	TT	TT	TT	TT	TT	GG	TT	TT	TT	TT	TT	TT	TT	TT	TT	TT	TT	TT	GG	TT	TT
2H_685782729	A/T	2H	685782729	NA	IBSC_v2	LGC	NA	NA	NA	NA	AA	AA	AA	AA	AA	AA	AA	AA	TT	AA	AA	AA	AA	AA	TT	AA	AA	AA	AA	AA	AA	AA	AA	TT	AA	AA	AA	AA	AA	AA	AA	AA	AA	AA	AA	AA	TT	AA	AA
2H_685911713	A/T	2H	685911713	NA	IBSC_v2	LGC	NA	NA	NA	NA	AA	TT	TT	AA	AA	AA	AA	AA	AA	AA	AA	AA	AA	TT	AA	AA	AA	AA	AA	AA	TT	AA	TT	AA	TT	AA	TT	TT	TT	AA	AA	AA	AA	AA	TT	AA	AA	AA	AA
2H_687238117	C/G	2H	687238117	NA	IBSC_v2	LGC	NA	NA	NA	NA	CG	CC	CC	CC	CC	CC	CG	CC	CC	CC	CC	CC	CC	CC	CC	CC	CC	CC	CC	CC	CC	CC	CC	CG	CC	CC	CG	CG	CC	CC	CC	CC	CC	CC	CC	CC	CG	CC	CC
2H_687238213	C/T	2H	687238213	NA	IBSC_v2	LGC	NA	NA	NA	NA	CT	CC	CC	CC	CC	CC	CT	CC	CC	NN	CC	CC	CC	CC	CC	CC	CC	CC	CC	CC	CC	CC	CC	CT	CC	CC	CT	CT	CC	CC	CC	CC	CC	CC	CC	CC	CT	CC	CC
2H_687293981	A/G	2H	687293981	NA	IBSC_v2	LGC	NA	NA	NA	NA	AA	GG	GG	AA	AA	AA	GG	AA	AA	AA	AA	AA	AA	GG	AA	AA	AA	AA	AA	AA	GG	AA	GG	AA	GG	AA	GG	GG	GG	AA	AA	AA	AA	AA	GG	AA	AA	AA	AA
2H_687347623	A/G	2H	687347623	NA	IBSC_v2	LGC	NA	NA	NA	NA	AA	GG	GG	AA	AA	AA	GG	AA	AA	AA	AA	AA	AA	GG	AA	AA	AA	AA	AA	AA	GG	AA	GG	AA	GG	AA	GG	GG	GG	AA	AA	AA	AA	AA	GG	AA	AA	AA	AA
2H_687351505	G/A	2H	687351505	NA	IBSC_v2	LGC	NA	NA	NA	NA	GG	AA	AA	GG	GG	GG	AA	GG	GG	GG	GG	GG	GG	AA	GG	GG	GG	GG	GG	GG	AA	GG	AA	GG	AA	GG	AA	AA	AA	GG	GG	GG	GG	GG	AA	GG	GG	GG	GG
2H_687997423	C/A	2H	687997423	NA	IBSC_v2	LGC	NA	NA	NA	NA	CC	AA	AA	CC	CC	CC	AA	CC	CC	CC	CC	CC	CC	AA	CC	CC	CC	CC	CC	CC	AA	CC	AA	AA	AA	CC	AA	AA	AA	CC	CC	CC	CC	CC	AA	CC	CC	CC	CC
2H_688002977	T/C	2H	688002977	NA	IBSC_v2	LGC	NA	NA	NA	NA	TT	CC	CC	TT	TT	TT	CC	TT	TT	TT	TT	TT	TT	CC	TT	TT	TT	TT	TT	TT	CC	TT	CC	CC	CC	TT	CC	CC	CC	TT	TT	TT	TT	TT	CC	TT	TT	TT	TT
2H_688553911	G/A	2H	688553911	NA	IBSC_v2	LGC	NA	NA	NA	NA	GG	AA	AA	GG	GG	GG	AA	GG	NN	GG	GG	GG	GG	AA	NN	GG	GG	GG	NN	GG	AA	GG	AA	AA	AA	GG	AA	AA	AA	GG	GG	GG	GG	GG	AA	GG	NN	GG	GG
2H_688554027	C/T	2H	688554027	NA	IBSC_v2	LGC	NA	NA	NA	NA	CC	TT	TT	CC	CC	CC	TT	CC	CC	CC	CC	CC	CC	TT	CC	CC	CC	CC	CC	CC	TT	CC	TT	TT	TT	CC	TT	TT	TT	CC	CC	CC	CC	CC	TT	CC	CC	CC	CC
2H_688554051	C/A	2H	688554051	NA	IBSC_v2	LGC	NA	NA	NA	NA	CC	CC	CC	CC	CC	CC	CC	CC	AA	CC	CC	CC	CC	CC	AA	CC	CC	CC	AA	CC	CC	CC	CC	CC	CC	CC	CC	CC	CC	CC	CC	CC	CC	CC	CC	CC	AA	CC	CC
2H_688594945	A/G	2H	688594945	NA	IBSC_v2	LGC	NA	NA	NA	NA	AA	GG	GG	AA	AA	AA	GG	AA	GG	AA	AA	AA	AA	GG	GG	AA	AA	AA	GG	AA	GG	AA	GG	GG	GG	AA	GG	GG	GG	AA	AA	AA	AA	AA	GG	AA	GG	AA	AA
2H_688594955	G/A	2H	688594955	NA	IBSC_v2	LGC	NA	NA	NA	NA	GG	GG	GG	GG	GG	GG	GG	GG	AA	GG	GG	GG	GG	GG	AA	GG	GG	GG	AA	GG	GG	GG	GG	GG	GG	GG	GG	GG	GG	GG	GG	GG	GG	GG	GG	GG	AA	GG	GG
2H_689755797	G/A	2H	689755797	NA	IBSC_v2	LGC	NA	NA	NA	NA	GG	GG	GG	GG	GG	GG	GG	GG	AA	GG	GG	GG	GG	GG	AA	GG	GG	GG	AA	GG	GG	GG	GG	GG	GG	GG	GG	GG	GG	GG	GG	GG	GG	GG	GG	GG	AA	GG	GG
2H_689755806	T/C	2H	689755806	NA	IBSC_v2	LGC	NA	NA	NA	NA	TT	TT	TT	TT	TT	TT	TT	TT	CC	TT	TT	TT	TT	TT	CC	TT	TT	TT	CC	TT	TT	TT	TT	TT	TT	TT	TT	TT	TT	TT	TT	TT	TT	TT	TT	TT	CC	TT	TT
2H_689755821	T/G	2H	689755821	NA	IBSC_v2	LGC	NA	NA	NA	NA	TT	TT	TT	TT	TT	TT	TT	TT	GG	TT	TT	TT	TT	TT	GG	TT	TT	TT	GG	TT	TT	TT	TT	TT	TT	TT	TT	TT	TT	TT	TT	TT	TT	TT	TT	TT	GG	TT	TT
2H_689917127	G/T	2H	689917127	NA	IBSC_v2	LGC	NA	NA	NA	NA	GG	GG	GG	GG	GG	GG	GG	GG	TT	GG	GG	GG	GG	GG	TT	GG	GG	GG	TT	GG	GG	GG	GG	GG	GG	GG	GG	GG	GG	GG	GG	GG	GG	GG	GG	GG	TT	GG	GG
2H_689917235	G/C	2H	689917235	NA	IBSC_v2	LGC	NA	NA	NA	NA	GG	GG	NN	GG	NN	GG	GG	GG	CC	NN	GG	GG	GG	GG	CC	NN	NN	GG	CC	NN	NN	GG	GG	NN	NN	GG	GG	GG	GG	GG	GG	GG	GG	GG	GG	GG	NN	GG	GG
2H_691714358	T/C	2H	691714358	NA	IBSC_v2	LGC	NA	NA	NA	NA	TT	TT	TT	TT	TT	TT	TT	TT	CC	TT	TT	TT	TT	TT	CC	TT	TT	TT	CC	TT	TT	TT	TT	TT	TT	TT	TT	TT	TT	TT	TT	TT	TT	TT	TT	TT	CC	TT	TT
2H_691714552	C/G	2H	691714552	NA	IBSC_v2	LGC	NA	NA	NA	NA	CC	CC	CC	CC	CC	CC	CC	CC	GG	CC	CC	CC	CC	CC	GG	CC	CC	CC	GG	CC	CC	CC	CC	CC	CC	CC	CC	CC	CC	CC	CC	CC	CC	CC	CC	CC	GG	CC	CC
2H_692525807	G/T	2H	692525807	NA	IBSC_v2	LGC	NA	NA	NA	NA	GG	GG	GG	GG	GG	GG	GG	GG	TT	GG	GG	GG	GG	TT	TT	GG	GG	GG	GG	GG	TT	GG	GG	GG	TT	GG	GG	GG	TT	GG	GG	GG	GG	GG	GG	GG	TT	GG	GG
2H_692525811	C/T	2H	692525811	NA	IBSC_v2	LGC	NA	NA	NA	NA	CC	CC	CC	CC	CC	CC	CC	CC	TT	CC	CC	CC	CC	TT	TT	CC	CC	CC	CC	CC	TT	CC	CC	CC	TT	CC	CC	CC	TT	CC	CC	CC	CC	CC	CC	CC	TT	CC	CC
2H_693643354	C/T	2H	693643354	NA	IBSC_v2	LGC	NA	NA	NA	NA	CC	CC	CC	CC	CC	CC	CC	CC	TT	CC	CC	CC	CC	CC	CC	CC	CC	CC	CC	CC	CC	CC	CC	CC	CC	CC	CC	CC	CC	CC	CC	CC	CC	CC	CC	CC	TT	CC	CC
2H_694118155	G/T	2H	694118155	NA	IBSC_v2	LGC	NA	NA	NA	NA	TT	GG	GG	GG	GG	TT	GG	GG	GG	GG	TT	GG	TT	TT	GG	GG	GG	TT	GG	GG	GG	GG	GG	GG	GG	TT	GG	GG	GG	GG	GG	TT	GG	GG	GG	TT	GG	GG	GG
2H_694598704	T/C	2H	694598704	NA	IBSC_v2	LGC	NA	NA	NA	NA	CC	TT	CC	CC	CC	CC	CC	CC	CC	TT	CC	CC	CC	CC	CC	TT	TT	CC	TT	CC	TT	TT	CC	TT	TT	CC	CC	TT	TT	CC	CC	CC	CC	CC	CC	CC	CC	TT	CC
2H_694598713	G/A	2H	694598713	NA	IBSC_v2	LGC	NA	NA	NA	NA	AA	GG	GG	GG	GG	AA	GG	GG	GG	GG	AA	GG	AA	AA	GG	GG	GG	AA	GG	GG	GG	GG	GG	GG	GG	AA	GG	GG	GG	GG	GG	AA	GG	GG	GG	AA	GG	GG	GG
2H_695301326	G/A	2H	695301326	NA	IBSC_v2	LGC	NA	NA	NA	NA	AA	GG	GG	GG	GG	AA	GG	GG	GG	GG	AA	GG	AA	AA	GG	GG	GG	AA	GG	GG	GG	GG	GG	GG	GG	AA	GG	GG	GG	GG	GG	AA	GG	GG	GG	AA	GG	GG	GG
2H_695509457	A/C	2H	695509457	NA	IBSC_v2	LGC	NA	NA	NA	NA	AA	CC	CC	CC	CC	AA	CC	CC	CC	AA	AA	CC	AA	AA	CC	AA	AA	AA	AA	CC	AA	AA	CC	CC	AA	AA	CC	CC	AA	CC	CC	AA	CC	CC	CC	AA	CC	AA	CC
2H_695513263	G/A	2H	695513263	NA	IBSC_v2	LGC	NA	NA	NA	NA	GG	GG	AA	AA	AA	GG	AA	AA	AA	GG	GG	AA	GG	GG	AA	GG	GG	GG	GG	AA	GG	GG	AA	GG	GG	GG	AA	GG	GG	AA	AA	GG	AA	AA	AA	GG	AA	GG	AA
2H_695513271	G/A	2H	695513271	NA	IBSC_v2	LGC	NA	NA	NA	NA	GG	AA	AA	AA	AA	GG	AA	AA	AA	GG	GG	AA	GG	GG	AA	GG	GG	GG	GG	AA	GG	GG	AA	AA	GG	GG	AA	AA	GG	AA	AA	GG	AA	AA	AA	GG	AA	GG	AA
2H_695587901	C/A	2H	695587901	NA	IBSC_v2	LGC	NA	NA	NA	NA	CC	AA	CC	CC	CC	NN	CC	CC	CC	NN	CC	CC	NN	CC	CC	CC	CC	NN	CC	CC	CC	CC	CC	NN	CC	CC	CC	AA	CC	CC	CC	CC	CC	CC	CC	NN	CC	CC	CC
2H_695587938	T/A	2H	695587938	NA	IBSC_v2	LGC	NA	NA	NA	NA	TT	TT	AA	AA	AA	NN	AA	AA	AA	NN	TT	AA	NN	TT	AA	TT	TT	NN	TT	AA	TT	TT	AA	NN	TT	TT	AA	TT	TT	AA	AA	TT	AA	AA	AA	NN	AA	TT	AA
2H_695778792	T/C	2H	695778792	NA	IBSC_v2	LGC	NA	NA	NA	NA	CC	CC	CC	CC	CC	CC	CC	CC	CC	TT	CC	CC	CC	CC	TT	TT	TT	CC	TT	CC	TT	TT	CC	CC	TT	CC	CC	CC	TT	CC	CC	CC	CC	CC	CC	CC	CC	TT	CC
2H_695898073	T/C	2H	695898073	NA	IBSC_v2	LGC	NA	NA	NA	NA	CC	CC	CC	CC	CC	CC	CC	CC	CC	TT	CC	CC	CC	CC	CC	TT	TT	CC	TT	CC	TT	TT	CC	CC	TT	CC	CC	CC	TT	CC	CC	CC	CC	CC	CC	CC	CC	TT	CC
2H_695899389	T/C	2H	695899389	NA	IBSC_v2	LGC	NA	NA	NA	NA	CC	CC	TT	TT	TT	CC	TT	TT	TT	TT	CC	TT	CC	CC	CC	TT	TT	CC	TT	TT	TT	TT	TT	CC	TT	CC	TT	CC	TT	TT	TT	CC	TT	TT	TT	CC	TT	TT	TT
2H_695906298	A/G	2H	695906298	NA	IBSC_v2	LGC	NA	NA	NA	NA	GG	GG	GG	GG	GG	GG	GG	GG	GG	AA	GG	GG	GG	GG	GG	AA	AA	GG	AA	GG	AA	AA	GG	GG	AA	GG	GG	GG	AA	GG	GG	GG	GG	GG	GG	GG	GG	AA	GG
2H_695908644	C/T	2H	695908644	NA	IBSC_v2	LGC	NA	NA	NA	NA	TT	TT	TT	TT	TT	TT	TT	TT	TT	CC	TT	TT	TT	TT	TT	CC	CC	TT	CC	TT	CC	CC	TT	TT	CC	TT	TT	TT	CC	TT	TT	TT	TT	TT	TT	TT	TT	CC	TT
2H_695908668	A/G	2H	695908668	NA	IBSC_v2	LGC	NA	NA	NA	NA	GG	GG	GG	GG	GG	GG	GG	GG	GG	AA	GG	GG	GG	GG	GG	AA	AA	GG	AA	GG	AA	AA	GG	GG	AA	GG	GG	GG	AA	GG	GG	GG	GG	GG	GG	GG	GG	AA	GG
2H_695914048	T/G	2H	695914048	NA	IBSC_v2	LGC	NA	NA	NA	NA	GG	GG	GG	GG	GG	GG	GG	GG	GG	TT	GG	GG	GG	GG	GG	TT	TT	GG	TT	GG	TT	TT	GG	GG	TT	GG	GG	GG	TT	GG	GG	GG	GG	GG	GG	GG	GG	TT	GG
2H_696375447	G/A	2H	696375447	NA	IBSC_v2	LGC	NA	NA	NA	NA	GG	GG	AA	AA	AA	GG	AA	AA	AA	GG	GG	AA	GG	GG	GG	GG	GG	GG	GG	AA	GG	GG	AA	GG	GG	GG	AA	GG	GG	GG	GG	GG	AA	GG	AA	GG	AA	GG	AA
2H_696716424	T/A	2H	696716424	NA	IBSC_v2	LGC	NA	NA	NA	NA	AA	AA	AA	AA	AA	AA	AA	AA	AA	TT	AA	AA	AA	AA	AA	TT	TT	AA	AA	AA	TT	TT	AA	AA	TT	AA	AA	AA	TT	AA	AA	AA	AA	AA	AA	AA	AA	TT	AA
2H_697283040	A/T	2H	697283040	NA	IBSC_v2	LGC	NA	NA	NA	NA	NN	NN	AA	AA	AA	NN	AA	AA	TT	AA	NN	AA	NN	NN	AA	AA	AA	NN	NN	AA	AA	AA	AA	NN	AA	AA	AA	NN	AA	TT	TT	AA	AA	TT	AA	NN	TT	AA	AA
2H_697283064	A/T	2H	697283064	NA	IBSC_v2	LGC	NA	NA	NA	NA	NN	NN	AA	AA	AA	NN	AA	AA	TT	AA	NN	AA	NN	NN	AA	AA	AA	NN	NN	AA	AA	AA	AA	NN	AA	AA	AA	NN	AA	TT	TT	AA	AA	TT	AA	NN	TT	AA	AA
2H_697284261	G/T	2H	697284261	NA	IBSC_v2	LGC	NA	NA	NA	NA	NN	TT	GG	GG	GG	TT	GG	GG	NN	GG	NN	GG	TT	TT	GG	GG	GG	TT	TT	GG	GG	GG	GG	TT	GG	GG	GG	TT	GG	NN	NN	GG	GG	NN	GG	TT	NN	GG	GG
2H_697284283	G/C	2H	697284283	NA	IBSC_v2	LGC	NA	NA	NA	NA	NN	CC	GG	GG	GG	CC	GG	GG	NN	GG	NN	GG	CC	CC	GG	GG	GG	CC	CC	GG	GG	GG	GG	CC	GG	GG	GG	CC	GG	NN	NN	GG	GG	NN	GG	CC	NN	GG	GG
2H_698730940	G/A	2H	698730940	NA	IBSC_v2	LGC	NA	NA	NA	NA	GG	GG	AA	AA	AA	GG	AA	AA	AA	GG	GG	AA	GG	GG	AA	GG	GG	GG	GG	AA	GG	GG	AA	GG	GG	GG	AA	GG	GG	AA	AA	GG	AA	AA	AA	GG	AA	AA	AA
2H_698868558	A/C	2H	698868558	NA	IBSC_v2	LGC	NA	NA	NA	NA	AA	AA	NN	CC	NN	AA	CC	CC	CC	NN	AA	CC	AA	AA	CC	NN	AA	AA	AA	NN	AA	AA	CC	AA	AA	AA	NN	AA	AA	CC	CC	NN	NN	CC	CC	AA	NN	CC	CC
2H_699044563	G/A	2H	699044563	NA	IBSC_v2	LGC	NA	NA	NA	NA	AA	GG	GG	GG	GG	AA	GG	GG	GG	GG	AA	GG	AA	AA	GG	GG	GG	AA	GG	GG	GG	GG	GG	GG	GG	GG	GG	AA	GG	GG	GG	GG	GG	GG	GG	AA	GG	GG	GG
2H_699045290	T/G	2H	699045290	NA	IBSC_v2	LGC	NA	NA	NA	NA	TT	TT	GG	GG	GG	TT	GG	GG	GG	TT	TT	GG	TT	TT	GG	TT	TT	TT	TT	GG	TT	TT	GG	TT	TT	TT	GG	TT	TT	GG	GG	TT	GG	GG	GG	TT	GG	GG	GG
2H_699325131	T/C	2H	699325131	NA	IBSC_v2	LGC	NA	NA	NA	NA	TT	TT	CC	CC	CC	CC	CC	CC	CC	TT	TT	CC	TT	TT	TT	TT	TT	TT	TT	CC	TT	TT	CC	TT	TT	TT	CC	TT	TT	TT	TT	TT	CC	TT	CC	TT	CC	TT	CC
2H_699443260	C/A	2H	699443260	NA	IBSC_v2	LGC	NA	NA	NA	NA	NN	NN	CC	CC	CC	CC	CC	CC	NN	NN	NN	CC	NN	NN	CC	CC	CC	CC	CC	CC	CC	NN	CC	NN	CC	CC	CC	NN	CC	CC	NN	CC	CC	CC	CC	CC	NN	CC	CC
2H_699725446	G/C	2H	699725446	NA	IBSC_v2	LGC	NA	NA	NA	NA	GG	GG	GG	GG	GG	GG	GG	GG	GG	CC	GG	GG	GG	GG	GG	CC	CC	GG	CC	GG	CC	CC	GG	GG	CC	CC	GG	GG	CC	GG	GG	CC	GG	GG	GG	GG	GG	GG	GG
2H_699725447	G/A	2H	699725447	NA	IBSC_v2	LGC	NA	NA	NA	NA	GG	GG	GG	GG	GG	GG	GG	GG	GG	AA	GG	GG	GG	GG	GG	AA	AA	GG	AA	GG	AA	AA	GG	GG	AA	AA	GG	GG	AA	GG	GG	AA	GG	GG	GG	GG	GG	GG	GG
2H_699725609	T/A	2H	699725609	NA	IBSC_v2	LGC	NA	NA	NA	NA	TT	TT	TT	TT	TT	TT	TT	TT	TT	AA	TT	TT	TT	TT	TT	AA	AA	TT	AA	TT	AA	AA	TT	TT	AA	AA	TT	TT	AA	TT	TT	AA	TT	TT	TT	TT	TT	TT	TT
2H_699803696	C/A	2H	699803696	NA	IBSC_v2	LGC	NA	NA	NA	NA	CC	AA	AA	AA	AA	AA	AA	AA	AA	AA	CC	AA	CC	CC	CC	AA	AA	CC	AA	AA	AA	AA	AA	AA	AA	AA	AA	CC	AA	AA	AA	AA	AA	AA	AA	CC	AA	AA	AA
2H_699803711	G/A	2H	699803711	NA	IBSC_v2	LGC	NA	NA	NA	NA	GG	AA	AA	AA	AA	AA	AA	AA	AA	AA	GG	AA	GG	GG	GG	AA	AA	GG	AA	AA	AA	AA	AA	AA	AA	AA	AA	GG	AA	AA	AA	AA	AA	AA	AA	GG	AA	AA	AA
2H_700138732	G/A	2H	700138732	NA	IBSC_v2	LGC	NA	NA	NA	NA	NN	AA	AA	AA	AA	AA	AA	AA	AA	AA	NN	AA	NN	AA	GG	AA	AA	AA	AA	AA	AA	AA	AA	AA	AA	AA	AA	AA	AA	AA	AA	AA	AA	AA	AA	NN	AA	AA	AA
2H_700138789	T/G	2H	700138789	NA	IBSC_v2	LGC	NA	NA	NA	NA	GG	TT	TT	TT	TT	TT	TT	TT	TT	TT	GG	TT	GG	GG	TT	TT	TT	GG	TT	TT	TT	TT	TT	TT	TT	TT	TT	GG	TT	TT	TT	TT	TT	TT	TT	GG	TT	TT	TT
2H_700568151	C/A	2H	700568151	NA	IBSC_v2	LGC	NA	NA	NA	NA	CC	CC	AA	AA	AA	AA	AA	AA	AA	CC	CC	AA	CC	CC	CC	CC	CC	CC	CC	AA	CC	CC	AA	CC	CC	CC	AA	CC	CC	AA	AA	CC	AA	AA	AA	CC	AA	AA	AA
2H_700871681	A/G	2H	700871681	NA	IBSC_v2	LGC	NA	NA	NA	NA	AA	GG	AA	AA	AA	AA	AA	AA	AA	GG	AA	AA	AA	AA	AA	GG	GG	AA	GG	AA	AA	GG	AA	GG	AA	AA	AA	AA	AA	AA	AA	AA	AA	AA	AA	AA	AA	AA	AA
2H_701067649	G/C	2H	701067649	NA	IBSC_v2	LGC	NA	NA	NA	NA	GG	GG	GG	GG	GG	CC	GG	GG	GG	NN	GG	GG	GG	GG	CC	GG	GG	GG	GG	GG	GG	GG	GG	GG	GG	NN	GG	GG	GG	CC	CC	GG	GG	CC	GG	GG	CC	CC	GG
2H_701376983	G/A	2H	701376983	NA	IBSC_v2	LGC	NA	NA	NA	NA	NN	GG	GG	GG	GG	NN	GG	GG	GG	NN	GG	NN	NN	GG	NN	GG	GG	GG	GG	GG	NN	NN	GG	NN	AA	AA	GG	GG	AA	GG	NN	NN	GG	GG	NN	NN	GG	GG	NN
2H_701385494	T/C	2H	701385494	NA	IBSC_v2	LGC	NA	NA	NA	NA	CC	TT	TT	TT	TT	TT	TT	TT	TT	TT	CC	TT	CC	CC	TT	TT	TT	CC	TT	TT	CC	TT	TT	TT	CC	CC	TT	CC	CC	TT	TT	CC	TT	TT	TT	CC	TT	TT	TT
2H_701385542	T/G	2H	701385542	NA	IBSC_v2	LGC	NA	NA	NA	NA	TT	GG	TT	TT	TT	GG	TT	TT	TT	GG	TT	TT	TT	TT	GG	GG	GG	TT	GG	TT	TT	GG	TT	GG	TT	TT	TT	TT	TT	GG	GG	TT	TT	GG	TT	TT	GG	GG	TT
2H_701486386	C/T	2H	701486386	NA	IBSC_v2	LGC	NA	NA	NA	NA	CC	TT	CC	CC	CC	TT	CC	CC	CC	TT	CC	CC	CC	CC	TT	TT	TT	CC	TT	CC	CC	TT	CC	TT	CC	CC	CC	CC	CC	TT	TT	CC	CC	TT	CC	CC	TT	TT	CC
2H_701643826	G/C	2H	701643826	NA	IBSC_v2	LGC	NA	NA	NA	NA	CC	CC	GG	GG	GG	CC	GG	GG	GG	CC	CC	GG	CC	CC	CC	CC	CC	CC	CC	GG	CC	CC	GG	CC	CC	CC	GG	CC	CC	CC	CC	CC	GG	CC	GG	CC	CC	CC	GG
2H_701643974	T/G	2H	701643974	NA	IBSC_v2	LGC	NA	NA	NA	NA	TT	TT	TT	TT	TT	TT	TT	TT	TT	NN	TT	TT	TT	TT	TT	NN	TT	TT	TT	NN	GG	TT	TT	TT	NN	GG	TT	TT	GG	TT	TT	NN	TT	TT	TT	TT	NN	TT	TT
2H_701830005	C/G	2H	701830005	NA	IBSC_v2	LGC	NA	NA	NA	NA	GG	GG	CC	CC	CC	GG	CC	CC	CC	NN	GG	CC	GG	GG	GG	GG	GG	GG	GG	CC	GG	NN	CC	GG	GG	GG	CC	GG	GG	GG	NN	NN	CC	GG	CC	GG	GG	GG	CC
2H_701830027	C/T	2H	701830027	NA	IBSC_v2	LGC	NA	NA	NA	NA	CC	CC	CC	CC	CC	CC	CC	CC	CC	NN	CC	CC	CC	CC	CC	CC	CC	CC	CC	CC	TT	NN	CC	CC	TT	TT	CC	CC	TT	CC	NN	NN	CC	CC	CC	CC	CC	CC	CC
2H_702225241	A/G	2H	702225241	NA	IBSC_v2	LGC	NA	NA	NA	NA	NN	AA	GG	GG	GG	AA	GG	GG	GG	NN	AA	GG	AA	AA	AA	AA	AA	AA	GG	GG	NN	AA	GG	AA	NN	NN	GG	AA	NN	AA	AA	NN	GG	AA	GG	AA	AA	AA	GG
2H_702225242	A/C	2H	702225242	NA	IBSC_v2	LGC	NA	NA	NA	NA	NN	AA	CC	CC	CC	AA	CC	CC	CC	NN	AA	CC	AA	AA	AA	AA	AA	AA	CC	CC	NN	AA	CC	AA	NN	NN	CC	AA	NN	AA	AA	NN	CC	AA	CC	AA	AA	AA	CC
2H_703002160	A/C	2H	703002160	NA	IBSC_v2	LGC	NA	NA	NA	NA	AA	AA	AA	AA	AA	AA	AA	AA	AA	AA	AA	AA	AA	AA	AA	AA	AA	AA	AA	AA	CC	AA	AA	AA	CC	CC	AA	AA	CC	AA	AA	CC	AA	AA	AA	AA	AA	AA	AA
2H_703472827	A/T	2H	703472827	NA	IBSC_v2	LGC	NA	NA	NA	NA	TT	AA	AA	AA	AA	AA	AA	AA	AA	AA	TT	AA	TT	TT	AA	AA	AA	TT	AA	AA	TT	AA	AA	AA	TT	TT	AA	TT	TT	AA	AA	TT	AA	AA	AA	TT	AA	AA	AA
2H_703983617	T/C	2H	703983617	NA	IBSC_v2	LGC	NA	NA	NA	NA	TT	TT	CC	CC	CC	TT	CC	CC	CC	TT	TT	CC	TT	TT	CC	TT	TT	TT	TT	CC	TT	TT	CC	TT	TT	TT	CC	TT	TT	TT	TT	TT	CC	CC	CC	TT	TT	TT	CC
2H_704172157	C/G	2H	704172157	NA	IBSC_v2	LGC	NA	NA	NA	NA	GG	CC	CC	CC	CC	CC	CC	CC	CC	CC	GG	CC	GG	GG	CC	CC	CC	CC	CC	CC	GG	CC	CC	CC	GG	GG	CC	GG	GG	CC	CC	GG	CC	CC	CC	CC	CC	CC	CC
2H_704318798	C/T	2H	704318798	NA	IBSC_v2	LGC	NA	NA	NA	NA	TT	CC	CC	CC	CC	CC	CC	CC	CC	CC	TT	CC	TT	TT	CC	CC	CC	CC	CC	CC	TT	CC	CC	CC	TT	TT	CC	TT	TT	CC	CC	TT	CC	CC	CC	CC	CC	CC	CC
2H_704318801	A/C	2H	704318801	NA	IBSC_v2	LGC	NA	NA	NA	NA	CC	AA	AA	AA	AA	AA	AA	AA	AA	AA	CC	AA	CC	CC	AA	AA	AA	AA	AA	AA	CC	AA	AA	AA	CC	CC	AA	CC	CC	AA	AA	CC	AA	AA	AA	AA	AA	AA	AA
2H_704318837	C/T	2H	704318837	NA	IBSC_v2	LGC	NA	NA	NA	NA	TT	CC	CC	CC	CC	CC	CC	CC	CC	CC	TT	CC	TT	TT	CC	CC	CC	CC	CC	CC	TT	CC	CC	CC	TT	TT	CC	TT	TT	CC	CC	TT	CC	CC	CC	CC	CC	CC	CC
2H_704318838	C/T	2H	704318838	NA	IBSC_v2	LGC	NA	NA	NA	NA	TT	CC	CC	CC	CC	CC	CC	CC	CC	CC	TT	CC	TT	TT	CC	CC	CC	CC	CC	CC	TT	CC	CC	CC	TT	TT	CC	TT	TT	CC	CC	TT	CC	CC	CC	CC	CC	CC	CC
2H_704367313	T/C	2H	704367313	NA	IBSC_v2	LGC	NA	NA	NA	NA	CC	CC	NN	NN	CC	CC	CC	TT	TT	NN	CC	TT	CC	CC	CC	CC	CC	CC	CC	NN	TT	CC	TT	CC	TT	TT	TT	CC	NN	CC	CC	TT	NN	NN	NN	CC	CC	CC	TT
2H_704368721	G/A	2H	704368721	NA	IBSC_v2	LGC	NA	NA	NA	NA	NN	AA	AA	AA	AA	AA	AA	GG	GG	AA	NN	GG	NN	NN	AA	AA	AA	AA	AA	AA	GG	AA	GG	AA	GG	GG	GG	NN	GG	AA	AA	GG	AA	GG	AA	AA	AA	AA	GG
2H_704390300	C/T	2H	704390300	NA	IBSC_v2	LGC	NA	NA	NA	NA	TT	CC	CC	CC	CC	CC	CC	CC	CC	CC	TT	CC	TT	TT	CC	CC	CC	CC	CC	CC	CC	CC	CC	CC	CC	CC	CC	TT	CC	CC	CC	CC	CC	CC	CC	CC	CC	CC	CC
2H_704827472	G/A	2H	704827472	NA	IBSC_v2	LGC	NA	NA	NA	NA	GG	AA	AA	AA	AA	AA	AA	GG	GG	NN	GG	GG	GG	GG	AA	AA	AA	AA	GG	AA	GG	AA	GG	AA	GG	GG	GG	GG	GG	AA	AA	GG	AA	GG	AA	AA	AA	AA	GG
2H_704893725	T/C	2H	704893725	NA	IBSC_v2	LGC	NA	NA	NA	NA	CC	TT	TT	TT	TT	TT	TT	TT	TT	TT	CC	TT	CC	CC	TT	TT	TT	TT	TT	TT	CC	TT	TT	TT	CC	CC	TT	CC	CC	TT	TT	CC	TT	TT	TT	TT	TT	TT	TT
2H_705331282	C/G	2H	705331282	NA	IBSC_v2	LGC	NA	NA	NA	NA	GG	CC	CC	CC	CC	GG	CC	GG	GG	GG	GG	GG	GG	GG	CC	GG	GG	CC	CC	CC	GG	GG	GG	CC	GG	GG	GG	GG	GG	GG	GG	GG	CC	GG	CC	CC	GG	GG	GG
2H_705331283	A/G	2H	705331283	NA	IBSC_v2	LGC	NA	NA	NA	NA	AA	AA	AA	AA	AA	GG	AA	GG	GG	GG	AA	GG	AA	AA	AA	GG	GG	AA	AA	AA	AA	GG	GG	AA	AA	AA	GG	AA	AA	AA	AA	AA	AA	GG	AA	AA	GG	GG	GG
2H_705628139	C/A	2H	705628139	NA	IBSC_v2	LGC	NA	NA	NA	NA	CC	CC	CC	CC	CC	CC	CC	CC	CC	CC	CC	CC	CC	CC	CC	CC	CC	CC	CC	CC	AA	CC	CC	CC	AA	AA	CC	CC	AA	CC	CC	AA	CC	CC	CC	CC	CC	CC	CC
2H_706332693	T/C	2H	706332693	NA	IBSC_v2	LGC	NA	NA	NA	NA	CC	CC	TT	TT	TT	CC	TT	NN	CC	NN	NN	NN	NN	NN	NN	CC	CC	NN	CC	TT	CC	CC	CC	TT	NN	NN	NN	CC	CC	NN	NN	CC	NN	CC	TT	NN	CC	CC	NN
2H_706444982	T/A	2H	706444982	NA	IBSC_v2	LGC	NA	NA	NA	NA	TT	AA	TT	TT	TT	AA	TT	TT	AA	AA	TT	TT	TT	TT	TT	AA	AA	TT	TT	TT	TT	AA	AA	TT	TT	TT	AA	TT	TT	TT	TT	TT	TT	AA	TT	TT	AA	AA	TT
2H_706444996	T/C	2H	706444996	NA	IBSC_v2	LGC	NA	NA	NA	NA	CC	TT	TT	TT	TT	TT	TT	CC	TT	TT	CC	CC	CC	CC	CC	TT	TT	CC	CC	TT	CC	TT	TT	TT	CC	CC	TT	CC	CC	TT	TT	CC	TT	TT	TT	CC	TT	TT	CC
2H_706464706	G/A	2H	706464706	NA	IBSC_v2	LGC	NA	NA	NA	NA	AA	AA	GG	GG	GG	AA	GG	AA	AA	AA	AA	AA	AA	AA	AA	AA	AA	AA	AA	GG	AA	AA	AA	GG	AA	AA	AA	AA	AA	AA	AA	AA	GG	AA	GG	AA	AA	AA	AA
2H_706871865	G/C	2H	706871865	NA	IBSC_v2	LGC	NA	NA	NA	NA	GG	GC	NN	GG	GG	GC	GG	GG	GC	NN	GG	GG	GG	GG	GG	GC	GC	GG	GG	GG	GG	GC	GC	GG	GG	GG	NN	GG	GG	GG	GG	GG	GG	GC	GG	GG	NN	GC	GG
2H_706871867	G/A	2H	706871867	NA	IBSC_v2	LGC	NA	NA	NA	NA	GG	GA	NN	GG	GG	GA	GG	GG	GA	NN	GG	GG	GG	GG	GG	GA	GA	GG	GG	GG	GG	GA	GA	GG	GG	GG	NN	GG	GG	GG	GG	GG	GG	GA	GG	GG	NN	GA	GG
2H_706966143	A/G	2H	706966143	NA	IBSC_v2	LGC	NA	NA	NA	NA	GG	AA	AA	AA	AA	AA	AA	GG	AA	AA	GG	GG	GG	GG	AA	AA	AA	GG	GG	AA	GG	AA	AA	AA	GG	GG	AA	GG	GG	AA	AA	GG	AA	AA	AA	GG	AA	AA	GG
2H_707160790	C/G	2H	707160790	NA	IBSC_v2	LGC	NA	NA	NA	NA	CC	GG	CC	CC	CC	GG	CC	CC	GG	GG	CC	CC	CC	CC	NN	GG	GG	CC	CC	CC	CC	GG	GG	CC	CC	CC	GG	CC	CC	NN	NN	CC	CC	GG	CC	CC	GG	GG	CC
2H_707267990	T/C	2H	707267990	NA	IBSC_v2	LGC	NA	NA	NA	NA	CC	CC	TT	TT	TT	CC	TT	CC	CC	CC	CC	CC	CC	CC	CC	CC	CC	CC	CC	TT	CC	CC	CC	TT	CC	CC	CC	CC	CC	CC	CC	CC	TT	CC	TT	CC	CC	CC	CC
2H_707538666	T/C	2H	707538666	NA	IBSC_v2	LGC	NA	NA	NA	NA	CC	CC	TT	TT	TT	CC	TT	CC	CC	CC	CC	CC	CC	CC	CC	CC	CC	CC	CC	TT	CC	CC	CC	TT	CC	CC	CC	CC	CC	CC	CC	CC	TT	TT	TT	CC	CC	CC	CC
2H_707699679	C/T	2H	707699679	NA	IBSC_v2	LGC	NA	NA	NA	NA	CC	TT	CC	CC	CC	TT	CC	CC	TT	TT	CC	CC	CC	CC	CC	TT	TT	CC	CC	CC	CC	TT	TT	CC	CC	CC	TT	CC	CC	CC	CC	CC	CC	CC	CC	CC	TT	TT	CC
2H_708230187	C/T	2H	708230187	NA	IBSC_v2	LGC	NA	NA	NA	NA	CC	TT	CC	CC	CC	TT	CC	CC	TT	TT	CC	CC	CC	CC	TT	TT	TT	CC	CC	CC	CC	TT	TT	CC	CC	CC	TT	CC	CC	CC	CC	CC	CC	CC	CC	CC	TT	TT	CC
2H_708242263	T/C	2H	708242263	NA	IBSC_v2	LGC	NA	NA	NA	NA	TT	TT	CC	CC	CC	NN	CC	TT	TT	TT	TT	TT	TT	TT	CC	TT	TT	TT	TT	CC	TT	TT	TT	CC	TT	TT	TT	TT	TT	TT	TT	TT	CC	CC	CC	TT	TT	TT	TT
2H_708489873	G/A	2H	708489873	NA	IBSC_v2	LGC	NA	NA	NA	NA	GG	AA	GG	GG	GG	AA	GG	GG	AA	AA	GG	GG	GG	GG	GG	AA	AA	GG	GG	GG	GG	AA	AA	GG	GG	GG	AA	GG	GG	GG	GG	GG	GG	GG	GG	GG	AA	AA	GG
2H_708810339	C/T	2H	708810339	NA	IBSC_v2	LGC	NA	NA	NA	NA	CC	CC	CC	CC	CC	CC	CC	CT	CC	NN	CT	CC	CC	CC	CC	CC	CC	CC	CC	CC	CC	CC	CT	CC	CC	CT	CC	CC	CC	CT	CC	CC	CT	CC	CC	CC	CC	CC	CC
2H_708810393	T/C	2H	708810393	NA	IBSC_v2	LGC	NA	NA	NA	NA	TT	CC	NN	CC	CC	CC	CC	CC	CC	CC	TT	CC	TT	TT	CC	CC	CC	CC	CC	CC	CC	CC	CC	CC	TT	CC	CC	TT	CC	CC	CC	CC	CC	CC	CC	CC	CC	CC	CC
2H_708814093	A/G	2H	708814093	NA	IBSC_v2	LGC	NA	NA	NA	NA	AA	GG	GG	GG	GG	GG	GG	GG	GG	GG	AA	GG	AA	AA	NN	GG	GG	GG	GG	GG	GG	GG	GG	GG	AA	GG	GG	AA	GG	GG	GG	GG	GG	GG	GG	GG	GG	GG	GG
2H_708814132	T/C	2H	708814132	NA	IBSC_v2	LGC	NA	NA	NA	NA	TT	CC	CC	CC	CC	CC	CC	CC	CC	CC	TT	CC	TT	TT	NN	CC	CC	CC	CC	CC	CC	CC	CC	CC	TT	CC	CC	TT	CC	CC	CC	CC	CC	CC	CC	CC	CC	CC	CC
2H_708814134	A/G	2H	708814134	NA	IBSC_v2	LGC	NA	NA	NA	NA	AA	GG	GG	GG	GG	GG	GG	GG	GG	GG	AA	GG	AA	AA	NN	GG	GG	GG	GG	GG	GG	GG	GG	GG	AA	GG	GG	AA	GG	GG	GG	GG	GG	GG	GG	GG	GG	GG	GG
2H_708864195	G/C	2H	708864195	NA	IBSC_v2	LGC	NA	NA	NA	NA	GG	CC	CC	CC	CC	CC	CC	CC	CC	CC	GG	GG	GG	GG	GG	CC	CC	GG	GG	CC	CC	CC	CC	CC	GG	CC	CC	GG	CC	GG	GG	CC	CC	CC	CC	GG	CC	CC	CC
2H_709328716	G/A	2H	709328716	NA	IBSC_v2	LGC	NA	NA	NA	NA	AA	GG	GG	GG	GG	GG	GG	GG	GG	GG	AA	AA	AA	AA	GG	GG	GG	AA	AA	GG	GG	GG	GG	GG	AA	GG	GG	AA	GG	AA	AA	GG	GG	GG	GG	AA	GG	GG	GG
2H_709346214	G/A	2H	709346214	NA	IBSC_v2	LGC	NA	NA	NA	NA	GG	GG	AA	AA	AA	GG	AA	GG	GG	GG	GG	GG	GG	GG	GG	GG	GG	GG	GG	AA	GG	GG	GG	AA	GG	GG	GG	GG	GG	GG	GG	GG	AA	AA	AA	GG	GG	GG	GG
2H_709838966	G/A	2H	709838966	NA	IBSC_v2	LGC	NA	NA	NA	NA	NN	AA	AA	AA	AA	AA	AA	AA	AA	AA	NN	GG	NN	NN	NN	AA	AA	GG	GG	AA	AA	AA	AA	AA	NN	AA	AA	NN	AA	AA	AA	AA	AA	AA	AA	GG	AA	AA	AA
2H_709855698	G/A	2H	709855698	NA	IBSC_v2	LGC	NA	NA	NA	NA	AA	GG	GG	GG	GG	GG	GG	GG	GG	GG	AA	GG	AA	AA	GG	GG	GG	GG	GG	GG	GG	GG	GG	GG	AA	GG	GG	AA	GG	GG	GG	GG	GG	GG	GG	GG	GG	GG	GG
2H_710153916	A/C	2H	710153916	NA	IBSC_v2	LGC	NA	NA	NA	NA	NN	AA	AA	AA	AA	AA	AA	AA	AA	AA	AA	AA	NN	CC	NN	AA	AA	AA	AA	AA	AA	AA	AA	AA	CC	AA	AA	CC	AA	AA	AA	AA	AA	AA	AA	AA	AA	AA	AA
2H_710153918	C/T	2H	710153918	NA	IBSC_v2	LGC	NA	NA	NA	NA	NN	CC	CC	CC	CC	CC	CC	CC	CC	CC	CC	CC	NN	TT	NN	CC	CC	CC	CC	CC	CC	CC	CC	CC	TT	CC	CC	TT	CC	CC	CC	CC	CC	CC	CC	CC	CC	CC	CC
2H_710336948	C/G	2H	710336948	NA	IBSC_v2	LGC	NA	NA	NA	NA	GG	GG	GG	GG	GG	GG	GG	GG	GG	GG	GG	CC	GG	GG	GG	GG	GG	CC	CC	GG	GG	GG	GG	GG	GG	GG	GG	GG	GG	GG	GG	GG	GG	GG	GG	CC	GG	GG	GG
2H_710336984	G/T	2H	710336984	NA	IBSC_v2	LGC	NA	NA	NA	NA	GG	TT	GG	GG	GG	TT	GG	TT	TT	TT	GG	GG	GG	GG	GG	TT	TT	GG	GG	GG	TT	TT	TT	GG	GG	TT	TT	GG	TT	TT	TT	TT	GG	GG	GG	GG	TT	TT	TT
2H_710336993	A/C	2H	710336993	NA	IBSC_v2	LGC	NA	NA	NA	NA	CC	CC	CC	CC	CC	CC	CC	CC	CC	CC	CC	AA	CC	CC	CC	CC	CC	AA	AA	CC	CC	CC	CC	CC	CC	CC	CC	CC	CC	CC	CC	CC	CC	CC	CC	AA	CC	CC	CC
2H_710338074	A/G	2H	710338074	NA	IBSC_v2	LGC	NA	NA	NA	NA	AA	GG	AA	AA	AA	GG	AA	GG	GG	GG	AA	AA	AA	AA	AA	GG	GG	AA	AA	AA	GG	GG	GG	AA	AA	GG	GG	AA	GG	GG	GG	GG	AA	AA	AA	AA	GG	GG	GG
2H_710338103	G/A	2H	710338103	NA	IBSC_v2	LGC	NA	NA	NA	NA	AA	GG	GG	GG	GG	GG	GG	GG	GG	GG	AA	GG	AA	AA	GG	GG	GG	GG	GG	GG	GG	GG	GG	GG	AA	GG	GG	AA	GG	GG	GG	GG	GG	GG	GG	GG	GG	GG	GG
2H_710727866	T/C	2H	710727866	NA	IBSC_v2	LGC	NA	NA	NA	NA	TT	TT	CC	CC	CC	TT	CC	TT	TT	TT	TT	TT	TT	TT	CC	TT	TT	TT	TT	CC	TT	TT	TT	CC	TT	TT	TT	TT	TT	TT	TT	TT	CC	CC	CC	TT	TT	TT	TT
2H_710842918	C/A	2H	710842918	NA	IBSC_v2	LGC	NA	NA	NA	NA	CC	AA	CC	CC	CC	AA	CC	AA	AA	AA	CC	CC	CC	CC	CC	AA	AA	CC	CC	CC	AA	AA	AA	CC	CC	AA	AA	CC	AA	AA	AA	AA	CC	CC	CC	CC	AA	AA	AA
2H_710842921	T/C	2H	710842921	NA	IBSC_v2	LGC	NA	NA	NA	NA	TT	TT	TT	TT	TT	TT	TT	TT	TT	TT	TT	CC	TT	TT	TT	TT	TT	CC	CC	TT	TT	TT	TT	TT	TT	TT	TT	TT	TT	TT	TT	TT	TT	TT	TT	CC	TT	TT	TT
2H_710863274	A/G	2H	710863274	NA	IBSC_v2	LGC	NA	NA	NA	NA	AA	GG	NN	NN	NN	GG	NN	GG	GG	GG	AA	AA	AA	AA	NN	GG	GG	AA	AA	NN	GG	GG	GG	NN	AA	GG	GG	AA	GG	GG	GG	GG	NN	NN	NN	AA	GG	GG	GG
2H_710863291	A/G	2H	710863291	NA	IBSC_v2	LGC	NA	NA	NA	NA	AA	GG	NN	NN	NN	GG	NN	GG	GG	GG	AA	AA	AA	AA	NN	GG	GG	AA	AA	NN	GG	GG	GG	NN	AA	GG	GG	AA	GG	GG	GG	GG	NN	NN	NN	AA	GG	GG	GG
2H_710955052	C/A	2H	710955052	NA	IBSC_v2	LGC	NA	NA	NA	NA	CC	CC	AA	AA	AA	CC	AA	CC	CC	CC	CC	CC	CC	CC	AA	CC	CC	CC	CC	AA	CC	CC	CC	AA	CC	CC	CC	CC	CC	CC	CC	CC	AA	AA	AA	CC	CC	CC	CC
2H_710957942	C/T	2H	710957942	NA	IBSC_v2	LGC	NA	NA	NA	NA	CC	TT	CC	CC	CC	TT	CC	TT	TT	TT	CC	CC	CC	CC	CC	TT	TT	CC	CC	CC	TT	TT	TT	CC	CC	TT	TT	CC	TT	TT	TT	TT	CC	CC	CC	CC	TT	TT	TT
2H_710993912	T/C	2H	710993912	NA	IBSC_v2	LGC	NA	NA	NA	NA	TT	TT	CC	CC	CC	TT	CC	TT	TT	TT	TT	TT	TT	TT	CC	TT	TT	TT	TT	CC	TT	TT	TT	CC	TT	TT	TT	TT	TT	TT	TT	TT	CC	CC	CC	TT	TT	TT	TT
2H_711310945	G/A	2H	711310945	NA	IBSC_v2	LGC	NA	NA	NA	NA	AA	GG	GG	GG	GG	GG	GG	GG	GG	GG	AA	AA	AA	AA	NN	GG	GG	AA	AA	GG	GG	GG	GG	GG	AA	GG	GG	AA	GG	GG	GG	GG	GG	GG	GG	AA	GG	GG	GG
2H_711310978	C/T	2H	711310978	NA	IBSC_v2	LGC	NA	NA	NA	NA	CC	TT	TT	TT	TT	TT	TT	TT	TT	TT	CC	CC	CC	CC	NN	TT	TT	CC	CC	TT	TT	TT	TT	TT	CC	TT	TT	CC	TT	TT	TT	TT	TT	TT	TT	CC	TT	TT	TT
2H_711577255	T/C	2H	711577255	NA	IBSC_v2	LGC	NA	NA	NA	NA	TT	TT	CC	CC	CC	TT	CC	TT	TT	TT	TT	TT	TT	TT	TT	TT	TT	TT	TT	CC	TT	TT	TT	CC	TT	TT	TT	TT	TT	TT	TT	TT	CC	CC	CC	TT	TT	TT	TT
2H_711759200	T/C	2H	711759200	NA	IBSC_v2	LGC	NA	NA	NA	NA	CC	CC	TT	TT	TT	CC	TT	CC	CC	NN	CC	CC	CC	CC	CC	CC	CC	CC	CC	TT	CC	CC	CC	TT	CC	CC	CC	CC	CC	CC	CC	CC	TT	TT	TT	CC	CC	CC	CC
2H_712332217	A/G	2H	712332217	NA	IBSC_v2	LGC	NA	NA	NA	NA	AA	AA	GG	GG	GG	AA	GG	AA	AA	AA	AA	AA	AA	AA	AA	AA	AA	AA	AA	GG	AA	AA	AA	GG	AA	AA	AA	AA	AA	AA	AA	AA	GG	GG	GG	AA	AA	AA	AA
2H_712833670	G/A	2H	712833670	NA	IBSC_v2	LGC	NA	NA	NA	NA	AA	GG	GG	GG	AA	GG	GG	GG	GG	AA	AA	NN	AA	AA	GG	GG	GG	NN	AA	GG	NN	AA	GG	GG	AA	GG	GG	AA	GG	AA	AA	GG	GG	GG	GG	AA	GG	NN	GG
2H_712833701	A/G	2H	712833701	NA	IBSC_v2	LGC	NA	NA	NA	NA	GG	AA	AA	AA	GG	AA	AA	AA	AA	GG	GG	NN	GG	GG	AA	AA	AA	NN	GG	AA	NN	GG	AA	AA	GG	AA	AA	GG	AA	GG	GG	AA	AA	AA	AA	GG	AA	NN	AA
2H_713067318	C/T	2H	713067318	NA	IBSC_v2	LGC	NA	NA	NA	NA	TT	CC	CC	CC	TT	CC	CC	CC	CC	CC	TT	CC	TT	TT	CC	CC	CC	CC	CC	CC	CC	CC	CC	CC	TT	CC	CC	TT	CC	CC	CC	CC	CC	CC	CC	CC	CC	CC	CC
2H_713177311	T/C	2H	713177311	NA	IBSC_v2	LGC	NA	NA	NA	NA	CC	CC	CC	CC	CC	CC	CC	CC	TT	CC	NN	CC	NN	NN	CC	CC	CC	CC	CC	CC	CC	CC	CC	CC	CC	CC	CC	NN	CC	CC	CC	CC	CC	CC	CC	CC	CC	CC	CC
2H_713177324	A/G	2H	713177324	NA	IBSC_v2	LGC	NA	NA	NA	NA	GG	GG	GG	GG	GG	GG	GG	GG	AA	GG	NN	GG	NN	NN	GG	GG	GG	GG	GG	GG	GG	GG	GG	GG	GG	GG	GG	NN	GG	GG	GG	GG	GG	GG	GG	GG	GG	GG	GG
2H_713180683	C/T	2H	713180683	NA	IBSC_v2	LGC	NA	NA	NA	NA	CC	CC	TT	TT	CC	CC	TT	CC	NN	CC	CC	CC	CC	CC	CC	CC	CC	CC	CC	TT	CC	CC	CC	TT	CC	CC	CC	CC	CC	CC	CC	CC	TT	TT	TT	CC	CC	CC	CC
2H_713239946	G/C	2H	713239946	NA	IBSC_v2	LGC	NA	NA	NA	NA	CC	GG	GG	GG	CC	GG	GG	GG	GG	GG	CC	GG	CC	CC	GG	GG	GG	GG	GG	GG	GG	GG	GG	GG	CC	GG	GG	CC	GG	GG	GG	GG	GG	GG	GG	GG	GG	GG	GG
2H_713239965	G/A	2H	713239965	NA	IBSC_v2	LGC	NA	NA	NA	NA	GG	GG	GG	GG	GG	GG	GG	GG	AA	GG	GG	GG	GG	GG	GG	GG	GG	GG	GG	GG	GG	GG	GG	GG	GG	GG	GG	GG	GG	GG	GG	GG	GG	GG	GG	GG	GG	GG	GG
2H_713239969	A/T	2H	713239969	NA	IBSC_v2	LGC	NA	NA	NA	NA	AA	TT	AA	AA	AA	TT	AA	TT	AA	AA	AA	AA	AA	AA	TT	TT	TT	AA	AA	AA	TT	AA	TT	AA	AA	TT	TT	AA	TT	AA	AA	TT	AA	AA	AA	AA	TT	TT	TT
2H_713239978	T/C	2H	713239978	NA	IBSC_v2	LGC	NA	NA	NA	NA	TT	TT	CC	CC	TT	TT	CC	TT	TT	TT	TT	TT	TT	TT	TT	TT	TT	TT	TT	CC	TT	TT	TT	CC	TT	TT	TT	TT	TT	TT	TT	TT	CC	CC	CC	TT	TT	TT	TT
2H_713239989	A/G	2H	713239989	NA	IBSC_v2	LGC	NA	NA	NA	NA	AA	AA	GG	GG	AA	AA	GG	AA	AA	AA	AA	AA	AA	AA	AA	AA	AA	AA	AA	GG	AA	AA	AA	GG	AA	AA	AA	AA	AA	AA	AA	AA	GG	GG	GG	AA	AA	AA	AA
2H_713304637	C/G	2H	713304637	NA	IBSC_v2	LGC	NA	NA	NA	NA	GG	CC	GG	GG	GG	CC	GG	CC	GG	GG	GG	GG	GG	GG	CC	CC	CC	GG	GG	GG	CC	GG	CC	GG	GG	CC	CC	GG	CC	GG	GG	CC	GG	GG	GG	GG	CC	CC	CC
2H_713304989	C/T	2H	713304989	NA	IBSC_v2	LGC	NA	NA	NA	NA	TT	CC	CC	CC	TT	CC	CC	CC	CC	CC	TT	CC	TT	TT	CC	CC	CC	CC	CC	CC	CC	CC	CC	CC	TT	CC	CC	TT	CC	CC	CC	CC	CC	CC	CC	CC	CC	CC	CC
2H_713305044	C/T	2H	713305044	NA	IBSC_v2	LGC	NA	NA	NA	NA	CC	CC	CC	CC	CC	CC	CC	CC	TT	TT	CC	TT	CC	CC	CC	CC	CC	TT	TT	CC	CC	TT	CC	CC	CC	CC	CC	CC	CC	TT	TT	CC	CC	CC	CC	TT	CC	CC	CC
2H_713481238	A/G	2H	713481238	NA	IBSC_v2	LGC	NA	NA	NA	NA	NN	AA	AA	AA	NN	AA	AA	AA	AA	GG	NN	GG	NN	NN	AA	AA	AA	GG	GG	AA	AA	GG	AA	AA	NN	AA	AA	NN	AA	GG	GG	AA	AA	AA	AA	GG	AA	AA	AA
2H_713705096	G/T	2H	713705096	NA	IBSC_v2	LGC	NA	NA	NA	NA	TT	GG	GG	GG	TT	GG	GG	GG	TT	TT	TT	TT	TT	TT	GG	GG	GG	TT	TT	GG	GG	TT	GG	GG	TT	GG	GG	TT	GG	TT	TT	GG	GG	GG	GG	TT	GG	GG	GG
2H_713833851	G/C	2H	713833851	NA	IBSC_v2	LGC	NA	NA	NA	NA	CC	GG	GG	GG	CC	GG	GG	GG	GG	GG	CC	GG	CC	CC	GG	GG	GG	GG	GG	GG	GG	GG	GG	GG	CC	GG	GG	CC	GG	GG	GG	GG	GG	GG	GG	GG	GG	GG	GG
2H_713833860	T/C	2H	713833860	NA	IBSC_v2	LGC	NA	NA	NA	NA	CC	TT	CC	CC	CC	TT	CC	TT	CC	CC	CC	CC	CC	CC	TT	TT	TT	CC	CC	CC	TT	CC	TT	CC	CC	TT	TT	CC	TT	CC	CC	TT	CC	CC	CC	CC	TT	TT	TT
2H_713834738	T/A	2H	713834738	NA	IBSC_v2	LGC	NA	NA	NA	NA	AA	TT	AA	AA	AA	TT	AA	TT	TT	TT	AA	TT	AA	AA	TT	TT	TT	TT	TT	AA	TT	TT	TT	AA	AA	TT	TT	AA	TT	TT	TT	TT	AA	AA	AA	TT	TT	TT	TT
2H_713834739	C/A	2H	713834739	NA	IBSC_v2	LGC	NA	NA	NA	NA	AA	CC	AA	AA	AA	CC	AA	CC	CC	CC	AA	CC	AA	AA	CC	CC	CC	CC	CC	AA	CC	CC	CC	AA	AA	CC	CC	AA	CC	CC	CC	CC	AA	AA	AA	CC	CC	CC	CC
2H_713892480	T/C	2H	713892480	NA	IBSC_v2	LGC	NA	NA	NA	NA	TT	TT	CC	CC	TT	TT	CC	NN	NN	TT	TT	TT	TT	TT	TT	TT	TT	TT	TT	CC	NN	TT	TT	CC	TT	TT	TT	TT	TT	TT	TT	TT	CC	CC	CC	TT	TT	TT	NN
2H_714208695	C/T	2H	714208695	NA	IBSC_v2	LGC	NA	NA	NA	NA	TT	CC	NN	NN	TT	CC	NN	CC	CC	CC	TT	CC	TT	TT	CC	CC	CC	CC	CC	NN	CC	CC	CC	NN	TT	CC	CC	TT	CC	CC	CC	CC	NN	NN	NN	CC	CC	CC	CC
2H_714320746	C/G	2H	714320746	NA	IBSC_v2	LGC	NA	NA	NA	NA	CC	CC	GG	GG	CC	CC	GG	CC	CC	CC	CC	CC	CC	CC	CC	CC	CC	CC	CC	GG	CC	CC	CC	GG	CC	CC	CC	CC	CC	CC	CC	CC	GG	GG	GG	CC	CC	CC	CC
2H_714617948	C/T	2H	714617948	NA	IBSC_v2	LGC	NA	NA	NA	NA	CC	CC	TT	TT	CC	CC	TT	CC	CC	CC	CC	CC	CC	CC	CC	CC	CC	CC	CC	TT	CC	CC	CC	TT	CC	CC	CC	CC	CC	CC	CC	CC	TT	TT	TT	CC	CC	CC	CC
2H_714780815	A/G	2H	714780815	NA	IBSC_v2	LGC	NA	NA	NA	NA	AA	AA	GG	GG	AA	AA	GG	AA	AA	AA	AA	AA	AA	AA	AA	AA	AA	AA	AA	GG	AA	AA	AA	GG	AA	AA	AA	AA	AA	GG	GG	AA	GG	GG	GG	AA	AA	AA	AA
2H_714859439	T/C	2H	714859439	NA	IBSC_v2	LGC	NA	NA	NA	NA	TT	TT	CC	CC	TT	TT	CC	TT	TT	NN	TT	TT	TT	TT	TT	TT	TT	TT	TT	CC	TT	TT	TT	CC	TT	TT	TT	TT	TT	TT	TT	TT	CC	CC	CC	TT	TT	TT	TT
2H_714859444	G/A	2H	714859444	NA	IBSC_v2	LGC	NA	NA	NA	NA	GG	AA	GG	GG	GG	AA	GG	GG	GG	NN	GG	GG	GG	GG	AA	AA	AA	GG	GG	GG	GG	GG	AA	GG	GG	AA	AA	GG	AA	GG	GG	AA	GG	GG	GG	GG	AA	AA	GG
2H_715105006	C/T	2H	715105006	NA	IBSC_v2	LGC	NA	NA	NA	NA	TT	CT	TT	TT	TT	CT	TT	CT	TT	CT	TT	CT	TT	TT	CT	CT	CT	CT	CT	TT	TT	CT	CT	TT	TT	CT	CT	TT	CT	TT	TT	CT	TT	TT	TT	CT	CT	CT	CT
2H_715459911	C/T	2H	715459911	NA	IBSC_v2	LGC	NA	NA	NA	NA	CC	TT	TT	TT	CC	CC	TT	CC	TT	CC	CC	CC	CC	CC	TT	TT	TT	CC	CC	TT	TT	CC	TT	TT	CC	TT	TT	CC	TT	TT	TT	TT	TT	TT	TT	CC	CC	CC	CC
2H_715459920	T/C	2H	715459920	NA	IBSC_v2	LGC	NA	NA	NA	NA	TT	CC	CC	CC	TT	TT	CC	TT	CC	TT	TT	TT	TT	TT	CC	CC	CC	TT	TT	CC	CC	TT	CC	CC	TT	CC	CC	TT	CC	CC	CC	CC	CC	CC	CC	TT	TT	TT	TT
2H_715459939	C/A	2H	715459939	NA	IBSC_v2	LGC	NA	NA	NA	NA	CC	AA	AA	AA	CC	CC	AA	CC	AA	CC	CC	CC	CC	CC	AA	AA	AA	CC	CC	AA	AA	CC	AA	AA	CC	AA	AA	CC	AA	AA	AA	AA	AA	AA	AA	CC	CC	CC	CC
2H_715582432	A/G	2H	715582432	NA	IBSC_v2	LGC	NA	NA	NA	NA	AA	GG	GG	GG	AA	AA	GG	AA	GG	AA	AA	AA	AA	AA	GG	GG	GG	AA	AA	GG	GG	AA	GG	GG	AA	GG	GG	AA	GG	GG	GG	GG	GG	GG	GG	AA	AA	AA	AA
2H_715582448	C/G	2H	715582448	NA	IBSC_v2	LGC	NA	NA	NA	NA	CC	GG	GG	GG	CC	CC	GG	CC	GG	CC	CC	CC	CC	CC	GG	GG	GG	CC	CC	GG	GG	CC	GG	GG	CC	GG	GG	CC	GG	GG	GG	GG	GG	GG	GG	CC	CC	CC	CC
2H_715705260	G/A	2H	715705260	NA	IBSC_v2	LGC	NA	NA	NA	NA	GG	GG	AA	AA	GG	GG	AA	GG	AA	GG	GG	GG	GG	GG	GG	GG	GG	GG	GG	AA	AA	GG	AA	AA	GG	GG	AA	GG	AA	AA	AA	GG	AA	AA	AA	GG	GG	GG	GG
2H_716136526	C/T	2H	716136526	NA	IBSC_v2	LGC	NA	NA	NA	NA	CC	CC	CC	CC	CC	TT	CC	TT	CC	CC	CC	CC	CC	CC	TT	TT	TT	CC	CC	CC	CC	CC	CC	CC	CC	TT	CC	CC	CC	CC	CC	TT	CC	CC	CC	CC	TT	TT	TT
2H_716199799	G/A	2H	716199799	NA	IBSC_v2	LGC	NA	NA	NA	NA	GG	GG	GG	GG	GG	AA	GG	AA	GG	GG	GG	GG	GG	GG	AA	AA	AA	GG	GG	GG	GG	GG	GG	GG	GG	AA	GG	GG	GG	GG	GG	AA	GG	GG	GG	GG	AA	AA	AA
2H_716199820	G/C	2H	716199820	NA	IBSC_v2	LGC	NA	NA	NA	NA	GG	GG	CC	CC	GG	CC	CC	CC	GG	GG	GG	GG	GG	GG	CC	CC	CC	GG	GG	CC	GG	GG	CC	CC	GG	CC	CC	GG	CC	GG	GG	CC	CC	CC	CC	GG	CC	CC	CC
2H_716227470	G/C	2H	716227470	NA	IBSC_v2	LGC	NA	NA	NA	NA	CC	CC	GG	GG	CC	GG	GG	GG	CC	CC	CC	CC	CC	CC	GG	GG	GG	CC	CC	GG	CC	CC	GG	GG	CC	GG	GG	CC	GG	GG	GG	GG	GG	GG	GG	CC	GG	GG	GG
2H_716349557	A/G	2H	716349557	NA	IBSC_v2	LGC	NA	NA	NA	NA	AA	AA	GG	GG	AA	AA	GG	AA	AA	AA	AA	AA	AA	AA	AA	AA	AA	AA	AA	GG	AA	AA	GG	GG	AA	AA	GG	AA	GG	AA	AA	AA	GG	GG	GG	AA	AA	AA	AA
2H_716349594	G/C	2H	716349594	NA	IBSC_v2	LGC	NA	NA	NA	NA	GG	GG	CC	CC	GG	GG	CC	GG	GG	GG	GG	GG	GG	GG	GG	GG	GG	GG	GG	CC	GG	GG	CC	CC	GG	GG	CC	GG	CC	GG	GG	GG	CC	CC	CC	GG	GG	GG	GG
2H_716350303	C/G	2H	716350303	NA	IBSC_v2	LGC	NA	NA	NA	NA	CC	CC	GG	GG	CC	CC	GG	CC	CC	CC	CC	CC	CC	CC	CC	CC	CC	CC	CC	GG	CC	CC	GG	GG	CC	CC	GG	CC	GG	CC	CC	CC	GG	GG	GG	CC	CC	CC	CC
2H_716367337	C/T	2H	716367337	NA	IBSC_v2	LGC	NA	NA	NA	NA	CC	CC	CC	CC	CC	TT	CC	TT	CC	CC	CC	CC	CC	CC	TT	TT	TT	CC	CC	CC	CC	CC	CC	CC	CC	TT	CC	CC	CC	CC	CC	TT	CC	CC	CC	CC	TT	TT	TT
2H_716448783	G/C	2H	716448783	NA	IBSC_v2	LGC	NA	NA	NA	NA	GG	GG	GG	GG	GG	CC	GG	CC	GG	GG	GG	GG	GG	GG	CC	CC	CC	GG	GG	GG	GG	GG	GG	GG	GG	CC	GG	GG	GG	GG	GG	CC	NN	GG	GG	GG	CC	CC	CC
2H_716449163	T/C	2H	716449163	NA	IBSC_v2	LGC	NA	NA	NA	NA	TT	TT	CC	CC	TT	CC	CC	CC	TT	TT	TT	TT	TT	TT	CC	CC	CC	TT	TT	CC	TT	TT	CC	CC	TT	CC	CC	TT	CC	TT	TT	CC	CC	CC	CC	TT	CC	CC	CC
2H_716449806	G/A	2H	716449806	NA	IBSC_v2	LGC	NA	NA	NA	NA	GG	GG	AA	AA	GG	AA	AA	AA	GG	NN	GG	GG	GG	GG	AA	AA	AA	GG	GG	AA	GG	GG	AA	AA	GG	AA	AA	GG	AA	GG	GG	AA	AA	AA	AA	GG	AA	AA	AA
2H_716541933	T/C	2H	716541933	NA	IBSC_v2	LGC	NA	NA	NA	NA	TT	TT	CC	CC	TT	TT	CC	TT	TT	TT	TT	TT	TT	TT	TT	TT	TT	TT	TT	CC	TT	TT	CC	CC	TT	TT	CC	TT	CC	TT	TT	TT	CC	CC	CC	TT	TT	TT	TT
2H_716543113	T/C	2H	716543113	NA	IBSC_v2	LGC	NA	NA	NA	NA	TT	TT	CC	CC	TT	CC	CC	CC	TT	NN	TT	TT	TT	TT	CC	CC	CC	TT	TT	CC	TT	TT	CC	CC	TT	CC	CC	TT	CC	TT	TT	CC	CC	CC	CC	TT	CC	CC	CC
2H_716609201	A/G	2H	716609201	NA	IBSC_v2	LGC	NA	NA	NA	NA	AA	AA	GG	GG	AA	GG	GG	GG	AA	NN	AA	AG	AA	AA	GG	GG	GG	AA	AA	GG	NN	AA	GG	GG	AA	GG	GG	AA	GG	AA	AA	GG	GG	GG	GG	AA	GG	GG	GG
2H_716609210	G/T	2H	716609210	NA	IBSC_v2	LGC	NA	NA	NA	NA	GG	GG	TT	TT	GG	TT	TT	TT	GG	NN	GG	GT	GG	GG	TT	TT	TT	GG	GG	TT	NN	GG	TT	TT	GG	TT	TT	GG	TT	GG	GG	TT	TT	TT	TT	GG	TT	TT	TT
2H_717475846	T/G	2H	717475846	NA	IBSC_v2	LGC	NA	NA	NA	NA	TT	TT	TT	TT	TT	GG	TT	GG	TT	TT	TT	TT	TT	TT	TT	TT	TT	TT	TT	TT	TT	TT	TT	TT	TT	TT	TT	TT	TT	TT	TT	TT	TT	TT	TT	TT	GG	GG	GG
2H_717475850	C/A	2H	717475850	NA	IBSC_v2	LGC	NA	NA	NA	NA	CC	CC	CC	CC	CC	AA	CC	AA	CC	CC	CC	CC	CC	CC	CC	CC	CC	CC	CC	CC	CC	CC	CC	CC	CC	CC	CC	CC	CC	CC	CC	CC	CC	CC	CC	CC	AA	AA	AA
2H_718157800	T/C	2H	718157800	NA	IBSC_v2	LGC	NA	NA	NA	NA	TT	TT	CC	CC	TT	CC	CC	CC	TT	TT	TT	TT	TT	TT	CC	CC	CC	TT	TT	CC	TT	TT	CC	CC	TT	CC	CC	TT	CC	CC	CC	CC	CC	CC	CC	TT	CC	CC	CC
2H_718326093	G/A	2H	718326093	NA	IBSC_v2	LGC	NA	NA	NA	NA	GG	GG	GG	GG	GG	GG	GG	GG	GG	GG	GG	GG	GG	GG	AA	AA	AA	GG	GG	GG	GG	GG	GG	GG	GG	AA	GG	GG	GG	AA	AA	AA	GG	GG	GG	GG	GG	GG	GG
2H_718326128	C/T	2H	718326128	NA	IBSC_v2	LGC	NA	NA	NA	NA	CC	CC	CC	CC	CC	TT	CC	TT	CC	CC	CC	CC	CC	CC	CC	CC	CC	CC	CC	CC	CC	CC	CC	CC	CC	CC	CC	CC	CC	CC	CC	CC	CC	CC	CC	CC	TT	TT	TT
2H_718338885	G/T	2H	718338885	NA	IBSC_v2	LGC	NA	NA	NA	NA	TT	GG	TT	TT	TT	TT	TT	TT	GG	GG	TT	GG	TT	TT	NN	TT	NN	GG	GG	TT	GG	GG	TT	TT	TT	TT	TT	TT	TT	TT	TT	TT	TT	TT	TT	GG	TT	TT	TT
2H_718338890	C/G	2H	718338890	NA	IBSC_v2	LGC	NA	NA	NA	NA	GG	CC	GG	GG	GG	GG	GG	GG	CC	CC	GG	CC	GG	GG	NN	CC	NN	CC	CC	GG	CC	CC	GG	GG	GG	CC	GG	GG	GG	CC	CC	CC	GG	GG	GG	CC	GG	GG	GG
2H_718482432	G/A	2H	718482432	NA	IBSC_v2	LGC	NA	NA	NA	NA	AA	GG	GG	GG	AA	AA	GG	AA	GG	GG	AA	GG	AA	AA	AA	AA	AA	GG	GG	GG	GG	GG	GG	GG	AA	AA	GG	AA	GG	AA	AA	AA	GG	GG	GG	GG	AA	AA	AA
2H_718485366	C/T	2H	718485366	NA	IBSC_v2	LGC	NA	NA	NA	NA	CC	CC	CC	CC	CC	CC	CC	CC	CC	CC	CC	CC	CC	CC	TT	TT	TT	CC	CC	CC	CC	CC	CC	CC	CC	TT	CC	CC	CC	TT	TT	TT	CC	CC	CC	CC	CC	CC	CC
2H_718485412	C/T	2H	718485412	NA	IBSC_v2	LGC	NA	NA	NA	NA	CC	CC	TT	TT	CC	CC	TT	CC	CC	CC	CC	CC	CC	CC	CC	CC	CC	CC	CC	TT	CC	CC	TT	TT	CC	CC	TT	CC	TT	CC	CC	CC	TT	TT	TT	CC	CC	CC	CC
2H_718593013	G/A	2H	718593013	NA	IBSC_v2	LGC	NA	NA	NA	NA	GG	NN	GG	GG	GG	AA	GG	AA	NN	NN	GG	NN	GG	GG	GG	GG	GG	NN	NN	GG	NN	NN	GG	GG	GG	GG	GG	GG	GG	GG	GG	GG	GG	GG	GG	NN	AA	AA	AA
2H_718790984	G/A	2H	718790984	NA	IBSC_v2	LGC	NA	NA	NA	NA	AA	GG	AA	AA	AA	AA	AA	AA	GG	GG	AA	GG	AA	AA	NN	NN	NN	GG	GG	AA	GG	GG	AA	AA	AA	NN	AA	AA	AA	NN	NN	NN	AA	AA	AA	GG	AA	AA	AA
2H_718962785	C/T	2H	718962785	NA	IBSC_v2	LGC	NA	NA	NA	NA	CC	CC	CC	CC	CC	TT	CC	TT	CC	CC	CC	CC	CC	CC	TT	TT	TT	CC	CC	CC	CC	CC	CC	CC	CC	TT	CC	CC	CC	TT	TT	TT	CC	CC	CC	CC	TT	TT	TT
2H_718986613	G/A	2H	718986613	NA	IBSC_v2	LGC	NA	NA	NA	NA	AA	GG	AA	AA	AA	GG	NN	NN	GG	NN	AA	GG	AA	AA	NN	GG	GG	GG	GG	AA	GG	GG	AA	AA	AA	GG	AA	AA	AA	GG	GG	GG	NN	AA	AA	GG	GG	GG	GG
2H_719314373	C/T	2H	719314373	NA	IBSC_v2	LGC	NA	NA	NA	NA	CC	TT	NN	NN	CC	CC	NN	CC	TT	TT	CC	TT	CC	CC	TT	TT	TT	TT	TT	NN	TT	TT	NN	NN	CC	TT	NN	CC	NN	CC	CC	TT	NN	NN	NN	TT	CC	CC	CC
2H_719314404	G/A	2H	719314404	NA	IBSC_v2	LGC	NA	NA	NA	NA	GG	AA	NN	NN	GG	GG	NN	GG	AA	AA	GG	AA	GG	GG	AA	AA	AA	AA	AA	NN	AA	AA	AA	AA	GG	AA	NN	GG	NN	GG	GG	AA	NN	NN	AA	AA	GG	GG	GG
2H_719314425	T/C	2H	719314425	NA	IBSC_v2	LGC	NA	NA	NA	NA	TT	CC	NN	NN	TT	CC	NN	CC	CC	CC	TT	CC	TT	TT	CC	CC	CC	CC	CC	NN	CC	CC	CC	CC	TT	CC	NN	TT	NN	TT	TT	CC	NN	NN	CC	CC	CC	CC	CC
2H_719383468	G/A	2H	719383468	NA	IBSC_v2	LGC	NA	NA	NA	NA	GG	GG	AA	AA	GG	GG	AA	GG	GG	GG	GG	GG	NN	NN	GG	GG	GG	GG	GG	AA	GG	GG	AA	AA	NN	GG	AA	GG	AA	NN	NN	GG	AA	AA	AA	GG	GG	GG	GG
2H_719383488	A/C	2H	719383488	NA	IBSC_v2	LGC	NA	NA	NA	NA	AA	AA	CC	CC	AA	AA	CC	AA	AA	AA	AA	AA	NN	NN	AA	AA	AA	AA	AA	CC	AA	AA	CC	CC	NN	AA	CC	AA	CC	NN	NN	AA	CC	CC	CC	AA	AA	AA	AA
2H_719383496	T/G	2H	719383496	NA	IBSC_v2	LGC	NA	NA	NA	NA	GG	TT	GG	GG	GG	TT	GG	TT	TT	TT	GG	TT	NN	NN	TT	TT	TT	TT	TT	GG	TT	TT	GG	GG	NN	TT	GG	GG	GG	NN	NN	TT	GG	GG	GG	TT	TT	TT	TT
2H_719709878	C/A	2H	719709878	NA	IBSC_v2	LGC	NA	NA	NA	NA	CC	CC	AA	AA	CC	NN	AA	NN	CC	CC	CC	CC	CC	CC	CC	CC	CC	CC	CC	AA	CC	CC	AA	AA	CC	CC	AA	CC	AA	CC	CC	CC	AA	AA	AA	CC	NN	NN	NN
2H_719797590	G/A	2H	719797590	NA	IBSC_v2	LGC	NA	NA	NA	NA	GG	GG	GG	GG	GG	AA	GG	AA	AA	AA	GG	AA	GG	GG	GG	GG	GG	AA	AA	GG	AA	AA	GG	GG	GG	GG	GG	GG	GG	AA	AA	GG	GG	GG	GG	AA	AA	AA	AA
2H_719797599	A/G	2H	719797599	NA	IBSC_v2	LGC	NA	NA	NA	NA	GG	AA	AA	AA	GG	GG	AA	GG	GG	GG	GG	GG	GG	GG	AA	AA	AA	GG	GG	AA	GG	GG	AA	AA	GG	AA	AA	GG	AA	GG	GG	AA	AA	AA	AA	GG	GG	GG	GG
2H_719797622	C/T	2H	719797622	NA	IBSC_v2	LGC	NA	NA	NA	NA	TT	CC	CC	CC	TT	CC	CC	CC	CC	CC	TT	CC	TT	TT	CC	CC	CC	CC	CC	CC	CC	CC	CC	CC	TT	CC	CC	TT	CC	CC	CC	CC	CC	CC	CC	CC	CC	CC	CC
2H_719823613	T/A	2H	719823613	NA	IBSC_v2	LGC	NA	NA	NA	NA	TT	NN	AA	AA	TT	TT	AA	TT	TT	TT	TT	TT	TT	TT	NN	NN	NN	TT	TT	AA	TT	TT	AA	AA	TT	AA	AA	TT	AA	NN	NN	AA	NN	NN	AA	TT	TT	TT	TT
2H_719823618	C/T	2H	719823618	NA	IBSC_v2	LGC	NA	NA	NA	NA	CC	NN	TT	TT	CC	CC	TT	CC	CC	CC	CC	CC	CC	CC	NN	NN	NN	CC	CC	TT	CC	CC	TT	TT	CC	TT	TT	CC	TT	NN	NN	TT	NN	NN	TT	CC	CC	CC	CC
2H_719823646	G/A	2H	719823646	NA	IBSC_v2	LGC	NA	NA	NA	NA	GG	NN	AA	AA	GG	GG	AA	GG	GG	GG	GG	GG	GG	GG	NN	NN	NN	GG	GG	AA	GG	GG	AA	AA	GG	AA	AA	GG	AA	NN	NN	AA	NN	NN	AA	GG	GG	GG	GG
2H_719825084	A/G	2H	719825084	NA	IBSC_v2	LGC	NA	NA	NA	NA	AA	AA	AA	AA	AA	AA	AA	AA	GG	GG	AA	GG	AA	AA	AA	AA	AA	GG	GG	AA	GG	GG	AA	AA	AA	AA	AA	AA	AA	AA	AA	AA	AA	AA	AA	GG	AA	AA	AA
2H_719825131	A/T	2H	719825131	NA	IBSC_v2	LGC	NA	NA	NA	NA	AA	TT	TT	TT	AA	TT	TT	TT	TT	TT	AA	TT	AA	AA	TT	TT	TT	TT	TT	TT	TT	TT	TT	TT	AA	TT	TT	AA	TT	AA	AA	TT	TT	TT	TT	TT	TT	TT	TT
2H_720033207	G/A	2H	720033207	NA	IBSC_v2	LGC	NA	NA	NA	NA	GG	GG	NN	GG	NN	AA	GG	AA	GG	NN	GG	GG	GG	GG	GG	GG	NN	GG	NN	NN	GG	GG	GG	GG	GG	GG	GG	GG	GG	GG	GG	NN	GG	GG	GG	GG	NN	AA	AA
2H_720033208	C/T	2H	720033208	NA	IBSC_v2	LGC	NA	NA	NA	NA	CC	CC	NN	CC	NN	TT	CC	TT	CC	NN	CC	CC	CC	CC	CC	CC	NN	CC	NN	NN	CC	CC	CC	CC	CC	CC	CC	CC	CC	CC	CC	NN	CC	CC	CC	CC	NN	TT	TT
2H_720033400	A/G	2H	720033400	NA	IBSC_v2	LGC	NA	NA	NA	NA	GG	AA	AA	AA	GG	AA	AA	AA	AA	AA	GG	AA	GG	GG	AA	AA	AA	AA	AA	AA	AA	AA	AA	AA	GG	AA	AA	GG	AA	AA	AA	AA	AA	AA	AA	AA	AA	AA	AA
2H_720033412	A/C	2H	720033412	NA	IBSC_v2	LGC	NA	NA	NA	NA	CC	AA	AA	AA	CC	AA	AA	AA	AA	AA	CC	AA	CC	CC	AA	AA	AA	AA	AA	AA	AA	AA	AA	AA	CC	AA	AA	CC	AA	AA	AA	AA	AA	AA	AA	AA	AA	AA	AA
2H_720033425	A/G	2H	720033425	NA	IBSC_v2	LGC	NA	NA	NA	NA	GG	AA	AA	AA	GG	GG	AA	GG	GG	GG	GG	GG	GG	GG	AA	AA	AA	GG	GG	AA	GG	GG	AA	AA	GG	AA	AA	GG	AA	GG	GG	AA	AA	AA	AA	GG	GG	GG	GG
2H_720088878	C/A	2H	720088878	NA	IBSC_v2	LGC	NA	NA	NA	NA	CC	CC	CC	CC	CC	AA	CC	AA	NN	NN	CC	NN	CC	CC	CC	CC	CC	NN	NN	CC	NN	NN	CC	CC	CC	CC	CC	CC	CC	NN	NN	CC	CC	CC	CC	NN	AA	AA	AA
2H_720093743	C/T	2H	720093743	NA	IBSC_v2	LGC	NA	NA	NA	NA	CC	CC	CC	CC	CC	CC	CC	CC	TT	TT	CC	TT	CC	CC	CC	CC	CC	TT	TT	CC	TT	TT	CC	CC	CC	CC	CC	CC	CC	TT	TT	CC	CC	CC	CC	TT	CC	CC	CC
2H_720093777	G/A	2H	720093777	NA	IBSC_v2	LGC	NA	NA	NA	NA	GG	GG	GG	GG	GG	AA	GG	AA	GG	GG	GG	GG	GG	GG	GG	GG	GG	GG	GG	GG	GG	GG	GG	GG	GG	GG	GG	GG	GG	GG	GG	GG	GG	GG	GG	GG	AA	AA	AA
2H_720508065	A/T	2H	720508065	NA	IBSC_v2	LGC	NA	NA	NA	NA	TT	AA	AA	AA	TT	NN	AA	NN	NN	NN	TT	NN	TT	TT	AA	AA	AA	NN	NN	AA	NN	NN	AA	AA	TT	AA	AA	TT	AA	NN	NN	AA	AA	AA	AA	NN	NN	NN	NN
2H_720508078	A/G	2H	720508078	NA	IBSC_v2	LGC	NA	NA	NA	NA	GG	AA	AA	AA	GG	NN	AA	NN	NN	NN	GG	NN	GG	GG	AA	AA	AA	NN	NN	AA	NN	NN	AA	AA	GG	AA	AA	GG	AA	NN	NN	AA	AA	AA	AA	NN	NN	NN	NN
2H_720508117	C/T	2H	720508117	NA	IBSC_v2	LGC	NA	NA	NA	NA	TT	CC	CC	CC	TT	CC	CC	CC	CC	CC	TT	CC	NN	TT	CC	CC	CC	CC	CC	CC	CC	CC	CC	CC	TT	CC	CC	TT	CC	CC	CC	CC	CC	CC	CC	CC	CC	CC	CC
2H_720508130	G/T	2H	720508130	NA	IBSC_v2	LGC	NA	NA	NA	NA	GG	GG	GG	GG	GG	GG	GG	GG	TT	TT	GG	TT	NN	GG	GG	GG	GG	TT	GT	GG	TT	TT	GG	GG	GG	GG	GG	GG	GG	TT	TT	GG	GG	GG	GG	TT	GG	GG	GG
2H_720508148	G/A	2H	720508148	NA	IBSC_v2	LGC	NA	NA	NA	NA	GG	GG	GG	GG	GG	GG	GG	GG	AA	AA	GG	AA	NN	GG	GG	GG	GG	AA	GA	GG	AA	AA	GG	GG	GG	GG	GG	GG	GG	AA	AA	GG	GG	GG	GG	AA	GG	GG	GG
2H_720508156	A/C	2H	720508156	NA	IBSC_v2	LGC	NA	NA	NA	NA	AA	AA	AA	AA	AA	CC	AA	CC	CC	CC	AA	CC	NN	AA	AA	AA	AA	CC	CC	AA	CC	CC	AA	AA	AA	AA	AA	AA	AA	CC	CC	AA	AA	AA	AA	CC	CC	CC	CC
2H_720621052	A/C	2H	720621052	NA	IBSC_v2	LGC	NA	NA	NA	NA	CC	AA	AA	AA	CC	NN	AA	NN	CC	CC	CC	CC	CC	CC	AA	AA	AA	CC	CC	AA	CC	CC	AA	AA	CC	AA	AA	CC	AA	CC	CC	AA	AA	AA	AA	CC	NN	NN	NN
2H_720659666	T/G	2H	720659666	NA	IBSC_v2	LGC	NA	NA	NA	NA	TT	GG	GG	GG	TT	NN	GG	NN	NN	NN	TT	NN	TT	TT	GG	GG	GG	NN	NN	GG	NN	NN	GG	GG	TT	GG	GG	TT	GG	NN	NN	GG	GG	GG	GG	NN	NN	NN	NN
2H_720659699	G/A	2H	720659699	NA	IBSC_v2	LGC	NA	NA	NA	NA	GG	AA	AA	AA	GG	NN	AA	NN	NN	NN	GG	NN	GG	GG	AA	AA	AA	NN	NN	AA	NN	NN	AA	AA	GG	AA	AA	GG	AA	NN	NN	AA	AA	AA	AA	NN	NN	NN	NN
2H_720659842	T/C	2H	720659842	NA	IBSC_v2	LGC	NA	NA	NA	NA	TT	CC	CC	CC	TT	NN	CC	NN	NN	NN	TT	NN	TT	TT	CC	CC	CC	NN	NN	CC	NN	NN	CC	CC	TT	CC	CC	TT	CC	NN	NN	CC	CC	CC	CC	NN	NN	NN	NN
2H_721194317	G/A	2H	721194317	NA	IBSC_v2	LGC	NA	NA	NA	NA	GG	GG	AA	AA	GG	GG	AA	GG	GG	GG	GG	GG	GG	GG	GG	GG	GG	GG	GG	AA	GG	GG	AA	AA	GG	GG	AA	GG	AA	GG	GG	GG	AA	AA	AA	GG	GG	GG	GG
2H_721194337	T/A	2H	721194337	NA	IBSC_v2	LGC	NA	NA	NA	NA	TT	TT	AA	AA	TT	TT	AA	TT	TT	TT	TT	TT	TT	TT	TT	TT	TT	TT	TT	AA	TT	TT	AA	AA	TT	TT	AA	TT	AA	TT	TT	TT	AA	AA	AA	TT	TT	TT	TT
2H_721639257	T/A	2H	721639257	NA	IBSC_v2	LGC	NA	NA	NA	NA	AA	NN	TT	TT	AA	AA	NN	AA	TT	TT	NN	TT	NN	AA	TT	TT	TT	TT	TT	TT	TT	TT	TT	TT	AA	TT	NN	NN	TT	TT	TT	NN	NN	TT	TT	TT	AA	AA	AA
2H_721639266	C/T	2H	721639266	NA	IBSC_v2	LGC	NA	NA	NA	NA	TT	NN	CC	CC	TT	TT	NN	TT	CC	CC	NN	CC	NN	TT	CC	CC	CC	CC	CC	CC	CC	CC	CC	CC	TT	CC	NN	NN	CC	CC	CC	NN	NN	CC	CC	CC	TT	TT	TT
2H_721670471	G/A	2H	721670471	NA	IBSC_v2	LGC	NA	NA	NA	NA	NN	GG	GG	GG	NN	GG	GG	GG	AA	AA	NN	AA	NN	NN	GG	GG	GG	AA	AA	GG	AA	AA	GG	GG	NN	GG	GG	NN	GG	AA	AA	GG	GG	GG	GG	AA	GG	GG	GG
2H_721670490	C/T	2H	721670490	NA	IBSC_v2	LGC	NA	NA	NA	NA	NN	CC	CC	CC	NN	TT	CC	TT	TT	TT	NN	TT	NN	NN	CC	CC	CC	TT	TT	CC	TT	TT	CC	CC	NN	CC	CC	NN	CC	TT	TT	CC	CC	CC	CC	TT	TT	TT	TT
2H_721670494	A/G	2H	721670494	NA	IBSC_v2	LGC	NA	NA	NA	NA	NN	AA	GG	GG	NN	GG	GG	GG	GG	GG	NN	GG	NN	NN	AA	AA	AA	GG	GG	GG	GG	GG	GG	GG	NN	AA	GG	NN	GG	GG	GG	AA	GG	GG	GG	GG	GG	GG	GG
2H_722124975	A/G	2H	722124975	NA	IBSC_v2	LGC	NA	NA	NA	NA	AA	AA	AA	AA	AA	AA	AA	AA	GG	GG	AA	GG	AA	AA	AA	AA	AA	GG	GG	AA	GG	GG	AA	AA	AA	AA	AA	AA	AA	AA	AA	AA	AA	AA	AA	GG	AA	AA	AA
2H_722299201	C/T	2H	722299201	NA	IBSC_v2	LGC	NA	NA	NA	NA	TT	TT	TT	TT	TT	TT	TT	TT	CC	CC	TT	CC	TT	TT	TT	TT	TT	CC	CC	TT	CC	CC	TT	TT	TT	TT	TT	TT	TT	TT	TT	TT	TT	TT	TT	CC	TT	TT	TT
2H_722299216	C/T	2H	722299216	NA	IBSC_v2	LGC	NA	NA	NA	NA	CC	CC	CC	CC	CC	CC	CC	CC	TT	TT	CC	TT	CC	CC	CC	CC	CC	TT	TT	CC	TT	TT	CC	CC	CC	CC	CC	CC	CC	CC	CC	CC	CC	CC	CC	TT	CC	CC	CC
2H_723096960	G/C	2H	723096960	NA	IBSC_v2	LGC	NA	NA	NA	NA	GG	GG	CC	CC	GG	GG	CC	GG	CC	GG	CC	GG	GG	GG	GG	GG	GG	GG	GG	CC	GG	GG	CC	CC	GG	GG	CC	CC	CC	GG	GG	GG	CC	CC	CC	GG	GG	GG	GG
2H_723096995	C/T	2H	723096995	NA	IBSC_v2	LGC	NA	NA	NA	NA	CC	CC	TT	TT	CC	CC	TT	CC	CC	CC	TT	CC	CC	CC	CC	CC	CC	CC	CC	TT	CC	CC	TT	TT	CC	CC	TT	TT	TT	CC	CC	CC	TT	TT	TT	CC	CC	CC	CC
2H_723107428	G/A	2H	723107428	NA	IBSC_v2	LGC	NA	NA	NA	NA	GG	AA	AA	AA	AA	AA	AA	AA	GG	GG	AA	GG	AA	GG	AA	AA	AA	GG	GG	AA	GG	GG	AA	AA	GG	AA	AA	AA	AA	GG	GG	AA	AA	AA	AA	GG	AA	AA	AA
2H_723220293	G/A	2H	723220293	NA	IBSC_v2	LGC	NA	NA	NA	NA	GG	AA	GG	NN	AA	AA	NN	AA	GG	NN	NN	GG	AA	GG	AA	AA	AA	NN	GG	GG	NN	GG	GG	GG	NN	AA	NN	GG	GG	GG	GG	AA	NN	GG	GG	GG	AA	AA	AA
2H_723220301	G/A	2H	723220301	NA	IBSC_v2	LGC	NA	NA	NA	NA	GG	AA	GG	NN	AA	AA	NN	AA	GG	NN	NN	GG	AA	GG	AA	AA	AA	NN	GG	GG	NN	GG	GG	GG	NN	AA	NN	GG	GG	GG	GG	AA	NN	GG	GG	GG	AA	AA	AA
2H_723220324	C/T	2H	723220324	NA	IBSC_v2	LGC	NA	NA	NA	NA	CC	CC	TT	NN	CC	CC	NN	CC	CC	NN	NN	CC	CC	CC	CC	CC	CC	NN	CC	CT	NN	CC	TT	TT	NN	CC	NN	TT	TT	CC	CC	CC	NN	TT	NN	CC	CC	CC	CC
2H_723246228	G/T	2H	723246228	NA	IBSC_v2	LGC	NA	NA	NA	NA	GG	GG	GG	GG	GG	TT	GG	TT	GG	GG	GG	GG	GG	GG	GG	GG	GG	GG	GG	GG	GG	GG	GG	GG	GG	GG	GG	GG	GG	GG	GG	GG	GG	GG	GG	GG	TT	TT	TT
2H_724429239	G/A	2H	724429239	NA	IBSC_v2	LGC	NA	NA	NA	NA	GG	AA	NN	GG	GG	NN	NN	AA	GG	NN	GG	GG	GG	GG	AA	AA	AA	GG	GG	NN	NN	GG	GG	GG	NN	AA	NN	GG	GG	AA	AA	AA	GG	GG	GG	GG	NN	NN	AA
2H_724429285	T/A	2H	724429285	NA	IBSC_v2	LGC	NA	NA	NA	NA	TT	AA	TT	TT	TT	NN	TT	AA	TT	TT	TT	TT	TT	TT	AA	AA	AA	TT	TT	TT	TT	TT	TT	TT	TT	AA	TT	TT	TT	NN	NN	AA	TT	TT	TT	TT	NN	NN	AA
2H_724429289	G/A	2H	724429289	NA	IBSC_v2	LGC	NA	NA	NA	NA	GG	AA	GG	GG	GG	NN	GG	AA	GG	GG	GG	GG	GG	GG	AA	AA	AA	GG	GG	GG	GG	GG	GG	GG	GG	AA	GG	GG	GG	NN	NN	AA	GG	GG	GG	GG	NN	NN	AA
2H_724576628	A/G	2H	724576628	NA	IBSC_v2	LGC	NA	NA	NA	NA	AA	AA	AA	AA	AA	GG	AA	AA	GG	AA	AA	AA	AA	AA	AA	AA	AA	AA	AA	AA	AA	AA	AA	AA	AA	AA	AA	AA	AA	AA	AA	AA	AA	AA	AA	AA	GG	GG	AA
2H_724652623	C/G	2H	724652623	NA	IBSC_v2	LGC	NA	NA	NA	NA	CC	GG	CC	CC	CC	GG	CC	GG	GG	CC	CC	CC	CC	CC	GG	GG	GG	CC	CC	CC	CC	CC	CC	CC	CC	GG	CC	CC	CC	GG	GG	GG	CC	CC	CC	CC	GG	GG	GG
2H_724652860	G/A	2H	724652860	NA	IBSC_v2	LGC	NA	NA	NA	NA	GG	AA	GG	GG	GG	GG	GG	AA	GG	GG	GG	GG	GG	GG	AA	AA	AA	GG	GG	GG	GG	GG	GG	GG	GG	AA	GG	GG	GG	GG	GG	AA	GG	GG	GG	GG	GG	GG	AA
2H_724793674	C/T	2H	724793674	NA	IBSC_v2	LGC	NA	NA	NA	NA	CC	TT	CC	CC	CC	CC	CC	TT	CC	CC	CC	CC	CC	CC	TT	TT	TT	CC	CC	CC	CC	CC	CC	CC	CC	TT	CC	CC	CC	CC	CC	TT	CC	CC	CC	CC	CC	CC	TT
2H_724866574	G/A	2H	724866574	NA	IBSC_v2	LGC	NA	NA	NA	NA	GG	GG	GG	GG	GG	AA	GG	GG	AA	GG	GG	GG	GG	GG	GG	GG	GG	GG	GG	GG	GG	GG	GG	GG	GG	GG	GG	GG	GG	GG	GG	GG	GG	GG	GG	GG	AA	AA	GG
2H_724910080	T/C	2H	724910080	NA	IBSC_v2	LGC	NA	NA	NA	NA	CC	TT	CC	CC	TT	NN	CC	TT	NN	NN	CC	NN	TT	CC	TT	TT	TT	NN	NN	CC	NN	NN	CC	CC	CC	TT	CC	CC	CC	NN	NN	TT	CC	CC	CC	NN	NN	NN	TT
2H_724938863	T/G	2H	724938863	NA	IBSC_v2	LGC	NA	NA	NA	NA	TT	GG	TT	TT	TT	GG	TT	GG	GG	TT	TT	TT	TT	TT	GG	GG	GG	TT	TT	TT	TT	TT	TT	TT	TT	GG	TT	TT	TT	GG	GG	GG	TT	TT	TT	TT	GG	GG	GG
2H_724938889	G/A	2H	724938889	NA	IBSC_v2	LGC	NA	NA	NA	NA	AA	AA	AA	AA	GG	AA	AA	AA	AA	AA	AA	AA	GG	AA	AA	AA	AA	AA	AA	AA	AA	AA	AA	AA	AA	AA	AA	AA	AA	AA	AA	AA	AA	AA	AA	AA	AA	AA	AA
2H_724938932	T/C	2H	724938932	NA	IBSC_v2	LGC	NA	NA	NA	NA	TT	CC	TT	TT	TT	CC	TT	CC	CC	NN	TT	TT	TT	TT	CC	CC	CC	TT	TT	TT	TT	TT	TT	TT	TT	CC	TT	TT	TT	CC	CC	CC	NN	TT	TT	TT	CC	CC	CC
2H_724944624	G/A	2H	724944624	NA	IBSC_v2	LGC	NA	NA	NA	NA	GG	GG	GG	GG	GG	AA	GG	GG	AA	GG	GG	GG	GG	GG	GG	GG	GG	GG	GG	GG	GG	GG	GG	GG	GG	GG	GG	GG	GG	GG	GG	GG	GG	GG	GG	GG	AA	AA	GG
2H_724944656	T/C	2H	724944656	NA	IBSC_v2	LGC	NA	NA	NA	NA	TT	CC	TT	TT	CC	TT	TT	CC	TT	CC	TT	CC	CC	TT	CC	CC	CC	CC	CC	TT	CC	CC	TT	TT	TT	CC	TT	TT	TT	CC	CC	CC	TT	TT	TT	CC	TT	TT	CC
2H_724944659	T/C	2H	724944659	NA	IBSC_v2	LGC	NA	NA	NA	NA	TT	CC	TT	TT	CC	TT	TT	CC	TT	CC	TT	CC	CC	TT	CC	CC	CC	CC	CC	TT	CC	CC	TT	TT	TT	CC	TT	TT	TT	CC	CC	CC	TT	TT	TT	CC	TT	TT	CC
2H_725104552	C/T	2H	725104552	NA	IBSC_v2	LGC	NA	NA	NA	NA	TT	CC	TT	TT	CC	CC	TT	CC	CC	CC	TT	CC	CC	TT	CC	CC	CC	CC	CC	TT	CC	CC	TT	TT	TT	CC	TT	TT	TT	CC	CC	CC	TT	TT	TT	CC	CC	CC	CC
2H_725778276	G/C	2H	725778276	NA	IBSC_v2	LGC	NA	NA	NA	NA	CC	GG	CC	CC	GG	GG	CC	GG	GG	GG	CC	GG	GG	CC	GG	GG	GG	GG	GG	CC	GG	GG	CC	CC	CC	GG	CC	CC	CC	GG	GG	GG	CC	CC	CC	GG	GG	GG	GG
2H_725778329	G/A	2H	725778329	NA	IBSC_v2	LGC	NA	NA	NA	NA	AA	GG	AA	AA	GG	GG	AA	GG	GG	GG	AA	GG	GG	AA	GG	GG	GG	GG	GG	AA	GG	GG	AA	AA	AA	GG	AA	AA	AA	GG	GG	GG	AA	AA	AA	GG	GG	GG	GG
2H_725794775	A/G	2H	725794775	NA	IBSC_v2	LGC	NA	NA	NA	NA	GG	AA	GG	GG	AA	AA	GG	AA	AA	AA	GG	AA	AA	GG	AA	AA	AA	AA	AA	GG	AA	AA	GG	GG	GG	AA	GG	GG	GG	NN	NN	AA	GG	GG	GG	AA	AA	AA	AA
2H_725825472	A/G	2H	725825472	NA	IBSC_v2	LGC	NA	NA	NA	NA	AA	AA	AA	AA	AA	GG	AA	AA	AA	AA	AA	AA	AA	AA	AA	AA	AA	AA	AA	AA	AA	AA	AA	AA	AA	AA	AA	AA	AA	AA	AA	AA	AA	AA	AA	AA	GG	GG	AA
2H_726243529	C/G	2H	726243529	NA	IBSC_v2	LGC	NA	NA	NA	NA	GG	CC	GG	GG	CC	CC	GG	CC	CC	CC	GG	CC	CC	GG	CC	CC	CC	CC	CC	GG	CC	CC	GG	GG	GG	CC	GG	GG	GG	CC	CC	CC	GG	GG	GG	CC	CC	CC	CC
2H_726247297	T/C	2H	726247297	NA	IBSC_v2	LGC	NA	NA	NA	NA	CC	TT	CC	CC	TT	TT	CC	TT	TT	TT	CC	TT	TT	CC	TT	TT	TT	TT	TT	CC	TT	TT	CC	CC	CC	TT	CC	CC	CC	NN	NN	TT	CC	CC	CC	TT	TT	TT	TT
2H_726247306	C/T	2H	726247306	NA	IBSC_v2	LGC	NA	NA	NA	NA	TT	CC	TT	TT	CC	CC	TT	CC	CC	CC	TT	CC	CC	TT	CC	CC	CC	CC	CC	TT	CC	CC	TT	TT	TT	CC	TT	TT	TT	NN	NN	CC	TT	TT	TT	CC	CC	CC	CC
2H_726377081	G/A	2H	726377081	NA	IBSC_v2	LGC	NA	NA	NA	NA	AA	GG	NN	AA	GG	GG	AA	GG	GG	NN	AA	GG	NN	AA	GG	GG	GG	GG	GG	NN	GG	GG	AA	NN	AA	GG	NN	AA	AA	NN	NN	NN	AA	AA	AA	GG	NN	GG	GG
2H_726904116	T/A	2H	726904116	NA	IBSC_v2	LGC	NA	NA	NA	NA	AA	TT	AA	AA	TT	AA	AA	TT	AA	TT	AA	TT	TT	AA	TT	TT	TT	TT	TT	AA	TT	TT	AA	AA	AA	TT	AA	AA	AA	AA	AA	TT	AA	AA	AA	TT	AA	TT	TT
2H_726904140	C/T	2H	726904140	NA	IBSC_v2	LGC	NA	NA	NA	NA	CC	TT	CC	CC	TT	CC	CC	TT	CC	TT	CC	TT	TT	CC	TT	TT	TT	TT	TT	CC	TT	TT	CC	CC	CC	TT	CC	CC	CC	CC	CC	TT	CC	CC	CC	TT	CC	TT	TT
2H_727207580	C/G	2H	727207580	NA	IBSC_v2	LGC	NA	NA	NA	NA	GG	CC	GG	GG	CC	CC	GG	CC	CC	CC	GG	CC	CC	GG	CC	CC	CC	CC	CC	GG	CC	GG	GG	GG	GG	CC	GG	GG	GG	CC	CC	CC	GG	GG	GG	CC	CC	CC	CC
2H_727323942	C/T	2H	727323942	NA	IBSC_v2	LGC	NA	NA	NA	NA	TT	TT	TT	TT	TT	CC	TT	TT	CC	TT	TT	TT	TT	TT	TT	TT	TT	TT	TT	TT	TT	TT	TT	TT	TT	TT	TT	TT	TT	CC	CC	TT	TT	TT	TT	TT	CC	CC	TT
2H_727408946	A/T	2H	727408946	NA	IBSC_v2	LGC	NA	NA	NA	NA	AA	AA	AA	AA	AA	TT	AA	AA	TT	AA	AA	AA	AA	AA	AA	AA	AA	AA	AA	AA	AA	AA	AA	AA	AA	AA	AA	AA	AA	AA	AA	AA	AA	AA	AA	AA	TT	AA	AA
2H_727408987	T/A	2H	727408987	NA	IBSC_v2	LGC	NA	NA	NA	NA	TT	AA	TT	TT	AA	TT	TT	AA	TT	AA	TT	AA	AA	TT	AA	AA	AA	AA	AA	TT	AA	TT	TT	TT	TT	AA	TT	TT	TT	AA	AA	AA	TT	TT	TT	AA	TT	TT	AA
2H_727483823	C/T	2H	727483823	NA	IBSC_v2	LGC	NA	NA	NA	NA	TT	CC	TT	TT	CC	CC	TT	CC	CC	CC	TT	CC	CC	TT	CC	CC	CC	CC	CC	TT	CC	TT	TT	TT	TT	CC	TT	TT	TT	CC	CC	CC	TT	TT	TT	CC	CC	CC	CC
2H_727483862	G/T	2H	727483862	NA	IBSC_v2	LGC	NA	NA	NA	NA	GG	GG	GG	GG	GG	TT	GG	GG	TT	GG	GG	GG	GG	GG	GG	GG	GG	GG	GG	GG	GG	GG	GG	GG	GG	GG	GG	GG	GG	GG	GG	GG	GG	GG	GG	GG	TT	GG	GG
2H_727492170	C/A	2H	727492170	NA	IBSC_v2	LGC	NA	NA	NA	NA	CC	AA	CC	CC	AA	CC	CC	AA	CC	AA	CC	AA	AA	CC	AA	AA	AA	AA	AA	CC	AA	CC	CC	CC	CC	AA	CC	CC	CC	CC	CC	AA	CC	CC	CC	AA	CC	CC	AA
2H_727551300	T/C	2H	727551300	NA	IBSC_v2	LGC	NA	NA	NA	NA	TT	CC	TT	TT	CC	TT	TT	CC	TT	CC	TT	CC	CC	TT	CC	CC	CC	CC	CC	TT	CC	TT	TT	TT	TT	CC	TT	TT	TT	TT	TT	CC	TT	TT	TT	CC	TT	TT	CC
2H_727551540	T/C	2H	727551540	NA	IBSC_v2	LGC	NA	NA	NA	NA	CC	TT	NN	CC	TT	NN	CC	TT	NN	NN	CC	TT	TT	CC	TT	TT	TT	TT	TT	NN	TT	CC	CC	CC	CC	TT	CC	CC	CC	TT	TT	TT	CC	CC	CC	TT	NN	NN	TT
2H_727551626	C/T	2H	727551626	NA	IBSC_v2	LGC	NA	NA	NA	NA	TT	NN	TT	TT	NN	CC	TT	CC	CC	NN	TT	CC	CC	TT	CC	CC	CC	CC	CC	TT	CC	TT	TT	TT	TT	CC	TT	TT	TT	NN	NN	CC	TT	TT	TT	CC	CC	CC	CC
2H_727551647	G/C	2H	727551647	NA	IBSC_v2	LGC	NA	NA	NA	NA	CC	CC	CC	CC	CC	GG	CC	CC	GG	CC	CC	CC	CC	CC	CC	CC	CC	CC	CC	CC	CC	CC	CC	CC	CC	CC	CC	CC	CC	NN	NN	CC	CC	CC	CC	CC	GG	GG	CC
2H_727648550	T/C	2H	727648550	NA	IBSC_v2	LGC	NA	NA	NA	NA	CC	TT	CC	CC	TT	CC	CC	TT	CC	TT	CC	TT	TT	CC	TT	TT	TT	TT	TT	CC	TT	CC	CC	CC	CC	TT	CC	CC	CC	CC	CC	TT	CC	CC	CC	TT	CC	TT	TT
2H_727797050	G/C	2H	727797050	NA	IBSC_v2	LGC	NA	NA	NA	NA	GG	GG	GG	GG	GG	CC	GG	GG	CC	GG	GG	GG	GG	GG	GG	GG	GG	GG	GG	GG	GG	GG	GG	GG	GG	GG	GG	GG	GG	GG	GG	GG	GG	GG	GG	GG	CC	GG	GG
2H_727925216	G/C	2H	727925216	NA	IBSC_v2	LGC	NA	NA	NA	NA	CC	CC	CC	CC	NN	NN	CC	CC	GG	NN	CC	NN	CC	CC	CC	NN	CC	CC	CC	CC	NN	NN	CC	NN	CC	CC	CC	CC	CC	CC	CC	NN	NN	CC	CC	NN	GG	GG	NN
2H_727925239	G/A	2H	727925239	NA	IBSC_v2	LGC	NA	NA	NA	NA	AA	AA	AA	AA	NN	NN	AA	AA	GG	NN	AA	NN	AA	AA	AA	NN	AA	AA	NN	AA	NN	NN	AA	NN	AA	AA	AA	AA	AA	AA	AA	NN	NN	AA	AA	NN	GG	GG	NN
2H_727977246	C/G	2H	727977246	NA	IBSC_v2	LGC	NA	NA	NA	NA	CC	GG	CC	CC	GG	CC	CC	GG	CC	GG	CC	GG	GG	CC	GG	GG	GG	GG	GG	CC	GG	CC	CC	CC	CC	GG	CC	CC	CC	CC	CC	GG	CC	CC	CC	GG	CC	CC	GG
2H_727985374	T/C	2H	727985374	NA	IBSC_v2	LGC	NA	NA	NA	NA	TT	TT	TT	TT	TT	CC	TT	TT	CC	TT	TT	TT	TT	TT	TT	TT	TT	TT	TT	TT	TT	TT	TT	TT	TT	TT	TT	TT	TT	CC	CC	TT	TT	TT	TT	TT	CC	TT	TT
2H_728221429	C/G	2H	728221429	NA	IBSC_v2	LGC	NA	NA	NA	NA	GG	CC	GG	GG	CC	CC	GG	CC	CC	CC	GG	CC	CC	GG	CC	CC	CC	CC	CC	GG	CC	GG	GG	GG	GG	CC	GG	GG	GG	CC	CC	CC	GG	GG	GG	CC	CC	CC	CC
2H_728221463	A/G	2H	728221463	NA	IBSC_v2	LGC	NA	NA	NA	NA	AA	GG	AA	AA	GG	GG	AA	GG	AA	GG	AA	GG	GG	AA	GG	GG	GG	GG	GG	AA	GG	AA	AA	AA	AA	GG	AA	AA	AA	GG	GG	GG	AA	AA	AA	GG	GG	AA	GG
2H_728334416	C/G	2H	728334416	NA	IBSC_v2	LGC	NA	NA	NA	NA	GG	CC	NN	GG	CC	CC	GG	CC	CC	NN	GG	CC	NN	GG	CC	CC	CC	CC	CC	NN	CC	NN	GG	GG	GG	CC	NN	GG	NN	CC	CC	CC	NN	GG	NN	CC	CC	CC	CC
2H_728788310	G/A	2H	728788310	NA	IBSC_v2	LGC	NA	NA	NA	NA	GG	AA	GG	GG	GG	AA	GG	AA	GG	AA	GG	AA	GG	GG	AA	AA	AA	AA	AA	GG	AA	GG	GG	GG	GG	AA	GG	GG	GG	AA	AA	AA	GG	GG	GG	AA	AA	GG	AA
2H_728788340	C/T	2H	728788340	NA	IBSC_v2	LGC	NA	NA	NA	NA	TT	CC	TT	TT	CC	CC	TT	CC	CC	CC	TT	CC	CC	TT	CC	CC	CC	CC	CC	TT	CC	TT	TT	TT	TT	CC	TT	TT	TT	CC	CC	CC	TT	TT	TT	CC	CC	CC	CC
2H_728788361	A/G	2H	728788361	NA	IBSC_v2	LGC	NA	NA	NA	NA	GG	AA	GG	GG	AA	AA	GG	AA	AA	AA	GG	AA	AA	GG	AA	AA	AA	AA	AA	GG	AA	GG	GG	GG	GG	AA	GG	GG	GG	AA	AA	AA	GG	GG	GG	AA	AA	AA	AA
2H_728788374	G/A	2H	728788374	NA	IBSC_v2	LGC	NA	NA	NA	NA	AA	AA	AA	AA	GG	AA	AA	AA	GG	AA	AA	AA	GG	AA	AA	AA	AA	AA	AA	AA	AA	AA	AA	AA	AA	AA	AA	AA	AA	AA	AA	AA	AA	AA	AA	AA	AA	AA	AA
2H_729701008	T/G	2H	729701008	NA	IBSC_v2	LGC	NA	NA	NA	NA	GG	GG	GG	GG	NN	TT	GG	TT	NN	TT	GG	TT	NN	GG	TT	TT	TT	TT	TT	GG	TT	GG	GG	GG	GG	TT	GG	GG	GG	TT	TT	TT	GG	GG	GG	TT	TT	TT	TT
2H_729750520	T/A	2H	729750520	NA	IBSC_v2	LGC	NA	NA	NA	NA	TT	TT	TT	TT	NN	TT	TT	AA	TT	AA	TT	AA	NN	TT	AA	AA	AA	AA	AA	TT	AA	TT	TT	TT	TT	AA	TT	TT	TT	AA	AA	AA	TT	TT	TT	AA	TT	TT	AA
2H_730467153	T/A	2H	730467153	NA	IBSC_v2	LGC	NA	NA	NA	NA	TT	TT	TT	TT	AA	TT	TT	AA	TT	AA	TT	AA	AA	TT	AA	TT	TT	AA	AA	TT	AA	TT	TT	TT	TT	AA	TT	TT	TT	AA	AA	AA	TT	TT	TT	AA	TT	TT	AA
2H_730572122	A/G	2H	730572122	NA	IBSC_v2	LGC	NA	NA	NA	NA	AA	AA	AA	AA	GG	AA	AA	GG	AA	NN	AA	GG	GG	AA	GG	AA	AA	GG	GG	AA	GG	AA	AA	AA	AA	GG	AA	AA	AA	AA	AA	GG	AA	AA	AA	GG	AA	GG	GG
2H_730572215	A/G	2H	730572215	NA	IBSC_v2	LGC	NA	NA	NA	NA	GG	GG	GG	GG	GG	AA	GG	GG	AA	GG	GG	GG	GG	GG	GG	AA	AA	GG	GG	GG	GG	GG	GG	GG	GG	GG	GG	GG	GG	GG	GG	GG	GG	GG	GG	GG	AA	GG	GG
2H_730643364	T/C	2H	730643364	NA	IBSC_v2	LGC	NA	NA	NA	NA	CC	CC	CC	CC	TT	CC	CC	TT	CC	TT	CC	TT	TT	CC	TT	CC	CC	TT	TT	CC	TT	CC	CC	CC	CC	TT	CC	CC	CC	TT	TT	TT	CC	CC	CC	TT	CC	TT	TT
2H_730643411	T/A	2H	730643411	NA	IBSC_v2	LGC	NA	NA	NA	NA	AA	AA	AA	AA	TT	AA	AA	TT	AA	TT	AA	TT	TT	AA	TT	AA	AA	TT	TT	AA	TT	AA	AA	AA	AA	TT	AA	AA	AA	TT	TT	TT	AA	AA	AA	TT	AA	TT	TT
2H_730968768	T/A	2H	730968768	NA	IBSC_v2	LGC	NA	NA	NA	NA	AA	AA	AA	AA	AA	TT	AA	AA	TT	TT	AA	AA	AA	AA	AA	TT	TT	AA	TT	AA	AA	AA	AA	AA	AA	AA	AA	AA	AA	AA	AA	AA	AA	AA	AA	AA	TT	TT	AA
2H_731018485	G/A	2H	731018485	NA	IBSC_v2	LGC	NA	NA	NA	NA	GA	GA	AA	GA	NN	AA	GG	GG	GG	GG	GA	GA	GG	GG	GG	NN	NN	GA	GG	NN	NN	GA	GA	AA	AA	GG	AA	GA	GG	AA	NN	AA	GA	GA	GA	AA	NN	AA	GG
2H_731018511	A/T	2H	731018511	NA	IBSC_v2	LGC	NA	NA	NA	NA	AT	AT	TT	AT	NN	TT	AA	AA	AA	AA	AT	AT	AA	AA	AA	NN	NN	AT	AA	NN	NN	AT	AT	TT	TT	AA	TT	AT	AA	TT	NN	TT	AT	AT	AT	TT	NN	TT	AA
2H_731229074	A/G	2H	731229074	NA	IBSC_v2	LGC	NA	NA	NA	NA	AG	GG	GG	GG	AG	AA	AA	AA	AA	AA	AG	AA	AA	AG	AG	AA	AA	NN	AA	GG	AG	GG	GG	GG	AA	AA	GG	AA	GG	AG	AG	AA	GG	GG	GG	NN	AA	AA	AA
2H_731273112	C/T	2H	731273112	NA	IBSC_v2	LGC	NA	NA	NA	NA	TT	TT	TT	TT	TT	CC	TT	TT	CC	CC	TT	TT	TT	TT	TT	CC	CC	TT	CC	TT	TT	TT	TT	TT	TT	TT	TT	TT	TT	TT	TT	TT	TT	TT	TT	TT	CC	CC	TT
2H_731285826	G/A	2H	731285826	NA	IBSC_v2	LGC	NA	NA	NA	NA	AA	GG	GG	GG	AA	GG	AA	AA	GG	GG	AA	AA	AA	AA	AA	GG	GG	AA	GG	GG	AA	GG	GG	GG	AA	AA	GG	AA	GG	AA	AA	AA	GG	GG	GG	AA	GG	GG	AA
2H_732546811	G/A	2H	732546811	NA	IBSC_v2	LGC	NA	NA	NA	NA	AA	AA	AA	AA	AA	GG	AA	AA	AA	GG	AA	GG	AA	AA	AA	GG	GG	GG	GG	AA	GG	AA	AA	AA	AA	GG	AA	AA	AA	GG	GG	GG	AA	AA	AA	GG	GG	GG	AA
2H_732547967	G/C	2H	732547967	NA	IBSC_v2	LGC	NA	NA	NA	NA	CC	CC	CC	CC	CC	CC	CC	CC	CC	GG	CC	GG	CC	CC	CC	CC	CC	GG	GG	CC	GG	CC	CC	CC	CC	GG	CC	CC	CC	GG	GG	GG	CC	CC	CC	GG	CC	CC	CC
2H_732605364	C/T	2H	732605364	NA	IBSC_v2	LGC	NA	NA	NA	NA	TT	TT	TT	TT	TT	CC	TT	TT	TT	TT	TT	TT	TT	TT	TT	CC	CC	TT	TT	TT	TT	TT	TT	TT	TT	TT	TT	TT	TT	TT	TT	TT	TT	TT	TT	TT	CC	CC	TT
2H_732888987	G/T	2H	732888987	NA	IBSC_v2	LGC	NA	NA	NA	NA	GG	GG	GG	GG	GG	GG	GG	GG	GG	TT	GG	GG	GG	GG	GG	TT	TT	GG	TT	GG	GG	GG	GG	GG	GG	GG	GG	GG	GG	TT	TT	GG	GG	GG	GG	GG	GG	TT	GG
2H_733526170	G/A	2H	733526170	NA	IBSC_v2	LGC	NA	NA	NA	NA	GG	AA	AA	AA	GG	AA	GG	GG	AA	NN	GG	AA	GG	GG	GG	GG	GG	AA	AA	AA	AA	AA	AA	AA	GG	GG	AA	GG	AA	AA	AA	GG	AA	AA	AA	AA	AA	GG	GG
2H_733526209	A/G	2H	733526209	NA	IBSC_v2	LGC	NA	NA	NA	NA	AA	GG	GG	GG	AA	GG	AA	AA	NN	NN	AA	NN	AA	AA	AA	AA	AA	NN	NN	GG	NN	GG	GG	GG	AA	AA	GG	AA	GG	NN	NN	AA	GG	GG	GG	NN	GG	AA	AA
2H_733526658	G/A	2H	733526658	NA	IBSC_v2	LGC	NA	NA	NA	NA	GG	AA	AA	AA	GG	GG	GG	GG	AA	AA	GG	AA	GG	GG	GG	GG	GG	AA	AA	AA	AA	AA	AA	AA	GG	GG	AA	GG	AA	AA	AA	GG	AA	AA	AA	AA	GG	GG	GG
2H_733937813	T/G	2H	733937813	NA	IBSC_v2	LGC	NA	NA	NA	NA	GG	TT	TT	TT	GG	TT	GG	TT	GG	TT	GG	GG	GG	GG	TT	TT	TT	GG	TT	TT	GG	TT	TT	TT	GG	TT	TT	GG	TT	TT	TT	TT	TT	TT	TT	GG	TT	GG	TT
2H_734215528	C/T	2H	734215528	NA	IBSC_v2	LGC	NA	NA	NA	NA	TT	CC	CC	CC	TT	CC	TT	TT	TT	CC	TT	TT	TT	TT	TT	TT	TT	TT	CC	CC	TT	CC	CC	CC	TT	TT	CC	TT	CC	TT	TT	TT	CC	CC	CC	TT	CC	CC	TT
2H_734215534	G/A	2H	734215534	NA	IBSC_v2	LGC	NA	NA	NA	NA	GG	AA	AA	AA	GG	GG	GG	GG	GG	AA	GG	GG	GG	GG	GG	GG	GG	GG	AA	AA	GG	AA	AA	AA	GG	GG	AA	GG	AA	GG	GG	GG	AA	AA	AA	GG	GG	GG	GG
2H_734236618	C/A	2H	734236618	NA	IBSC_v2	LGC	NA	NA	NA	NA	CC	AA	AA	AA	CC	CC	CC	CC	AA	AA	CC	CC	CC	CC	CC	CC	CC	CC	AA	AA	CC	AA	AA	AA	CC	CC	AA	CC	AA	CC	CC	CC	AA	AA	AA	CC	CC	CC	CC
2H_735582372	C/T	2H	735582372	NA	IBSC_v2	LGC	NA	NA	NA	NA	CC	CC	CC	CC	CC	CC	CC	CC	CC	CC	CC	CC	CC	CT	CC	CC	CC	CC	CC	CC	CT	CC	CT	CC	CC	CC	CC	CT	CC	CT	CC	CC	CC	CT	CT	CC	CC	CC	CC
2H_735582385	T/C	2H	735582385	NA	IBSC_v2	LGC	NA	NA	NA	NA	TT	TT	TT	TT	TT	TT	TT	TT	TT	TT	TT	TT	TT	TC	TT	TT	TT	TT	TT	TT	TC	TT	TC	TT	TT	TT	TT	TC	TT	TC	TT	TT	TT	TC	TC	TT	TT	TT	TT
2H_735582392	G/A	2H	735582392	NA	IBSC_v2	LGC	NA	NA	NA	NA	GG	GG	GG	GG	GG	GG	GG	GG	GG	GG	GG	GG	GG	GA	GG	GG	GG	GG	GG	GG	GA	GG	GA	GG	GG	GG	GG	GA	GG	GA	GG	GG	GG	GA	GA	GG	GG	GG	GG
2H_736041555	G/A	2H	736041555	NA	IBSC_v2	LGC	NA	NA	NA	NA	AA	AA	AA	AA	AA	GG	AA	AA	GG	GG	AA	AA	AA	AA	AA	AA	AA	AA	GG	AA	AA	AA	AA	AA	AA	AA	AA	AA	AA	AA	AA	AA	AA	AA	AA	AA	GG	GG	AA
2H_736212835	G/C	2H	736212835	NA	IBSC_v2	LGC	NA	NA	NA	NA	CC	CC	CC	CC	CC	GG	CC	CC	GG	GG	CC	CC	CC	CC	CC	CC	CC	CC	GG	CC	CC	CC	CC	CC	CC	CC	CC	CC	CC	CC	CC	CC	CC	CC	CC	CC	GG	GG	CC
2H_736366584	G/C	2H	736366584	NA	IBSC_v2	LGC	NA	NA	NA	NA	CC	CC	CC	CC	CC	GG	CC	CC	CC	CC	CC	CC	CC	CC	CC	CC	CC	CC	CC	CC	CC	CC	CC	CC	CC	CC	CC	CC	CC	CC	CC	CC	CC	CC	CC	CC	GG	GG	CC
2H_736399885	C/T	2H	736399885	NA	IBSC_v2	LGC	NA	NA	NA	NA	TT	TT	TT	TT	TT	CC	TT	TT	NN	CC	TT	TT	TT	TT	TT	TT	TT	TT	CC	TT	TT	TT	TT	TT	TT	TT	TT	TT	TT	TT	TT	TT	TT	TT	TT	TT	CC	CC	TT
2H_737025873	C/G	2H	737025873	NA	IBSC_v2	LGC	NA	NA	NA	NA	CC	CC	CC	CC	CC	GG	CC	CC	CC	GG	CC	CC	CC	CC	CC	CC	CC	CC	GG	CC	CC	CC	CC	CC	CC	CC	CC	CC	CC	CC	CC	CC	CC	CC	CC	CC	GG	GG	CC
2H_737638331	C/T	2H	737638331	NA	IBSC_v2	LGC	NA	NA	NA	NA	CC	CC	CC	CC	CC	TT	CC	CC	CC	TT	CC	CC	CC	CC	CC	CC	CC	CC	TT	CC	CC	CC	CC	CC	CC	CC	CC	CC	CC	CC	CC	CC	CC	CC	CC	CC	TT	CC	CC
2H_737638345	G/C	2H	737638345	NA	IBSC_v2	LGC	NA	NA	NA	NA	GG	GG	GG	GG	GG	CC	GG	GG	GG	CC	GG	GG	GG	GG	GG	GG	GG	GG	CC	GG	GG	GG	GG	GG	GG	GG	GG	GG	GG	GG	GG	GG	GG	GG	GG	GG	CC	GG	GG
2H_737661552	C/T	2H	737661552	NA	IBSC_v2	LGC	NA	NA	NA	NA	TT	TT	TT	TT	TT	CC	TT	TT	TT	CC	TT	TT	TT	TT	TT	TT	TT	TT	CC	TT	TT	TT	TT	TT	TT	TT	TT	TT	TT	TT	TT	TT	TT	TT	TT	TT	CC	TT	TT
2H_737661561	G/C	2H	737661561	NA	IBSC_v2	LGC	NA	NA	NA	NA	CC	CC	CC	CC	CC	GG	CC	CC	CC	GG	CC	CC	CC	CC	CC	CC	CC	CC	GG	CC	CC	CC	CC	CC	CC	CC	CC	CC	CC	CC	CC	CC	CC	CC	CC	CC	GG	CC	CC
2H_738562533	G/A	2H	738562533	NA	IBSC_v2	LGC	NA	NA	NA	NA	AA	AA	AA	AA	AA	GG	AA	AA	GG	AA	AA	AA	AA	AA	GG	AA	AA	AA	AA	AA	AA	AA	AA	AA	AA	AA	AA	AA	AA	AA	AA	AA	AA	AA	AA	AA	GG	GG	AA
2H_738800717	C/T	2H	738800717	NA	IBSC_v2	LGC	NA	NA	NA	NA	CC	CC	CC	CC	CC	TT	CC	CC	NN	CC	CC	CC	CC	CC	CC	CC	CC	CC	CC	CC	CC	CC	CC	CC	CC	CC	CC	CC	CC	CC	CC	CC	CC	CC	CC	CC	TT	CC	CC
2H_738800750	T/C	2H	738800750	NA	IBSC_v2	LGC	NA	NA	NA	NA	TT	TT	TT	TT	TT	CC	TT	TT	NN	TT	TT	TT	TT	TT	TT	TT	TT	TT	TT	TT	TT	TT	TT	TT	TT	TT	TT	TT	TT	TT	TT	TT	TT	TT	TT	TT	CC	TT	TT
2H_738800761	C/T	2H	738800761	NA	IBSC_v2	LGC	NA	NA	NA	NA	CC	CC	CC	CC	CC	TT	CC	CC	NN	CC	CC	CC	CC	CC	CC	CC	CC	CC	CC	CC	CC	CC	CC	CC	CC	CC	CC	CC	CC	CC	CC	CC	CC	CC	CC	CC	TT	CC	CC
2H_738837760	A/C	2H	738837760	NA	IBSC_v2	LGC	NA	NA	NA	NA	CC	CC	CC	CC	CC	AA	CC	CC	AA	CC	CC	CC	CC	CC	CC	CC	CC	CC	CC	CC	CC	CC	CC	CC	CC	CC	CC	CC	CC	CC	CC	CC	CC	CC	CC	CC	AA	CC	CC
2H_739440253	G/A	2H	739440253	NA	IBSC_v2	LGC	NA	NA	NA	NA	AA	AA	NN	AA	AA	GG	AA	AA	NN	GG	AA	AA	AA	AA	AA	AA	AA	AA	GG	NN	AA	AA	NN	NN	AA	NN	NN	AA	NN	NN	NN	NN	NN	NN	AA	AA	GG	GG	AA
2H_739472327	G/T	2H	739472327	NA	IBSC_v2	LGC	NA	NA	NA	NA	GG	GG	TT	GG	GG	GG	GG	GG	TT	TT	GG	GG	GG	GG	GG	GG	GG	GG	TT	TT	GG	GG	TT	TT	GG	TT	TT	GG	TT	TT	TT	TT	TT	TT	GG	GG	NN	NN	GG
2H_741082670	C/G	2H	741082670	NA	IBSC_v2	LGC	NA	NA	NA	NA	GG	GG	CC	GG	GG	CC	GG	CC	CC	CC	GG	CC	GG	GG	GG	GG	GG	GG	NN	CC	GG	GG	CC	GG	GG	GG	CC	GG	GG	GG	GG	GG	CC	CC	GG	NN	CC	CC	CC
2H_741108069	A/T	2H	741108069	NA	IBSC_v2	LGC	NA	NA	NA	NA	TT	TT	TT	TT	TT	AA	TT	AA	TT	TT	TT	AA	TT	TT	TT	TT	TT	TT	TT	TT	TT	TT	AA	TT	TT	TT	AA	TT	TT	TT	TT	TT	TT	AA	TT	TT	AA	AA	AA
2H_741236685	A/C	2H	741236685	NA	IBSC_v2	LGC	NA	NA	NA	NA	AA	AA	CC	AA	AA	NN	AA	AA	CC	CC	AA	AA	AA	NN	NN	AA	NN	AA	CC	CC	AA	AA	AA	AA	AA	NN	AA	AA	AA	AA	AA	AA	CC	AA	AA	AA	AA	AA	AA
2H_741236713	A/G	2H	741236713	NA	IBSC_v2	LGC	NA	NA	NA	NA	AA	AA	AA	AA	AA	NN	AA	GG	AA	AA	AA	GG	AA	NN	NN	AA	NN	AA	AA	AA	AA	AA	GG	AA	AA	NN	GG	AA	AA	AA	AA	AA	AA	GG	AA	AA	AA	AA	GG
2H_741266432	A/T	2H	741266432	NA	IBSC_v2	LGC	NA	NA	NA	NA	TT	TT	TT	TT	TT	AA	TT	AA	TT	TT	TT	AA	TT	TT	TT	TT	TT	TT	NN	TT	TT	TT	AA	TT	TT	TT	AA	TT	TT	TT	TT	TT	TT	AA	TT	TT	AA	AA	AA
2H_741266437	G/A	2H	741266437	NA	IBSC_v2	LGC	NA	NA	NA	NA	AA	AA	AA	AA	AA	GG	AA	GG	AA	AA	AA	GG	AA	AA	AA	AA	AA	AA	NN	AA	AA	AA	GG	AA	AA	AA	GG	AA	AA	AA	AA	AA	AA	GG	AA	AA	GG	GG	GG
2H_741266478	T/G	2H	741266478	NA	IBSC_v2	LGC	NA	NA	NA	NA	GG	GG	GG	GG	GG	TT	GG	TT	GG	GG	GG	TT	GG	GG	GG	GG	GG	GG	NN	GG	GG	GG	TT	GG	GG	GG	TT	GG	GG	GG	GG	GG	GG	TT	GG	GG	TT	TT	TT
2H_741276598	A/G	2H	741276598	NA	IBSC_v2	LGC	NA	NA	NA	NA	GG	GG	GG	GG	GG	NN	GG	NN	GG	GG	GG	AA	GG	GG	GG	GG	GG	GG	GG	GG	GG	GG	NN	NN	GG	GG	NN	GG	GG	GG	GG	GG	GG	NN	GG	GG	AA	NN	NN
2H_741290726	G/A	2H	741290726	NA	IBSC_v2	LGC	NA	NA	NA	NA	GG	GG	NN	GG	GG	GG	GG	AA	NN	NN	GG	AA	GG	GG	GG	GG	GG	GG	GG	NN	GG	GG	AA	GG	GG	GG	AA	GG	GG	GG	GG	GG	NN	AA	GG	GG	GG	GG	AA
2H_741290739	C/G	2H	741290739	NA	IBSC_v2	LGC	NA	NA	NA	NA	CC	CC	NN	CC	CC	CC	CC	GG	NN	NN	CC	GG	CC	CC	CC	CC	CC	CC	CC	NN	CC	CC	GG	CC	CC	CC	GG	CC	CC	CC	CC	CC	NN	GG	CC	CC	CC	CC	GG
2H_741600482	C/A	2H	741600482	NA	IBSC_v2	LGC	NA	NA	NA	NA	AA	AA	NN	AA	AA	CC	AA	CC	NN	NN	AA	CC	AA	AA	AA	AA	AA	AA	CC	NN	AA	AA	CC	CC	AA	AA	CC	AA	AA	AA	AA	AA	NN	CC	AA	AA	CC	CC	CC
2H_741621649	G/A	2H	741621649	NA	IBSC_v2	LGC	NA	NA	NA	NA	AA	AA	GG	AA	AA	GG	AA	GG	GG	GG	AA	GG	AA	AA	AA	AA	AA	AA	GA	GG	AA	AA	GG	GG	AA	AA	GG	AA	AA	AA	AA	AA	GG	GG	AA	AA	GG	GG	GG
2H_741621684	C/G	2H	741621684	NA	IBSC_v2	LGC	NA	NA	NA	NA	GG	GG	CC	GG	GG	CC	GG	CC	CC	CC	GG	CC	GG	GG	GG	GG	GG	GG	CG	CC	GG	GG	CC	CC	GG	GG	CC	GG	GG	GG	GG	GG	CC	CC	GG	GG	CC	CC	CC
2H_741621703	C/T	2H	741621703	NA	IBSC_v2	LGC	NA	NA	NA	NA	CC	CC	CC	CC	CC	CC	CC	TT	CC	CC	CC	TT	CC	CC	CC	CC	CC	CC	CC	CC	CC	CC	TT	CC	CC	CC	TT	CC	CC	CC	CC	CC	CC	TT	CC	CC	CC	CC	TT
2H_742845171	T/C	2H	742845171	NA	IBSC_v2	LGC	NA	NA	NA	NA	CC	CC	CC	CC	CC	TT	CC	CC	CC	CC	CC	CC	CC	CC	CC	CC	CC	CC	TT	CC	CC	CC	CC	TT	CC	CC	CC	CC	CC	CC	CC	CC	CC	CC	CC	CC	TT	TT	CC
2H_743138182	A/G	2H	743138182	NA	IBSC_v2	LGC	NA	NA	NA	NA	GG	AA	AA	AA	GG	AA	GG	GG	AA	AA	GG	GG	GG	GG	AA	AA	AA	AA	AA	AA	AA	AA	GG	AA	GG	AA	GG	GG	AA	AA	AA	AA	AA	GG	AA	AA	AA	AA	GG
2H_743138200	G/A	2H	743138200	NA	IBSC_v2	LGC	NA	NA	NA	NA	AA	GG	GG	GG	AA	GG	AA	AA	GG	GG	AA	AA	AA	AA	GG	GG	GG	GG	GG	GG	GG	GG	AA	GG	AA	GG	AA	AA	GG	GG	GG	GG	GG	AA	GG	GG	GG	GG	AA
2H_743139713	A/G	2H	743139713	NA	IBSC_v2	LGC	NA	NA	NA	NA	GG	AA	AA	AA	GG	AA	GG	GG	AA	AA	GG	GG	GG	GG	AA	AA	AA	AA	AA	AA	AA	AA	GG	AA	GG	AA	GG	GG	AA	NN	AA	AA	AA	GG	AA	AA	AA	AA	GG
2H_743356557	C/A	2H	743356557	NA	IBSC_v2	LGC	NA	NA	NA	NA	AA	CC	CC	CC	AA	NN	AA	AA	CC	CC	AA	NN	AA	AA	CC	CC	CC	CC	CC	CC	CC	CC	AA	CC	AA	CC	AA	AA	CC	NN	CC	CC	CC	AA	CC	CC	CC	CC	AA
2H_743377592	C/G	2H	743377592	NA	IBSC_v2	LGC	NA	NA	NA	NA	CC	GG	GG	GG	CC	CC	CC	CC	GG	NN	CC	CC	CC	CC	GG	CC	CC	GG	CC	GG	GG	GG	CC	CC	CC	GG	CC	CC	GG	GG	GG	GG	GG	CC	GG	GG	CC	GG	CC
2H_743377615	A/G	2H	743377615	NA	IBSC_v2	LGC	NA	NA	NA	NA	AA	GG	GG	GG	AA	AA	AA	AA	GG	NN	AA	AA	AA	AA	GG	AA	AA	GG	AA	GG	GG	GG	AA	AA	AA	GG	AA	AA	GG	GG	GG	GG	GG	AA	GG	GG	AA	GG	AA
2H_743377628	A/T	2H	743377628	NA	IBSC_v2	LGC	NA	NA	NA	NA	TT	AA	AA	AA	TT	AA	TT	TT	AA	NN	TT	TT	TT	TT	AA	AA	AA	AA	AA	AA	AA	AA	TT	AA	TT	AA	TT	TT	AA	AA	AA	AA	AA	TT	AA	AA	AA	AA	TT
2H_743377636	T/C	2H	743377636	NA	IBSC_v2	LGC	NA	NA	NA	NA	NN	CC	CC	CC	TT	NN	TT	TT	CC	NN	TT	NN	NN	TT	NN	TT	TT	CC	TT	CC	NN	NN	TT	NN	TT	CC	TT	TT	CC	CC	NN	NN	CC	TT	NN	NN	TT	CC	NN
2H_743455266	A/G	2H	743455266	NA	IBSC_v2	LGC	NA	NA	NA	NA	AA	AA	GG	AA	AA	AA	AA	AA	GG	GG	AA	AA	AA	AA	AA	AA	AA	AA	GG	GG	AA	AA	AA	AA	AA	AA	AA	AA	AA	GG	GG	AA	GG	AA	AA	AA	AA	AA	AA
2H_743455293	C/T	2H	743455293	NA	IBSC_v2	LGC	NA	NA	NA	NA	CC	CC	TT	CC	CC	CC	CC	CC	TT	TT	CC	CC	CC	CC	CC	CC	CC	CC	TT	TT	CC	CC	CC	CC	CC	CC	CC	CC	CC	TT	TT	CC	TT	CC	CC	CC	CC	CC	CC
2H_743455320	T/C	2H	743455320	NA	IBSC_v2	LGC	NA	NA	NA	NA	NN	TT	CC	TT	TT	NN	TT	TT	CC	NN	TT	NN	NN	TT	NN	TT	TT	TT	CC	CC	NN	NN	TT	NN	TT	TT	TT	TT	TT	CC	NN	NN	CC	TT	NN	NN	TT	TT	NN
2H_743759516	A/C	2H	743759516	NA	IBSC_v2	LGC	NA	NA	NA	NA	CC	AA	AA	AA	CC	AA	CC	CC	AA	AA	CC	CC	CC	CC	AA	AA	AC	AA	AA	AA	AA	AA	CC	AA	CC	AA	CC	CC	AA	AA	AA	AA	AA	CC	AA	AA	AA	AA	CC
2H_744237592	G/A	2H	744237592	NA	IBSC_v2	LGC	NA	NA	NA	NA	AA	GG	GG	GG	AA	GG	AA	AA	GG	NN	AA	AA	NN	AA	GG	AA	AA	GG	GG	GG	GG	GG	AA	GG	AA	GG	AA	AA	GG	GG	GG	GG	NN	AA	GG	GG	GG	GG	AA
2H_744237609	A/C	2H	744237609	NA	IBSC_v2	LGC	NA	NA	NA	NA	CC	AA	AA	AA	CC	AA	CC	CC	AA	NN	CC	CC	NN	CC	AA	CC	CC	AA	AA	AA	AA	AA	CC	AA	CC	AA	CC	CC	AA	AA	AA	AA	NN	CC	AA	AA	AA	AA	CC
2H_744237630	C/A	2H	744237630	NA	IBSC_v2	LGC	NA	NA	NA	NA	AA	CC	CC	CC	AA	CC	AA	AA	CC	NN	AA	AA	NN	AA	CC	AA	AA	CC	CC	CC	CC	CC	AA	CC	AA	CC	AA	AA	CC	CC	CC	CC	NN	AA	CC	CC	CC	CC	AA
2H_744272995	G/A	2H	744272995	NA	IBSC_v2	LGC	NA	NA	NA	NA	AA	GG	GG	GG	AA	GG	AA	AA	GG	GG	AA	AA	AA	AA	GG	AA	AA	GG	AA	GG	GG	GG	AA	GG	AA	GG	AA	AA	GG	GG	GG	GG	GG	AA	GG	GG	GG	GG	AA
2H_744580159	G/A	2H	744580159	NA	IBSC_v2	LGC	NA	NA	NA	NA	GG	AA	AA	AA	GG	AA	GG	GG	AA	AA	GG	GG	GG	GG	AA	GG	GG	AA	GG	AA	AA	AA	GG	AA	GG	AA	GG	GG	AA	AA	AA	AA	AA	GG	AA	AA	AA	AA	GG
2H_744663527	T/G	2H	744663527	NA	IBSC_v2	LGC	NA	NA	NA	NA	TT	GG	GG	GG	TT	GG	TT	TT	GG	GG	TT	TT	TT	TT	GG	TT	NN	GG	TT	GG	GG	GG	TT	GG	TT	GG	TT	TT	GG	GG	GG	GG	GG	TT	GG	GG	GG	GG	TT
2H_744691121	A/C	2H	744691121	NA	IBSC_v2	LGC	NA	NA	NA	NA	AA	CC	CC	CC	AA	CC	AA	AA	CC	CC	AA	AA	AA	AA	CC	AA	AA	CC	AA	CC	CC	CC	AA	CC	AA	CC	AA	AA	CC	CC	CC	CC	CC	AA	CC	CC	CC	CC	AA
2H_744909474	T/C	2H	744909474	NA	IBSC_v2	LGC	NA	NA	NA	NA	CC	TT	CC	TT	CC	CC	CC	CC	CC	CC	CC	CC	CC	CC	TT	CC	CC	TT	CC	CC	TT	TT	CC	CC	CC	TT	CC	CC	TT	CC	CC	TT	CC	CC	TT	TT	CC	CC	CC
2H_745072939	A/G	2H	745072939	NA	IBSC_v2	LGC	NA	NA	NA	NA	GG	GG	GG	GG	GG	AA	GG	GG	GG	GG	GG	GG	GG	GG	GG	GG	GG	GG	AA	GG	GG	GG	GG	GG	GG	GG	GG	GG	GG	GG	GG	GG	GG	GG	GG	GG	AA	AA	GG
2H_745315982	T/G	2H	745315982	NA	IBSC_v2	LGC	NA	NA	NA	NA	TT	NN	NN	NN	TT	NN	TT	TT	TT	TT	TT	TT	TT	TT	NN	TT	TT	NN	NN	GG	NN	NN	TT	GG	TT	NN	TT	TT	NN	TT	TT	NN	TT	TT	NN	TT	NN	NN	TT
2H_745316020	C/T	2H	745316020	NA	IBSC_v2	LGC	NA	NA	NA	NA	TT	CC	TT	CC	TT	CC	TT	TT	TT	TT	TT	TT	TT	TT	CC	TT	TT	CC	CC	TT	CC	CC	TT	TT	TT	CC	TT	TT	CC	TT	TT	CC	TT	TT	CC	CC	CC	CC	TT
2H_745337595	C/G	2H	745337595	NA	IBSC_v2	LGC	NA	NA	NA	NA	GG	CC	GG	CC	GG	CC	GG	GG	GG	GG	GG	GG	GG	GG	CC	GG	GG	CC	CC	GG	CC	CC	GG	GG	GG	CC	GG	GG	CC	GG	GG	CC	GG	GG	CC	CC	CC	CC	GG
2H_745337609	G/C	2H	745337609	NA	IBSC_v2	LGC	NA	NA	NA	NA	CC	GG	CC	GG	CC	GG	CC	CC	CC	CC	CC	CC	CC	CC	GG	CC	CC	GG	GG	GG	GG	GG	CC	GG	CC	GG	CC	CC	GG	CC	CC	GG	CC	CC	GG	GG	GG	GG	CC
2H_745782060	A/G	2H	745782060	NA	IBSC_v2	LGC	NA	NA	NA	NA	GG	AA	GG	AA	GG	AA	GG	GG	GG	GG	GG	GG	GG	GG	AA	GG	GG	AA	AA	GG	AA	AA	GG	GG	GG	AA	GG	GG	AA	GG	GG	AA	GG	GG	AA	AA	AA	AA	GG
2H_745782063	A/G	2H	745782063	NA	IBSC_v2	LGC	NA	NA	NA	NA	GG	AA	GG	AA	GG	AA	GG	GG	GG	GG	GG	GG	GG	GG	AA	GG	GG	AA	AA	GG	AA	AA	GG	GG	GG	AA	GG	GG	AA	GG	GG	AA	GG	GG	AA	AA	AA	AA	GG
2H_746256410	G/C	2H	746256410	NA	IBSC_v2	LGC	NA	NA	NA	NA	CC	GG	NN	GG	CC	GG	CC	CC	NN	NN	CC	CC	CC	CC	GG	NN	NN	GG	NN	GG	GG	GG	CC	GG	CC	GG	CC	CC	GG	NN	NN	GG	NN	NN	GG	GG	GG	GG	CC
2H_746267167	C/T	2H	746267167	NA	IBSC_v2	LGC	NA	NA	NA	NA	TT	CC	CC	CC	TT	CC	TT	TT	CC	CC	TT	TT	TT	TT	CC	CC	CC	CC	CC	CC	CC	CC	TT	CC	TT	CC	TT	TT	CC	CC	CC	CC	CC	CC	CC	CC	CC	CC	TT
2H_746267180	C/A	2H	746267180	NA	IBSC_v2	LGC	NA	NA	NA	NA	CC	CC	AA	CC	CC	CC	CC	CC	AA	AA	CC	CC	CC	CC	CC	AA	AA	CC	AA	CC	CC	CC	CC	CC	CC	CC	CC	CC	CC	AA	AA	CC	AA	AA	CC	CC	CC	CC	CC
2H_746371668	G/A	2H	746371668	NA	IBSC_v2	LGC	NA	NA	NA	NA	AA	GG	GG	GG	AA	GG	AA	AA	GG	GG	AA	AA	AA	AA	GG	AA	AA	GG	AA	AA	GG	GG	AA	AA	AA	GG	AA	AA	GG	GG	GG	GG	GG	GG	GG	GG	GG	GG	AA
2H_746371701	G/A	2H	746371701	NA	IBSC_v2	LGC	NA	NA	NA	NA	GG	GG	GG	GG	GG	GG	GG	GG	GG	GG	GG	GG	GG	GG	GG	AA	AA	GG	AA	AA	GG	GG	GG	AA	GG	GG	GG	GG	GG	GG	GG	GG	GG	GG	GG	GG	GG	GG	GG
2H_746372565	G/T	2H	746372565	NA	IBSC_v2	LGC	NA	NA	NA	NA	TT	GG	GG	GG	TT	GG	TT	TT	GG	GG	TT	TT	TT	TT	GG	GG	GG	GG	GG	GG	GG	GG	TT	GG	TT	GG	TT	TT	GG	GG	GG	GG	GG	GG	GG	GG	GG	GG	TT
2H_746377064	A/C	2H	746377064	NA	IBSC_v2	LGC	NA	NA	NA	NA	AA	AA	CC	AA	AA	AA	AA	AA	CC	CC	AA	AA	AA	AA	AA	AA	AA	AA	AA	AA	AA	AA	AA	AA	AA	AA	AA	AA	AA	CC	CC	AA	CC	CC	AA	AA	AA	AA	AA
2H_747296453	A/G	2H	747296453	NA	IBSC_v2	LGC	NA	NA	NA	NA	GG	GG	AA	GG	GG	GG	GG	GG	AA	AA	GG	GG	GG	GG	GG	GG	GG	GG	GG	GG	GG	GG	GG	GG	GG	AA	GG	GG	AA	AA	GG	AA	AA	AA	GG	GG	GG	GG	GG
2H_747529016	C/T	2H	747529016	NA	IBSC_v2	LGC	NA	NA	NA	NA	TT	TT	CC	TT	TT	TT	TT	TT	CC	CC	TT	TT	TT	TT	TT	TT	TT	TT	TT	TT	TT	TT	TT	TT	TT	CC	TT	TT	CC	CC	TT	CC	CC	CC	TT	TT	TT	TT	TT
2H_747529048	A/G	2H	747529048	NA	IBSC_v2	LGC	NA	NA	NA	NA	GG	GG	AA	GG	GG	GG	GG	GG	AA	AA	GG	GG	GG	GG	GG	GG	GG	GG	GG	GG	GG	GG	GG	GG	GG	AA	GG	GG	AA	AA	GG	AA	AA	AA	GG	GG	GG	GG	GG
2H_747529049	C/T	2H	747529049	NA	IBSC_v2	LGC	NA	NA	NA	NA	TT	TT	CC	TT	TT	TT	TT	TT	CC	CC	TT	TT	TT	TT	TT	TT	TT	TT	TT	TT	TT	TT	TT	TT	TT	CC	TT	TT	CC	CC	TT	CC	CC	CC	TT	TT	TT	TT	TT
2H_747529066	G/A	2H	747529066	NA	IBSC_v2	LGC	NA	NA	NA	NA	GG	GG	AA	GG	GG	GG	GG	GG	AA	AA	GG	GG	GG	GG	GG	GG	GG	GG	GG	GG	GG	GG	GG	GG	GG	GG	GG	GG	GG	AA	GG	GG	AA	AA	GG	GG	GG	GG	GG
2H_748648671	G/A	2H	748648671	NA	IBSC_v2	LGC	NA	NA	NA	NA	AA	AA	NN	AA	AA	AA	AA	AA	GG	GG	AA	AA	AA	AA	AA	AA	AA	AA	AA	AA	AA	AA	AA	AA	NN	AA	AA	AA	AA	GG	AA	AA	GG	GG	AA	AA	AA	AA	AA
2H_748648672	C/A	2H	748648672	NA	IBSC_v2	LGC	NA	NA	NA	NA	AA	AA	NN	AA	AA	AA	AA	AA	CC	CC	AA	AA	AA	AA	AA	AA	AA	AA	AA	AA	AA	AA	AA	AA	NN	AA	AA	AA	AA	CC	AA	AA	CC	CC	AA	AA	AA	AA	AA
2H_748789896	C/G	2H	748789896	NA	IBSC_v2	LGC	NA	NA	NA	NA	CC	CC	GG	CC	CC	CC	CC	CC	GG	GG	CC	CC	CC	CC	CC	CC	CC	CC	CC	CC	CC	CC	CC	CC	CC	GG	CC	CC	GG	GG	CC	GG	GG	GG	CC	CC	CC	CC	CC
2H_748789919	C/G	2H	748789919	NA	IBSC_v2	LGC	NA	NA	NA	NA	CC	CC	CC	CC	CC	GG	CC	CC	CC	CC	CC	CC	CC	CC	CC	CC	CC	CC	CC	CC	CC	CC	CC	CC	CC	CC	CC	CC	CC	CC	CC	CC	CC	CC	CC	CC	GG	GG	CC
2H_748794790	T/C	2H	748794790	NA	IBSC_v2	LGC	NA	NA	NA	NA	TT	TT	CC	TT	TT	TT	TT	TT	CC	CC	TT	TT	TT	TT	TT	TT	TT	TT	TT	TT	TT	TT	TT	TT	TT	TT	TT	TT	TT	CC	TT	TT	CC	CC	TT	TT	TT	TT	TT
2H_748794804	T/C	2H	748794804	NA	IBSC_v2	LGC	NA	NA	NA	NA	CC	CC	TT	CC	CC	CC	CC	CC	TT	TT	CC	CC	CC	CC	CC	CC	CC	CC	CC	CC	CC	CC	CC	CC	CC	TT	CC	CC	TT	TT	CC	TT	TT	TT	CC	CC	CC	CC	CC
2H_748795014	G/C	2H	748795014	NA	IBSC_v2	LGC	NA	NA	NA	NA	CC	CC	NN	CC	CC	CC	CC	CC	GG	NN	CC	CC	CC	CC	CC	CC	CC	CC	CC	CC	CC	CC	CC	CC	CC	NN	CC	CC	NN	GG	CC	NN	NN	NN	CC	CC	CC	CC	CC
2H_748795015	C/T	2H	748795015	NA	IBSC_v2	LGC	NA	NA	NA	NA	TT	TT	NN	TT	TT	TT	TT	TT	CC	NN	TT	TT	TT	TT	TT	TT	TT	TT	TT	TT	TT	TT	TT	TT	TT	NN	TT	TT	NN	CC	TT	NN	NN	NN	TT	TT	TT	TT	TT
2H_748926767	G/C	2H	748926767	NA	IBSC_v2	LGC	NA	NA	NA	NA	CC	CC	GG	CC	CC	CC	CC	CC	GG	GG	GG	CC	CC	CC	CC	CC	CC	GG	CC	CC	CC	CC	GG	CC	CC	GG	GG	GG	GG	GG	CC	GG	GG	GG	CC	GG	CC	CC	CC
2H_748926775	C/G	2H	748926775	NA	IBSC_v2	LGC	NA	NA	NA	NA	GG	GG	CC	GG	GG	GG	GG	GG	CC	CC	CC	GG	GG	GG	GG	GG	GG	CC	GG	GG	GG	GG	CC	GG	GG	CC	CC	CC	CC	CC	GG	CC	CC	CC	GG	CC	GG	GG	GG
2H_750280406	G/T	2H	750280406	NA	IBSC_v2	LGC	NA	NA	NA	NA	TT	TT	TT	TT	TT	TT	TT	TT	TT	TT	TT	TT	TT	TT	GG	GG	GG	TT	TT	TT	GG	TT	TT	TT	TT	GG	TT	TT	GG	TT	TT	GG	TT	TT	TT	TT	TT	TT	TT
2H_750571308	C/G	2H	750571308	NA	IBSC_v2	LGC	NA	NA	NA	NA	GG	GG	CC	GG	GG	GG	GG	GG	CC	CC	CC	GG	GG	GG	CC	GG	GG	CC	CC	GG	CC	GG	CC	CC	GG	CC	CC	CC	CC	CC	GG	CC	CC	GG	GG	CC	GG	GG	GG
2H_750571339	G/C	2H	750571339	NA	IBSC_v2	LGC	NA	NA	NA	NA	CC	CC	GG	CC	CC	CC	CC	CC	GG	GG	GG	CC	CC	CC	GG	CC	CC	GG	GG	CC	GG	CC	GG	GG	CC	GG	GG	GG	GG	GG	CC	GG	GG	CC	CC	GG	CC	CC	CC
2H_750575569	G/C	2H	750575569	NA	IBSC_v2	LGC	NA	NA	NA	NA	GG	GG	CC	GG	GG	GG	GG	GG	CC	CC	CC	GG	GG	GG	GG	GG	GG	CC	CC	GG	GG	GG	CC	CC	GG	GG	CC	CC	GG	CC	GG	GG	CC	GG	GG	CC	GG	GG	GG
2H_750575571	C/G	2H	750575571	NA	IBSC_v2	LGC	NA	NA	NA	NA	GG	GG	CC	GG	GG	GG	GG	GG	CC	CC	CC	GG	GG	GG	CC	GG	GG	CC	CC	GG	CC	GG	CC	CC	GG	CC	CC	CC	CC	CC	GG	CC	CC	GG	GG	CC	GG	GG	GG
2H_750575597	C/G	2H	750575597	NA	IBSC_v2	LGC	NA	NA	NA	NA	GG	GG	CC	GG	GG	GG	GG	GG	CC	CC	CC	GG	GG	GG	CC	GG	GG	CC	CC	GG	CC	GG	CC	CC	GG	CC	CC	CC	CC	CC	GG	CC	CC	GG	GG	CC	GG	GG	GG
2H_750745789	C/T	2H	750745789	NA	IBSC_v2	LGC	NA	NA	NA	NA	TT	TT	TT	TT	TT	CC	TT	TT	TT	TT	TT	TT	TT	TT	CC	CC	CC	TT	TT	TT	CC	TT	TT	TT	TT	CC	TT	TT	CC	TT	TT	CC	TT	TT	TT	TT	CC	CC	TT
2H_750745869	T/A	2H	750745869	NA	IBSC_v2	LGC	NA	NA	NA	NA	TT	TT	TT	TT	TT	AA	TT	TT	TT	TT	TT	TT	TT	TT	TT	TT	TT	TT	TT	TT	TT	TT	TT	TT	TT	TT	TT	TT	TT	TT	TT	TT	TT	TT	TT	TT	AA	AA	TT
2H_750791548	A/C	2H	750791548	NA	IBSC_v2	LGC	NA	NA	NA	NA	AA	AC	AC	AC	AC	NN	AC	AC	AC	NN	NN	AC	AC	AA	AA	AA	AA	AC	NN	AC	AA	AC	AC	AA	AC	NN	NN	AC	NN	AC	AC	NN	AC	AA	AC	NN	NN	AA	NN
2H_750791573	G/A	2H	750791573	NA	IBSC_v2	LGC	NA	NA	NA	NA	AA	GA	GA	GA	GA	NN	GA	GA	GA	NN	NN	GA	GA	AA	GG	GG	GG	GA	NN	GA	GG	GA	GA	AA	GA	NN	NN	GA	NN	GA	GA	NN	GA	AA	GA	NN	NN	GG	NN
2H_750825538	T/C	2H	750825538	NA	IBSC_v2	LGC	NA	NA	NA	NA	TT	TT	TT	TT	TT	CC	TT	TT	TT	TT	TT	TT	TT	TT	CC	CC	CC	TT	TT	TT	CC	TT	TT	TT	TT	CC	TT	TT	CC	TT	TT	CC	TT	TT	TT	TT	CC	CC	TT
2H_750974584	A/G	2H	750974584	NA	IBSC_v2	LGC	NA	NA	NA	NA	AA	AA	NN	NN	AA	GG	AA	NN	GG	NN	GG	NN	NN	AA	AA	GG	GG	GG	NN	AA	AA	NN	GG	GG	AA	AA	GG	GG	AA	GG	AA	AA	NN	AA	NN	GG	GG	NN	NN
2H_750982218	G/A	2H	750982218	NA	IBSC_v2	LGC	NA	NA	NA	NA	GG	GG	GG	GG	GG	AA	GG	GG	GG	GG	GG	GG	GG	GG	GG	GG	GG	GG	GG	GG	GG	GG	GG	GG	GG	GG	GG	GG	GG	GG	GG	GG	GG	GG	GG	GG	AA	AA	GG
2H_751200988	T/G	2H	751200988	NA	IBSC_v2	LGC	NA	NA	NA	NA	NN	GG	GG	GG	TT	NN	TT	TT	GG	NN	GG	NN	NN	TT	NN	GG	GG	GG	TT	TT	NN	NN	GG	NN	TT	TT	GG	GG	TT	GG	NN	NN	GG	TT	NN	NN	GG	GG	NN
2H_751895395	T/C	2H	751895395	NA	IBSC_v2	LGC	NA	NA	NA	NA	TT	CC	CC	CC	TT	CC	TT	TT	CC	CC	CC	TT	TT	TT	TT	CC	CC	CC	TT	TT	TT	CC	CC	CC	TT	TT	CC	CC	TT	CC	TT	TT	CC	TT	CC	CC	CC	CC	TT
2H_752214402	G/A	2H	752214402	NA	IBSC_v2	LGC	NA	NA	NA	NA	AA	GG	AA	GG	AA	GG	AA	AA	AA	AA	AA	AA	AA	AA	AA	AA	AA	AA	AA	AA	AA	GG	AA	AA	AA	AA	AA	AA	AA	AA	AA	AA	AA	AA	GG	AA	GG	GG	AA
2H_752343189	C/A	2H	752343189	NA	IBSC_v2	LGC	NA	NA	NA	NA	CC	NN	CC	AA	CC	NN	CC	NN	CC	CC	CC	CC	NN	NN	CC	CC	CC	CC	NN	CC	CC	AA	CC	CC	CC	CC	CC	CC	CC	NN	CC	CC	CC	CC	AA	CC	AA	AA	CC
2H_752343199	A/G	2H	752343199	NA	IBSC_v2	LGC	NA	NA	NA	NA	GG	NN	AA	AA	GG	NN	GG	NN	AA	AA	AA	GG	NN	NN	GG	GG	GG	AA	NN	AA	GG	AA	AA	AA	GG	AA	AA	AA	AA	NN	GG	AA	AA	AA	AA	AA	AA	AA	AA
2H_752347804	C/T	2H	752347804	NA	IBSC_v2	LGC	NA	NA	NA	NA	CC	TT	CC	TT	CC	TT	CC	CC	CC	NN	CC	CC	NN	CC	CC	CC	CC	CC	CC	CC	CC	TT	CC	CC	CC	CC	CC	CC	CC	CC	CC	NN	CC	CC	TT	CC	NN	TT	CC
2H_752347828	G/A	2H	752347828	NA	IBSC_v2	LGC	NA	NA	NA	NA	GG	AA	GG	AA	GG	AA	GG	GG	GG	NN	GG	GG	NN	GG	GG	GG	GG	GG	GG	GG	GG	AA	GG	GG	GG	GG	GG	GG	GG	GG	GG	NN	GG	GG	AA	GG	NN	AA	GG
2H_752619360	A/G	2H	752619360	NA	IBSC_v2	LGC	NA	NA	NA	NA	AA	AA	GG	AA	AA	NN	AA	NN	GG	GG	GG	AA	GG	GG	AA	AA	AA	GG	GG	GG	AA	AA	GG	GG	AA	GG	GG	GG	GG	GG	AA	NN	GG	GG	AA	GG	NN	AA	GG
2H_752619377	C/T	2H	752619377	NA	IBSC_v2	LGC	NA	NA	NA	NA	CC	TT	CC	TT	CC	NN	CC	NN	CC	CC	CC	CC	CC	CC	CC	CC	CC	CC	CC	CC	CC	TT	CC	CC	CC	CC	CC	CC	CC	CC	CC	NN	CC	CC	TT	CC	NN	TT	CC
2H_752640376	G/A	2H	752640376	NA	IBSC_v2	LGC	NA	NA	NA	NA	NN	GG	AA	GG	NN	GG	NN	GG	AA	AA	AA	NN	GG	GG	NN	NN	NN	AA	GG	GG	NN	GG	AA	AA	NN	GG	AA	AA	GG	AA	NN	GG	AA	GG	GG	AA	GG	GG	GG
2H_752640388	G/C	2H	752640388	NA	IBSC_v2	LGC	NA	NA	NA	NA	NN	GG	CC	GG	NN	GG	NN	GG	CC	CC	CC	NN	GG	GG	NN	NN	NN	CC	GG	GG	NN	GG	CC	CC	NN	GG	CC	CC	GG	CC	NN	GG	CC	GG	GG	CC	GG	GG	GG
2H_752978192	C/G	2H	752978192	NA	IBSC_v2	LGC	NA	NA	NA	NA	CC	GG	CC	GG	CC	GG	CC	CC	CC	CC	CC	CC	CC	CC	CC	CC	CC	CC	CC	CC	CC	GG	CC	CC	CC	CC	CC	CC	CC	CC	CC	CC	CC	CC	GG	CC	GG	GG	CC
2H_752978200	G/A	2H	752978200	NA	IBSC_v2	LGC	NA	NA	NA	NA	GG	GG	GG	GG	GG	GG	GG	AA	GG	GG	GG	GG	AA	AA	GG	GG	GG	GG	AA	AA	GG	GG	GG	GG	GG	AA	GG	GG	AA	GG	GG	AA	GG	AA	GG	GG	GG	GG	AA
2H_752978213	G/T	2H	752978213	NA	IBSC_v2	LGC	NA	NA	NA	NA	GG	TT	GG	TT	GG	TT	GG	GG	GG	GG	GG	GG	GG	GG	GG	GG	GG	GG	GG	GG	GG	TT	GG	GG	GG	GG	GG	GG	GG	GG	GG	GG	GG	GG	TT	GG	TT	TT	GG
2H_752978233	C/G	2H	752978233	NA	IBSC_v2	LGC	NA	NA	NA	NA	CC	GG	GG	GG	CC	GG	CC	GG	GG	GG	GG	CC	GG	GG	CC	CC	CC	GG	GG	GG	CC	GG	GG	GG	CC	GG	GG	GG	GG	GG	CC	GG	GG	GG	GG	GG	GG	GG	GG
2H_753121846	T/C	2H	753121846	NA	IBSC_v2	LGC	NA	NA	NA	NA	TT	CC	TT	CC	TT	CC	TT	TT	TT	TT	TT	TT	TT	TT	TT	TT	TT	TT	TT	TT	TT	CC	TT	TT	TT	TT	TT	TT	TT	TT	TT	TT	TT	TT	CC	TT	CC	CC	TT
2H_753121883	C/G	2H	753121883	NA	IBSC_v2	LGC	NA	NA	NA	NA	CC	GG	CC	GG	CC	GG	CC	CC	CC	CC	CC	CC	CC	CC	CC	CC	CC	CC	CC	CC	CC	GG	CC	CC	CC	CC	CC	CC	CC	CC	CC	CC	CC	CC	GG	CC	GG	GG	CC
2H_753227443	A/G	2H	753227443	NA	IBSC_v2	LGC	NA	NA	NA	NA	GG	AA	GG	AA	GG	AA	GG	GG	GG	GG	GG	GG	GG	GG	GG	AA	AA	GG	GG	GG	GG	AA	GG	GG	GG	GG	GG	GG	GG	GG	GG	GG	GG	GG	AA	GG	AA	AA	GG
2H_753288956	A/C	2H	753288956	NA	IBSC_v2	LGC	NA	NA	NA	NA	AC	AC	AC	AC	AC	AC	AC	AC	AC	AA	AA	AC	AC	AC	AC	AA	AC	AC	AC	AC	AA	AC	AC	NN	AA	AC	AC	AC	AC	AC	AA	AC	AC	AC	AC	AC	AA	AC	AC
2H_753929215	A/T	2H	753929215	NA	IBSC_v2	LGC	NA	NA	NA	NA	TT	AA	TT	AA	TT	AA	TT	AA	TT	TT	TT	TT	AA	AA	AA	AA	AA	TT	AA	AA	TT	AA	AA	TT	TT	AA	AA	TT	AA	TT	TT	AA	TT	AA	AA	TT	AA	AA	AA
2H_754455208	A/G	2H	754455208	NA	IBSC_v2	LGC	NA	NA	NA	NA	AA	GG	AA	GG	AA	GG	AA	AA	AA	AA	AA	AA	AA	AA	AA	AA	AA	AA	AA	AA	AA	GG	AA	AA	AA	AA	AA	AA	AA	AA	AA	AA	AA	AA	GG	AA	GG	GG	AA
2H_754499274	G/A	2H	754499274	NA	IBSC_v2	LGC	NA	NA	NA	NA	GG	AA	GG	AA	GG	AA	GG	GG	GG	GG	GG	GG	GG	GG	AA	GG	GG	GG	AA	GG	GG	AA	GG	GG	GG	GG	GG	GG	GG	GG	GG	GG	GG	GG	AA	GG	AA	AA	GG
2H_754603681	A/G	2H	754603681	NA	IBSC_v2	LGC	NA	NA	NA	NA	GG	AA	GG	AA	GG	AA	GG	AA	GG	GG	GG	GG	AA	AA	AA	GG	GG	GG	GG	AA	GG	AA	AA	GG	GG	AA	AA	GG	AA	GG	GG	AA	GG	AA	AA	GG	AA	AA	AA
2H_754643733	C/T	2H	754643733	NA	IBSC_v2	LGC	NA	NA	NA	NA	CC	CC	CC	CC	CC	CC	CC	NN	CC	CC	CC	CC	TT	NN	CC	NN	NN	CC	CC	NN	CC	CC	NN	CC	CC	TT	NN	CC	TT	CC	CC	NN	CC	TT	CC	CC	CC	CC	NN
2H_754712244	T/C	2H	754712244	NA	IBSC_v2	LGC	NA	NA	NA	NA	CC	TT	CC	TT	CC	TT	CC	TT	CC	CC	CC	CC	TT	TT	CC	TT	TT	CC	TT	TT	CC	TT	TT	CC	CC	TT	TT	CC	TT	CC	CC	TT	CC	TT	TT	CC	TT	TT	TT
2H_754716884	T/G	2H	754716884	NA	IBSC_v2	LGC	NA	NA	NA	NA	TT	GG	TT	GG	TT	GG	TT	GG	TT	TT	TT	TT	GG	GG	TT	GG	GG	TT	GG	GG	TT	GG	GG	TT	TT	GG	GG	TT	GG	TT	TT	GG	TT	GG	GG	TT	GG	GG	GG
2H_754716891	C/T	2H	754716891	NA	IBSC_v2	LGC	NA	NA	NA	NA	TT	CC	TT	CC	TT	CC	TT	CC	TT	TT	TT	TT	CC	CC	TT	CC	CC	TT	CC	CC	TT	CC	CC	TT	TT	CC	CC	TT	CC	TT	TT	CC	TT	CC	CC	TT	CC	CC	CC
2H_754716911	C/T	2H	754716911	NA	IBSC_v2	LGC	NA	NA	NA	NA	TT	CC	TT	CC	TT	CC	TT	CC	TT	TT	TT	TT	CC	CC	TT	CC	CC	TT	CC	CC	TT	CC	CC	TT	TT	CC	CC	TT	CC	TT	TT	CC	TT	CC	CC	TT	CC	CC	CC
2H_755054243	A/G	2H	755054243	NA	IBSC_v2	LGC	NA	NA	NA	NA	AA	GG	AA	GG	AA	GG	AA	GG	AA	AA	AA	AA	GG	GG	NN	GG	GG	AA	GG	GG	AA	GG	GG	AA	AA	GG	GG	AA	GG	AA	AA	GG	AA	AA	GG	AA	GG	GG	GG
2H_755054263	T/G	2H	755054263	NA	IBSC_v2	LGC	NA	NA	NA	NA	TT	GG	TT	GG	TT	GG	TT	GG	TT	TT	TT	TT	GG	GG	NN	GG	GG	TT	TT	GG	TT	GG	GG	TT	TT	GG	GG	TT	GG	TT	TT	GG	TT	TT	GG	TT	GG	GG	GG
2H_755056158	C/G	2H	755056158	NA	IBSC_v2	LGC	NA	NA	NA	NA	CC	CC	CC	CC	CC	CC	CC	GG	CC	CC	CC	CC	GG	GG	CC	GG	GG	CC	NN	GG	CC	CC	GG	CC	CC	GG	GG	CC	GG	CC	CC	GG	CC	CC	CC	CC	CC	CC	GG
2H_755601559	G/T	2H	755601559	NA	IBSC_v2	LGC	NA	NA	NA	NA	TT	GG	TT	GG	TT	GG	TT	GG	TT	TT	TT	TT	GG	GG	GG	GG	GG	TT	GG	GG	TT	GG	GG	TT	TT	GG	GG	TT	GG	TT	TT	GG	TT	TT	GG	TT	GG	GG	GG
2H_756058163	A/G	2H	756058163	NA	IBSC_v2	LGC	NA	NA	NA	NA	GG	NN	GG	AA	GG	NN	NN	AA	GG	GG	NN	GG	NN	NN	AA	AA	AA	GG	NN	AA	GG	NN	NN	GG	GG	AA	NN	NN	AA	GG	GG	NN	NN	GG	NN	GG	AA	AA	AA
2H_756843608	C/T	2H	756843608	NA	IBSC_v2	LGC	NA	NA	NA	NA	CC	TT	CC	TT	CC	TT	CC	CC	CC	CC	CC	CC	CC	CC	CC	CC	CC	CC	TT	CC	CC	TT	CC	CC	CC	CC	CC	CC	CC	CC	CC	CC	CC	CC	TT	CC	TT	TT	CC
2H_757683951	C/T	2H	757683951	NA	IBSC_v2	LGC	NA	NA	NA	NA	CC	TT	CC	TT	CC	TT	CC	CC	CC	CC	CC	CC	CC	CC	CC	CC	CC	CC	CC	CC	CC	TT	CC	CC	CC	CC	CC	CC	CC	CC	CC	CC	CC	CC	TT	CC	TT	TT	CC
2H_757683960	T/C	2H	757683960	NA	IBSC_v2	LGC	NA	NA	NA	NA	CC	TT	CC	TT	CC	TT	CC	CC	CC	CC	CC	CC	CC	CC	CC	CC	CC	CC	TT	CC	CC	TT	CC	CC	CC	CC	CC	CC	CC	CC	CC	CC	CC	CC	TT	CC	TT	TT	CC
2H_758557302	C/A	2H	758557302	NA	IBSC_v2	LGC	NA	NA	NA	NA	CC	CC	CC	CC	CC	CC	CC	AA	CC	CC	CC	CC	CC	CC	AA	AA	AA	CC	CC	CC	CC	CC	CC	CC	CC	CC	CC	CC	CC	CC	CC	CC	CC	AA	CC	CC	CC	CC	AA
2H_758675532	C/G	2H	758675532	NA	IBSC_v2	LGC	NA	NA	NA	NA	GG	CC	CG	CC	CG	CC	GG	CC	GG	CG	GG	GG	CC	CC	CC	CC	CC	GG	CC	CG	GG	CC	CC	GG	CG	CC	CC	GG	CC	GG	GG	CC	CG	CC	CC	GG	CC	CC	CC
2H_758717409	G/C	2H	758717409	NA	IBSC_v2	LGC	NA	NA	NA	NA	GG	CC	GG	CC	GG	CC	GG	GG	GG	GG	GG	GG	CC	CC	GG	GG	GG	GG	GG	GG	GG	CC	CC	GG	GG	CC	CC	GG	CC	GG	GG	CC	GG	GG	CC	GG	CC	CC	GG
2H_758851189	T/C	2H	758851189	NA	IBSC_v2	LGC	NA	NA	NA	NA	CC	TT	CC	TT	CC	TT	CC	TT	CC	CC	CC	CC	TT	TT	TT	TT	TT	CC	CC	CC	CC	TT	TT	CC	CC	TT	TT	CC	TT	CC	CC	TT	CC	TT	TT	CC	TT	TT	TT
2H_758921914	A/G	2H	758921914	NA	IBSC_v2	LGC	NA	NA	NA	NA	GG	AA	GG	AA	GG	AA	GG	AA	GG	GG	GG	GG	AA	AA	AA	AA	AA	GG	AA	GG	GG	AA	AA	GG	GG	AA	AA	GG	AA	GG	GG	AA	GG	AA	AA	GG	AA	AA	AA
2H_758926583	C/T	2H	758926583	NA	IBSC_v2	LGC	NA	NA	NA	NA	TT	CC	TT	CC	TT	CC	TT	CC	TT	TT	TT	TT	CC	CC	CC	CC	CC	TT	CC	TT	TT	CC	CC	TT	TT	CC	CC	TT	CC	TT	TT	CC	TT	CC	CC	TT	CC	CC	CC
2H_758926609	G/C	2H	758926609	NA	IBSC_v2	LGC	NA	NA	NA	NA	GG	GG	GG	GG	GG	GG	GG	CC	GG	GG	GG	GG	GG	GG	CC	CC	CC	GG	GG	GG	GG	GG	GG	GG	GG	GG	GG	GG	GG	GG	GG	GG	GG	CC	GG	GG	GG	GG	CC
2H_758964914	G/A	2H	758964914	NA	IBSC_v2	LGC	NA	NA	NA	NA	GG	GG	GG	GG	GG	GG	GG	AA	AA	GG	NN	GG	GA	GG	GG	NN	NN	GA	NN	GG	GA	NN	GG	AA	GG	NN	AA	AA	GG	GG	GA	GG	NN	GG	GG	GA	GG	GG	AA
2H_759410106	G/C	2H	759410106	NA	IBSC_v2	LGC	NA	NA	NA	NA	GG	CC	GG	CC	GG	CC	GG	CC	GG	GG	GG	GG	CC	CC	CC	CC	CC	GG	GG	GG	GG	CC	CC	GG	GG	CC	CC	GG	CC	GG	GG	CC	GG	CC	CC	GG	CC	CC	CC
2H_759410121	C/G	2H	759410121	NA	IBSC_v2	LGC	NA	NA	NA	NA	CC	GG	CC	GG	CC	GG	CC	GG	CC	CC	CC	CC	GG	GG	GG	GG	GG	CC	CC	CC	CC	GG	GG	CC	CC	GG	GG	CC	GG	CC	CC	GG	CC	GG	GG	CC	GG	GG	GG
2H_759410274	C/T	2H	759410274	NA	IBSC_v2	LGC	NA	NA	NA	NA	TT	CC	TT	CC	TT	CC	TT	CC	TT	TT	TT	TT	CC	CC	CC	CC	CC	TT	CC	TT	TT	CC	CC	TT	TT	CC	CC	TT	CC	TT	TT	CC	TT	CC	CC	TT	CC	CC	CC
2H_759834370	G/C	2H	759834370	NA	IBSC_v2	LGC	NA	NA	NA	NA	GG	CC	GG	CC	GG	CC	GG	GG	GG	GG	GG	GG	CC	CC	GG	GG	GG	GG	GG	GG	GG	CC	CC	GG	GG	CC	CC	GG	CC	GG	GG	CC	GG	CC	CC	GG	CC	CC	GG
2H_759960282	G/A	2H	759960282	NA	IBSC_v2	LGC	NA	NA	NA	NA	GG	NN	GG	NN	GG	NN	GG	GG	GG	GG	GG	GG	NN	NN	GG	GG	GG	GG	AA	GG	GG	NN	NN	GG	GG	NN	NN	GG	NN	GG	GG	NN	GG	NN	NN	GG	NN	NN	GG
2H_760064219	G/A	2H	760064219	NA	IBSC_v2	LGC	NA	NA	NA	NA	GG	AA	GG	AA	GG	AA	GG	GG	GG	GG	GG	GG	AA	AA	GG	GG	GG	GG	GG	GG	GG	AA	AA	GG	GG	AA	AA	GG	AA	GG	GG	AA	GG	AA	AA	GG	AA	AA	GG
2H_760064220	C/T	2H	760064220	NA	IBSC_v2	LGC	NA	NA	NA	NA	CC	TT	CC	TT	CC	TT	CC	CC	CC	CC	CC	CC	TT	TT	CC	CC	CC	CC	CC	CC	CC	TT	TT	CC	CC	TT	TT	CC	TT	CC	CC	TT	CC	TT	TT	CC	TT	TT	CC
2H_760064295	A/G	2H	760064295	NA	IBSC_v2	LGC	NA	NA	NA	NA	NN	GG	GG	GG	GG	NN	GG	AA	GG	NN	GG	NN	NN	GG	NN	AA	AA	GG	GG	GG	NN	NN	GG	NN	GG	GG	GG	GG	GG	GG	NN	NN	GG	GG	NN	NN	GG	GG	NN
2H_760113302	A/G	2H	760113302	NA	IBSC_v2	LGC	NA	NA	NA	NA	GG	GG	GG	GG	GG	GG	GG	AA	GG	GG	GG	GG	GG	GG	AA	AA	AA	GG	GG	GG	GG	GG	GG	GG	GG	GG	GG	GG	GG	GG	GG	GG	GG	GG	GG	GG	GG	GG	AA
2H_760113401	A/G	2H	760113401	NA	IBSC_v2	LGC	NA	NA	NA	NA	GG	GG	GG	GG	GG	GG	GG	AA	GG	GG	GG	GG	GG	GG	AA	AA	AA	GG	GG	GG	GG	GG	GG	GG	GG	GG	GG	GG	GG	GG	GG	GG	GG	GG	GG	GG	GG	GG	AA
2H_760134815	G/A	2H	760134815	NA	IBSC_v2	LGC	NA	NA	NA	NA	GG	AA	GG	AA	NN	AA	GG	NN	GG	GG	GG	GG	AA	AA	NN	NN	NN	GG	GG	GG	GG	AA	AA	GG	GG	AA	AA	GG	AA	GG	GG	AA	GG	AA	AA	GG	AA	AA	NN
2H_760134836	A/T	2H	760134836	NA	IBSC_v2	LGC	NA	NA	NA	NA	AA	TT	AA	TT	NN	TT	AA	NN	AA	AA	AA	AA	TT	TT	NN	NN	NN	AA	TT	AA	AA	TT	TT	AA	AA	TT	TT	AA	TT	AA	AA	TT	AA	TT	TT	AA	TT	TT	NN
2H_760184488	G/C	2H	760184488	NA	IBSC_v2	LGC	NA	NA	NA	NA	GG	CC	GG	CC	GG	CC	GG	GG	GG	GG	GG	GG	CC	CC	GG	GG	GG	GG	GG	GG	GG	CC	CC	GG	GG	CC	CC	GG	CC	GG	GG	CC	GG	CC	CC	GG	CC	CC	GG
2H_760246167	A/G	2H	760246167	NA	IBSC_v2	LGC	NA	NA	NA	NA	GG	GG	GG	GG	GG	GG	GG	AA	GG	GG	GG	GG	GG	GG	AA	AA	AA	GG	AA	GG	GG	GG	GG	GG	GG	GG	GG	GG	GG	GG	GG	GG	GG	GG	GG	GG	GG	GG	AA
2H_760247145	C/T	2H	760247145	NA	IBSC_v2	LGC	NA	NA	NA	NA	TT	CC	TT	CC	TT	CC	TT	CC	TT	NN	TT	TT	CC	CC	CC	CC	CC	TT	NN	NN	TT	CC	CC	TT	NN	CC	NN	TT	CC	TT	TT	CC	TT	CC	CC	TT	NN	CC	CC
2H_760432550	C/A	2H	760432550	NA	IBSC_v2	LGC	NA	NA	NA	NA	AA	AA	AA	AA	AA	AA	AA	CC	AA	NN	AA	AA	AA	AA	CC	NN	CC	AA	CC	NN	NN	AA	AA	AA	AA	AA	AA	AA	AA	AA	AA	AA	AA	AA	AA	AA	NN	AA	CC
2H_760432558	C/G	2H	760432558	NA	IBSC_v2	LGC	NA	NA	NA	NA	GG	GG	GG	GG	GG	GG	GG	CC	GG	NN	GG	GG	GG	GG	CC	NN	CC	GG	CC	NN	GG	GG	GG	GG	GG	GG	GG	GG	GG	GG	GG	GG	GG	GG	GG	GG	NN	GG	CC
2H_760527391	T/C	2H	760527391	NA	IBSC_v2	LGC	NA	NA	NA	NA	CC	CC	CC	CC	CC	CC	CC	TT	CC	CC	CC	CC	CC	CC	TT	TT	TT	CC	TT	CC	CC	CC	CC	CC	CC	CC	CC	CC	CC	CC	CC	CC	CC	CC	CC	CC	CC	CC	TT
2H_760527394	A/G	2H	760527394	NA	IBSC_v2	LGC	NA	NA	NA	NA	AA	AA	AA	AA	AA	AA	AA	GG	AA	AA	AA	AA	AA	AA	GG	GG	GG	AA	AA	AA	AA	AA	AA	AA	AA	AA	AA	AA	AA	AA	AA	AA	AA	AA	AA	AA	AA	AA	GG
2H_761269770	G/C	2H	761269770	NA	IBSC_v2	LGC	NA	NA	NA	NA	CC	GG	CC	GG	CC	GG	CC	GG	CC	CC	CC	CC	GG	GG	GG	GG	GG	CC	GG	CC	CC	GG	GG	GG	CC	GG	GG	CC	GG	CC	CC	CC	CC	GG	GG	CC	GG	GG	GG
2H_761269771	T/A	2H	761269771	NA	IBSC_v2	LGC	NA	NA	NA	NA	AA	TT	AA	TT	AA	TT	AA	TT	AA	AA	AA	AA	TT	TT	TT	TT	TT	AA	TT	AA	AA	TT	TT	TT	AA	TT	TT	AA	TT	AA	AA	AA	AA	TT	TT	AA	TT	TT	TT
2H_761269799	C/T	2H	761269799	NA	IBSC_v2	LGC	NA	NA	NA	NA	TT	CC	TT	CC	TT	CC	TT	CC	TT	TT	TT	TT	CC	CC	CC	CC	CC	TT	CC	TT	TT	CC	CC	CC	TT	CC	CC	TT	CC	TT	TT	TT	TT	CC	CC	TT	CC	CC	CC
2H_761712068	A/G	2H	761712068	NA	IBSC_v2	LGC	NA	NA	NA	NA	GG	GG	GG	GG	GG	GG	GG	AA	GG	GG	GG	GG	GG	GG	AA	AA	AA	GG	AA	GG	GG	GG	GG	GG	GG	AA	GG	GG	GG	GG	GG	GG	GG	GG	GG	GG	GG	GG	AA
2H_762232421	G/A	2H	762232421	NA	IBSC_v2	LGC	NA	NA	NA	NA	AA	AA	AA	AA	AA	AA	AA	GG	AA	AA	AA	AA	AA	AA	GG	GG	GG	AA	GG	AA	AA	AA	AA	AA	AA	GG	AA	AA	AA	AA	AA	AA	AA	AA	AA	AA	AA	AA	GG
2H_762246675	A/G	2H	762246675	NA	IBSC_v2	LGC	NA	NA	NA	NA	GG	AA	GG	AA	GG	AA	GG	AA	GG	GG	GG	GG	AA	AA	AA	AA	AA	GG	AA	GG	GG	AA	AA	AA	GG	AA	AA	GG	AA	GG	GG	GG	GG	AA	AA	GG	AA	AA	AA
2H_762246693	C/T	2H	762246693	NA	IBSC_v2	LGC	NA	NA	NA	NA	CC	TT	CC	TT	CC	TT	CC	CC	CC	CC	CC	CC	TT	TT	CC	CC	CC	CC	CC	CC	CC	TT	TT	TT	CC	CC	TT	CC	TT	CC	CC	CC	CC	TT	TT	CC	TT	TT	CC
2H_762295836	T/C	2H	762295836	NA	IBSC_v2	LGC	NA	NA	NA	NA	CC	CC	CC	CC	CC	NN	CC	TT	CC	CC	CC	CC	CC	CC	TT	TT	TT	CC	TT	CC	CC	CC	CC	NN	CC	TT	NN	CC	CC	NN	CC	CC	CC	CC	CC	CC	CC	CC	TT
2H_762464939	T/G	2H	762464939	NA	IBSC_v2	LGC	NA	NA	NA	NA	GG	TT	GG	TT	GG	TT	GG	TT	GG	NN	GG	GG	TT	TT	TT	TT	TT	GG	TT	GG	GG	TT	TT	TT	GG	TT	TT	GG	TT	GG	GG	GG	GG	TT	TT	GG	TT	TT	TT
2H_762828965	G/A	2H	762828965	NA	IBSC_v2	LGC	NA	NA	NA	NA	AA	GG	AA	GG	AA	GG	AA	GG	AA	AA	AA	AA	GG	GG	GG	GG	GG	AA	GG	AA	AA	GG	GG	GG	AA	GG	GG	AA	GG	AA	AA	AA	AA	GG	GG	AA	GG	GG	GG
2H_762829007	G/C	2H	762829007	NA	IBSC_v2	LGC	NA	NA	NA	NA	CC	GG	CC	GG	CC	GG	CC	CC	CC	CC	CC	CC	GG	GG	CC	CC	CC	CC	CC	CC	CC	GG	GG	GG	CC	CC	GG	CC	GG	CC	CC	CC	CC	GG	GG	CC	GG	GG	CC
2H_763067986	G/A	2H	763067986	NA	IBSC_v2	LGC	NA	NA	NA	NA	GG	GG	GG	GG	GG	GG	GG	NN	GG	GG	GG	GG	GG	GG	AA	AA	AA	GG	AA	GG	GG	GG	GG	GG	GG	AA	GG	GG	GG	GG	GG	GG	GG	GG	GG	GG	GG	GG	NN
2H_763068018	C/T	2H	763068018	NA	IBSC_v2	LGC	NA	NA	NA	NA	TT	TT	TT	TT	TT	TT	TT	NN	TT	TT	TT	TT	TT	TT	CC	CC	CC	TT	CC	TT	TT	TT	TT	TT	TT	CC	TT	TT	TT	TT	TT	TT	TT	TT	TT	TT	TT	TT	NN
2H_763068026	C/T	2H	763068026	NA	IBSC_v2	LGC	NA	NA	NA	NA	CC	TT	CC	TT	CC	TT	CC	NN	CC	CC	CC	CC	TT	TT	CC	CC	CC	CC	CC	CC	CC	TT	TT	TT	CC	CC	TT	CC	TT	CC	CC	CC	CC	TT	TT	CC	TT	TT	NN
2H_763904086	G/A	2H	763904086	NA	IBSC_v2	LGC	NA	NA	NA	NA	GG	GG	GG	GG	GG	NN	GG	AA	GG	GG	GG	GG	GG	GG	AA	NN	AA	GG	NN	GG	NN	GG	GG	NN	GG	NN	GG	GG	NN	GG	GG	NN	GG	GG	GG	GG	NN	GG	AA
2H_763904109	C/T	2H	763904109	NA	IBSC_v2	LGC	NA	NA	NA	NA	TT	CC	TT	CC	TT	NN	TT	CC	TT	TT	TT	TT	CC	CC	CC	NN	CC	TT	NN	TT	NN	CC	CC	NN	TT	NN	CC	TT	NN	TT	TT	NN	TT	CC	CC	TT	NN	CC	CC
2H_763972065	T/C	2H	763972065	NA	IBSC_v2	LGC	NA	NA	NA	NA	CC	TT	CC	TT	CC	TT	CC	CC	CC	CC	CC	CC	TT	TT	CC	CC	CC	CC	CC	CC	CC	TT	TT	TT	CC	CC	TT	CC	TT	CC	CC	CC	CC	TT	TT	CC	TT	TT	CC
2H_763972104	G/A	2H	763972104	NA	IBSC_v2	LGC	NA	NA	NA	NA	AA	GG	AA	GG	AA	GG	AA	GG	AA	AA	AA	AA	GG	GG	GG	GG	GG	AA	GG	GA	AA	GG	GG	GG	AA	GG	GG	AA	GG	AA	AA	AA	AA	GG	GG	AA	GG	GG	GG
2H_764088450	G/T	2H	764088450	NA	IBSC_v2	LGC	NA	NA	NA	NA	TT	GG	TT	GG	TT	GG	TT	GG	TT	TT	TT	TT	GG	GG	GG	GG	GG	TT	GG	TT	TT	GG	GG	GG	TT	GG	GG	TT	GG	TT	TT	TT	TT	GG	GG	TT	GG	GG	GG
2H_764088464	G/C	2H	764088464	NA	IBSC_v2	LGC	NA	NA	NA	NA	GG	GG	GG	GG	GG	GG	GG	CC	GG	GG	GG	GG	GG	GG	CC	CC	CC	GG	CC	GG	GG	GG	GG	GG	GG	CC	GG	GG	GG	GG	GG	GG	GG	GG	GG	GG	GG	GG	CC
2H_764121584	C/T	2H	764121584	NA	IBSC_v2	LGC	NA	NA	NA	NA	CC	CC	CC	CC	CC	CC	CC	TT	CC	CC	CC	CC	CC	CC	TT	TT	TT	CC	TT	CC	CC	CC	CC	CC	CC	TT	CC	CC	CC	CC	CC	CC	CC	CC	CC	CC	CC	CC	TT
2H_764288480	A/G	2H	764288480	NA	IBSC_v2	LGC	NA	NA	NA	NA	NN	GG	AA	GG	AA	NN	AA	GG	AA	NN	AA	NN	NN	GG	NN	GG	GG	AA	GG	AA	NN	NN	GG	NN	AA	GG	GG	AA	GG	AA	NN	NN	AA	GG	NN	NN	GG	GG	NN
2H_764422221	C/G	2H	764422221	NA	IBSC_v2	LGC	NA	NA	NA	NA	CC	GG	CC	GG	CC	GG	CC	CC	CC	CC	CC	CC	GG	GG	CC	CC	CC	CC	CC	CC	CC	GG	GG	GG	CC	CC	GG	CC	GG	CC	CC	CC	CC	GG	GG	CC	GG	GG	CC
2H_764422263	C/G	2H	764422263	NA	IBSC_v2	LGC	NA	NA	NA	NA	GG	GG	GG	GG	GG	GG	GG	CC	GG	GG	GG	GG	GG	GG	CC	CC	CC	GG	CC	GG	GG	GG	GG	GG	GG	CC	GG	GG	GG	GG	GG	GG	GG	GG	GG	GG	GG	GG	CC
2H_765158536	C/T	2H	765158536	NA	IBSC_v2	LGC	NA	NA	NA	NA	TT	TT	TT	TT	TT	TT	TT	CC	TT	TT	TT	TT	TT	TT	CC	CC	CC	TT	TT	TT	TT	TT	TT	TT	TT	CC	TT	TT	TT	TT	TT	TT	TT	TT	TT	TT	TT	TT	CC
2H_765158547	G/C	2H	765158547	NA	IBSC_v2	LGC	NA	NA	NA	NA	CC	CC	CC	CC	CC	CC	CC	GG	CC	CC	CC	CC	CC	CC	GG	GG	GG	CC	CC	CC	CC	CC	CC	CC	CC	GG	CC	CC	CC	CC	CC	CC	CC	CC	CC	CC	CC	CC	GG
2H_765158640	G/A	2H	765158640	NA	IBSC_v2	LGC	NA	NA	NA	NA	AA	AA	AA	AA	AA	AA	AA	GG	AA	AA	AA	AA	AA	AA	GG	GG	GG	AA	GG	AA	AA	AA	AA	AA	AA	GG	AA	AA	AA	AA	AA	AA	AA	AA	AA	AA	AA	AA	GG
2H_765158649	C/G	2H	765158649	NA	IBSC_v2	LGC	NA	NA	NA	NA	GG	GG	GG	GG	GG	GG	GG	CC	GG	GG	GG	GG	GG	GG	CC	CC	CC	GG	GG	GG	GG	GG	GG	GG	GG	CC	GG	GG	GG	GG	GG	GG	GG	GG	GG	GG	GG	GG	CC
2H_765606346	C/T	2H	765606346	NA	IBSC_v2	LGC	NA	NA	NA	NA	CC	NN	CC	TT	CC	NN	CC	CC	CC	CC	CC	CC	NN	NN	CC	CC	NN	CC	CC	CC	CC	TT	TT	NN	CC	CC	NN	CC	NN	CC	CC	CC	CC	NN	TT	CC	NN	NN	CC
2H_766311213	G/A	2H	766311213	NA	IBSC_v2	LGC	NA	NA	NA	NA	GG	AA	GG	AA	GG	AA	GG	GG	GG	GG	GG	GG	NN	NN	GG	GG	GG	GG	GG	GG	GG	AA	GA	AA	GG	GG	NN	GG	NN	GG	GG	GG	GG	AA	AA	GG	AA	AA	GG
2H_766311219	G/A	2H	766311219	NA	IBSC_v2	LGC	NA	NA	NA	NA	GG	AA	GG	AA	GG	AA	GG	GG	GG	GG	GG	GG	NN	NN	GG	GG	GG	GG	GG	GG	GG	AA	GA	AA	GG	GG	NN	GG	NN	GG	GG	GG	GG	AA	AA	GG	AA	AA	GG
2H_766313787	G/T	2H	766313787	NA	IBSC_v2	LGC	NA	NA	NA	NA	GG	TT	GG	TT	GG	TT	GG	GG	GG	GG	GG	GG	TT	TT	GG	GG	GG	GG	GG	GG	GG	TT	TT	TT	GG	GG	TT	GG	TT	GG	GG	GG	GG	TT	TT	GG	TT	TT	GG
2H_767044901	G/C	2H	767044901	NA	IBSC_v2	LGC	NA	NA	NA	NA	CC	GG	CC	GG	CC	GG	CC	GG	CC	CC	CC	CC	GG	GG	GG	GG	GG	CC	CC	GG	CC	GG	GG	GG	CC	GG	GG	CC	GG	CC	CC	CC	CC	GG	GG	CC	GG	GG	GG
2H_767183295	G/A	2H	767183295	NA	IBSC_v2	LGC	NA	NA	NA	NA	AA	NN	AA	NN	AA	NN	AA	GG	AA	AA	AA	AA	NN	NN	GG	GG	GG	AA	GG	GG	AA	NN	NN	NN	AA	GG	NN	AA	NN	AA	AA	AA	AA	NN	NN	AA	NN	NN	GG
2H_767299494	C/T	2H	767299494	NA	IBSC_v2	LGC	NA	NA	NA	NA	CC	NN	CC	TT	CC	TT	CC	CC	CC	CC	CC	CC	TT	NN	CC	CC	CC	CC	CC	CC	CC	TT	TT	TT	CC	CC	TT	CC	TT	CC	CC	CC	CC	NN	TT	CC	TT	TT	CC
2H_767299533	T/C	2H	767299533	NA	IBSC_v2	LGC	NA	NA	NA	NA	TT	NN	TT	CC	TT	CC	TT	TT	TT	TT	TT	TT	CC	NN	TT	TT	TT	TT	TT	TT	TT	CC	CC	CC	TT	TT	CC	TT	CC	TT	TT	TT	TT	NN	CC	TT	CC	CC	TT
2H_767299539	G/C	2H	767299539	NA	IBSC_v2	LGC	NA	NA	NA	NA	GG	NN	GG	CC	GG	CC	GG	GG	GG	GG	GG	GG	CC	NN	GG	GG	GG	GG	GG	GG	GG	CC	CC	CC	GG	GG	CC	GG	CC	GG	GG	GG	GG	NN	CC	GG	CC	CC	GG
2H_767604185	G/C	2H	767604185	NA	IBSC_v2	LGC	NA	NA	NA	NA	CC	GG	CC	GG	CC	GG	CC	GG	CC	CC	CC	CC	GG	GG	GG	GG	GG	CC	GG	GG	CC	GG	GG	GG	CC	GG	GG	CC	GG	CC	CC	CC	CC	GG	GG	CC	GG	GG	GG
3H_694150	G/C	3H	694150	NA	IBSC_v2	LGC	NA	NA	NA	NA	GG	CC	CC	CC	CC	CC	CC	CC	GG	CC	CC	CC	CC	CC	CC	CC	CC	CC	CC	CC	GG	GG	CC	CC	CC	CC	CC	CC	CC	CC	GG	CC	CC	CC	CC	GG	CC	GG	CC
3H_1324984	C/T	3H	1324984	NA	IBSC_v2	LGC	NA	NA	NA	NA	CC	TT	TT	CC	TT	NN	TT	TT	CC	TT	TT	TT	TT	TT	TT	TT	TT	TT	CC	TT	CC	CC	TT	TT	TT	TT	TT	TT	TT	TT	CC	TT	TT	TT	TT	CC	TT	CC	TT
3H_1501542	G/A	3H	1501542	NA	IBSC_v2	LGC	NA	NA	NA	NA	GG	GG	GG	AA	GG	AA	GG	GG	AA	GG	GG	GG	GG	GG	GG	GG	GG	GG	AA	GG	GG	GG	GG	GG	GG	GG	GG	GG	GG	GG	GG	GG	GG	GG	GG	GG	GG	GG	GG
3H_1643578	T/G	3H	1643578	NA	IBSC_v2	LGC	NA	NA	NA	NA	TT	TT	TT	GG	TT	GG	TT	TT	GG	TT	TT	TT	TT	TT	TT	TT	TT	TT	GG	TT	TT	TT	TT	TT	TT	TT	TT	TT	TT	TT	TT	TT	TT	TT	TT	TT	TT	GG	TT
3H_1740626	C/T	3H	1740626	NA	IBSC_v2	LGC	NA	NA	NA	NA	CT	NN	CT	CC	CT	CC	TT	NN	CT	CT	CC	NN	NN	CC	NN	CC	CC	CC	CC	CT	TT	CC	CC	CC	TT	CC	CC	CC	CC	TT	CC	CC	CT	CC	CC	TT	NN	NN	NN
3H_1926252	C/T	3H	1926252	NA	IBSC_v2	LGC	NA	NA	NA	NA	TT	TT	TT	TT	TT	TT	TT	TT	TT	TT	TT	TT	TT	TT	TT	TT	TT	TT	TT	TT	CC	TT	TT	TT	TT	TT	TT	TT	TT	TT	TT	TT	TT	TT	TT	CC	TT	TT	TT
3H_1926254	T/C	3H	1926254	NA	IBSC_v2	LGC	NA	NA	NA	NA	TT	TT	TT	CC	TT	CC	CC	TT	CC	TT	TT	TT	TT	TT	CC	TT	TT	TT	CC	TT	TT	TT	TT	TT	TT	TT	TT	TT	TT	TT	TT	TT	TT	TT	TT	TT	TT	CC	TT
3H_1966192	G/A	3H	1966192	NA	IBSC_v2	LGC	NA	NA	NA	NA	AA	AA	AA	NN	AA	NN	NN	AA	GG	AA	AA	AA	AA	AA	NN	AA	AA	AA	NN	AA	GG	AA	AA	AA	AA	AA	AA	AA	AA	AA	AA	AA	AA	AA	AA	GG	AA	AA	AA
3H_1968325	C/T	3H	1968325	NA	IBSC_v2	LGC	NA	NA	NA	NA	TT	TT	TT	CC	TT	CC	CC	TT	TT	TT	TT	TT	TT	TT	CC	TT	TT	TT	CC	TT	CC	TT	TT	TT	TT	TT	TT	TT	TT	TT	TT	TT	TT	TT	TT	CC	TT	CC	TT
3H_1996181	T/C	3H	1996181	NA	IBSC_v2	LGC	NA	NA	NA	NA	TT	TT	TT	CC	TT	CC	CC	TT	TT	TT	TT	TT	TT	TT	CC	TT	TT	TT	CC	TT	TT	TT	TT	TT	TT	TT	TT	TT	TT	TT	TT	TT	TT	TT	TT	TT	TT	CC	TT
3H_1996187	G/C	3H	1996187	NA	IBSC_v2	LGC	NA	NA	NA	NA	GG	GG	GG	CC	GG	CC	GG	GG	GG	GG	GG	GG	GG	GG	GG	GG	GG	GG	CC	GG	GG	GG	GG	GG	GG	GG	GG	GG	GG	GG	GG	GG	GG	GG	GG	GG	GG	CC	GG
3H_2005480	C/T	3H	2005480	NA	IBSC_v2	LGC	NA	NA	NA	NA	CC	CC	CC	TT	CC	NN	TT	CC	CC	CC	CC	NN	CC	CC	TT	CC	CC	NN	TT	CC	CC	CC	CC	CC	CC	NN	CC	CC	CC	NN	CC	CC	CC	CC	CC	NN	NN	NN	CC
3H_2010271	C/T	3H	2010271	NA	IBSC_v2	LGC	NA	NA	NA	NA	CC	CC	CC	TT	CC	TT	TT	CC	CC	CC	CC	CC	CC	CC	TT	CC	CC	CC	TT	CC	CC	CC	CC	CC	CC	CC	CC	CC	CC	CC	CC	CC	CC	CC	CC	CC	CC	TT	CC
3H_2317862	C/T	3H	2317862	NA	IBSC_v2	LGC	NA	NA	NA	NA	NN	TT	TT	NN	TT	NN	CC	TT	CC	NN	TT	TT	TT	TT	CC	TT	TT	TT	NN	TT	CC	TT	TT	TT	TT	TT	TT	TT	TT	TT	TT	TT	TT	TT	TT	CC	TT	CC	TT
3H_2363873	G/T	3H	2363873	NA	IBSC_v2	LGC	NA	NA	NA	NA	TT	GG	GG	GG	GG	GG	GG	GG	GG	GG	GG	GG	GG	GG	GG	TT	TT	GG	GG	GG	GG	TT	GG	GG	GG	GG	GG	GG	GG	GG	TT	GG	GG	GG	GG	GG	GG	GG	GG
3H_2472070	C/T	3H	2472070	NA	IBSC_v2	LGC	NA	NA	NA	NA	CC	TT	TT	NN	TT	NN	CC	TT	CC	TT	TT	TT	TT	TT	CC	CC	CC	TT	NN	TT	CC	CC	TT	TT	TT	TT	TT	TT	TT	TT	CC	TT	TT	TT	TT	CC	TT	CC	TT
3H_2614108	C/T	3H	2614108	NA	IBSC_v2	LGC	NA	NA	NA	NA	TT	TT	TT	CC	TT	CC	CC	TT	CC	TT	TT	TT	TT	TT	CC	TT	TT	TT	CC	TT	CC	TT	TT	TT	TT	TT	TT	TT	TT	TT	TT	TT	TT	TT	TT	CC	TT	CC	TT
3H_2672278	G/A	3H	2672278	NA	IBSC_v2	LGC	NA	NA	NA	NA	NN	AA	AA	NN	AA	NN	NN	AA	GG	AA	AA	AA	AA	AA	NN	NN	NN	AA	NN	AA	GG	NN	AA	AA	AA	AA	AA	AA	AA	AA	NN	AA	AA	AA	AA	GG	AA	GG	AA
3H_2703644	A/G	3H	2703644	NA	IBSC_v2	LGC	NA	NA	NA	NA	GG	GG	GG	GG	GG	GG	AA	GG	AA	GG	GG	GG	GG	GG	AA	GG	GG	GG	GG	GG	AA	GG	GG	GG	GG	GG	GG	GG	GG	GG	GG	GG	GG	GG	GG	AA	GG	AA	GG
3H_2895211	G/A	3H	2895211	NA	IBSC_v2	LGC	NA	NA	NA	NA	AA	AA	AA	NN	AA	NN	GG	AA	NN	AA	AA	AA	AA	AA	GG	AA	AA	AA	NN	AA	NN	AA	AA	AA	AA	AA	AA	AA	AA	AA	AA	AA	AA	AA	AA	NN	AA	NN	AA
3H_2895252	A/G	3H	2895252	NA	IBSC_v2	LGC	NA	NA	NA	NA	GG	GG	GG	NN	GG	NN	AA	GG	NN	GG	GG	GG	GG	GG	AA	GG	GG	GG	NN	GG	NN	GG	GG	GG	GG	GG	GG	GG	GG	GG	GG	GG	GG	GG	GG	NN	GG	NN	GG
3H_3536324	T/C	3H	3536324	NA	IBSC_v2	LGC	NA	NA	NA	NA	TT	TT	TT	NN	TT	NN	TT	TT	NN	TT	TT	TT	TT	TT	TT	TT	TT	TT	NN	TT	CC	TT	TT	TT	TT	TT	TT	TT	TT	TT	TT	TT	TT	TT	TT	CC	TT	CC	TT
3H_3929967	C/T	3H	3929967	NA	IBSC_v2	LGC	NA	NA	NA	NA	TT	TT	TT	CC	TT	NN	TT	TT	CC	TT	TT	TT	TT	TT	TT	TT	TT	TT	CC	TT	CC	TT	TT	TT	TT	TT	TT	TT	TT	TT	TT	TT	TT	TT	TT	CC	TT	CC	TT
3H_3957864	T/C	3H	3957864	NA	IBSC_v2	LGC	NA	NA	NA	NA	TT	TT	TT	CC	TT	CC	TT	TT	TT	TT	TT	TT	TT	TT	TT	TT	TT	TT	CC	TT	CC	TT	TT	TT	TT	TT	TT	TT	TT	TT	TC	TT	TT	TT	TT	CC	TT	CC	TT
3H_4069727	G/C	3H	4069727	NA	IBSC_v2	LGC	NA	NA	NA	NA	CC	CC	CC	GG	CC	NN	CC	CC	CC	CC	CC	CC	CC	CC	NN	CC	CC	NN	GG	CC	GG	CC	CC	CC	CC	CC	CC	CC	CC	NN	NN	CC	CC	CC	CC	NN	CC	GG	CC
3H_4576497	C/T	3H	4576497	NA	IBSC_v2	LGC	NA	NA	NA	NA	TT	TT	TT	CC	TT	CC	TT	TT	TT	TT	TT	TT	TT	TT	TT	TT	TT	TT	CC	TT	CC	TT	TT	TT	TT	TT	TT	TT	TT	TT	CC	TT	TT	TT	TT	CC	TT	NN	TT
3H_4577136	T/A	3H	4577136	NA	IBSC_v2	LGC	NA	NA	NA	NA	AA	AA	AA	TT	AA	TT	AA	AA	AA	AA	AA	AA	AA	AA	AA	AA	AA	AA	TT	AA	TT	AA	AA	AA	AA	AA	AA	AA	AA	AA	TT	AA	AA	AA	AA	TT	AA	TT	AA
3H_4577160	T/C	3H	4577160	NA	IBSC_v2	LGC	NA	NA	NA	NA	TT	TT	TT	TT	TT	TT	TT	TT	TT	TT	TT	TT	TT	TT	TT	TT	TT	TT	TT	TT	CC	TT	TT	TT	TT	TT	TT	TT	TT	TT	CC	TT	TT	TT	TT	CC	TT	CC	TT
3H_4577161	A/G	3H	4577161	NA	IBSC_v2	LGC	NA	NA	NA	NA	AA	AA	AA	AA	AA	AA	AA	AA	AA	AA	AA	AA	AA	AA	AA	AA	AA	AA	AA	AA	GG	AA	AA	AA	AA	AA	AA	AA	AA	AA	GG	AA	AA	AA	AA	GG	AA	AA	AA
3H_6770475	T/C	3H	6770475	NA	IBSC_v2	LGC	NA	NA	NA	NA	TT	TT	TT	TT	TT	TT	TT	TT	TT	TT	TT	TT	TT	TT	TT	TT	TT	TT	TT	TT	CC	TT	TT	TT	TT	TT	TT	TT	TT	TT	CC	TT	TT	TT	TT	CC	TT	TT	TT
3H_6770492	T/A	3H	6770492	NA	IBSC_v2	LGC	NA	NA	NA	NA	TT	TT	TT	TT	TT	TT	TT	TT	TT	TT	TT	TT	TT	TT	TT	TT	TT	TT	TT	TT	AA	TT	TT	TT	TT	TT	TT	TT	TT	TT	TT	TT	TT	TT	TT	AA	TT	TT	TT
3H_6770494	T/C	3H	6770494	NA	IBSC_v2	LGC	NA	NA	NA	NA	CC	CC	CC	CC	CC	CC	CC	CC	TT	CC	CC	CC	CC	CC	CC	CC	CC	CC	CC	CC	TT	CC	CC	CC	CC	CC	CC	CC	CC	CC	CC	CC	CC	CC	CC	TT	CC	CC	CC
3H_6822048	C/G	3H	6822048	NA	IBSC_v2	LGC	NA	NA	NA	NA	CC	CC	CC	CC	CC	CC	GG	CC	CC	CC	CC	CC	CC	CC	GG	CC	CC	CC	CC	CC	CC	CC	CC	CC	CC	CC	CC	CC	CC	CC	CC	CC	CC	CC	CC	CC	CC	CC	CC
3H_6822056	C/A	3H	6822056	NA	IBSC_v2	LGC	NA	NA	NA	NA	AA	AA	AA	CC	AA	CC	CC	AA	AA	AA	AA	AA	AA	AA	CC	AA	AA	AA	CC	AA	CC	AA	AA	AA	AA	AA	AA	AA	AA	AA	AA	AA	AA	AA	AA	CC	AA	AA	AA
3H_6990326	C/T	3H	6990326	NA	IBSC_v2	LGC	NA	NA	NA	NA	TT	TT	TT	CC	TT	NN	NN	TT	CC	TT	TT	TT	TT	TT	NN	TT	TT	TT	CC	NN	CC	TT	TT	TT	TT	TT	TT	TT	TT	TT	CC	TT	TT	TT	TT	CC	TT	CC	TT
3H_7709474	A/G	3H	7709474	NA	IBSC_v2	LGC	NA	NA	NA	NA	NN	GG	GG	GG	NN	NN	GG	NN	AA	NN	GG	NN	GG	GG	NN	AA	AA	NN	GG	GG	NN	GG	GG	NN	GG	GG	GG	GG	GG	NN	AA	GG	GG	GG	GG	NN	GG	AA	GG
3H_8240982	T/A	3H	8240982	NA	IBSC_v2	LGC	NA	NA	NA	NA	TT	NN	TA	NN	TT	NN	AA	TT	TT	TT	TT	TT	TT	TT	NN	TT	TT	TT	TT	TA	NN	TT	TT	NN	TT	TT	TT	TA	TT	TT	NN	TT	TT	TT	TT	NN	TT	NN	TT
3H_8241006	T/C	3H	8241006	NA	IBSC_v2	LGC	NA	NA	NA	NA	TT	NN	TC	NN	TT	NN	CC	TT	TT	TT	TT	TT	TT	TT	NN	TT	TT	TT	TT	TC	NN	TT	TT	NN	TT	TT	TT	TC	TT	TT	NN	TT	TT	TT	TT	NN	TT	NN	TT
3H_8241029	C/G	3H	8241029	NA	IBSC_v2	LGC	NA	NA	NA	NA	CC	NN	CG	NN	CC	NN	GG	CC	CC	CC	CC	CC	CC	CC	NN	CC	CC	CC	CC	CG	NN	CC	CC	NN	CC	CC	CC	CG	CC	CC	NN	CC	CC	CC	CC	NN	CC	NN	CC
3H_8957888	G/A	3H	8957888	NA	IBSC_v2	LGC	NA	NA	NA	NA	GG	GG	GG	GG	GG	GG	GG	AA	GG	GG	GG	GG	GG	GG	GG	GG	GG	GG	AA	AA	GG	GG	GG	AA	AA	GG	GG	GG	GG	AA	GG	GG	GG	AA	GG	GG	GG	GG	AA
3H_9909660	C/T	3H	9909660	NA	IBSC_v2	LGC	NA	NA	NA	NA	CC	TT	CC	TT	CC	TT	TT	TT	CC	NN	CC	CC	CC	CC	TT	CC	CC	CC	TT	TT	TT	CC	CC	TT	TT	CC	CC	CC	CC	TT	CC	CC	CC	TT	CC	TT	CC	TT	TT
3H_10289804	G/A	3H	10289804	NA	IBSC_v2	LGC	NA	NA	NA	NA	AA	GG	AA	GG	AA	GG	NN	GG	AA	AA	AA	AA	AA	AA	NN	GG	GG	AA	GG	GG	GG	AA	AA	GG	GG	AA	AA	AA	AA	GG	NN	AA	AA	GG	AA	GG	AA	GG	GG
3H_10358903	C/T	3H	10358903	NA	IBSC_v2	LGC	NA	NA	NA	NA	CC	CC	CC	CC	CC	CC	NN	NN	CC	CC	CC	CC	CC	CC	NN	CC	CC	CC	NN	TT	CC	CC	CC	TT	NN	CC	CC	CC	CC	NN	NN	CC	CC	NN	CC	CC	CC	CC	TT
3H_11632231	G/A	3H	11632231	NA	IBSC_v2	LGC	NA	NA	NA	NA	AA	GG	GG	GG	AA	GG	GG	AA	NN	AA	GG	GG	GG	GG	GG	NN	NN	GG	GG	AA	GG	AA	GG	AA	AA	GG	GG	GG	GG	AA	GG	GG	GG	AA	GG	GG	GG	GG	AA
3H_11969879	T/C	3H	11969879	NA	IBSC_v2	LGC	NA	NA	NA	NA	TT	CC	CC	CC	TT	CC	CC	TT	TT	TT	CC	CC	CC	CC	TT	TT	TT	CC	CC	TT	CC	TT	CC	TT	TT	CC	CC	CC	CC	TT	CC	CC	CC	TT	CC	CC	CC	CC	TT
3H_11969886	A/G	3H	11969886	NA	IBSC_v2	LGC	NA	NA	NA	NA	AA	GG	GG	GG	AA	GG	GG	AA	GG	AA	GG	GG	GG	GG	AA	AA	AA	GG	GG	AA	GG	AA	GG	AA	AA	GG	GG	GG	GG	AA	GG	GG	GG	AA	GG	GG	GG	GG	AA
3H_12219873	G/A	3H	12219873	NA	IBSC_v2	LGC	NA	NA	NA	NA	GG	GG	GG	AA	GG	AA	GG	GG	AA	GG	GG	GG	GG	GG	AA	GG	GG	GG	AA	GG	AA	GG	GG	GG	GG	GG	GG	GG	GG	GG	AA	GG	GG	GG	GG	AA	GG	AA	GG
3H_12402838	G/C	3H	12402838	NA	IBSC_v2	LGC	NA	NA	NA	NA	GG	CC	CC	GG	GG	GG	CC	GG	GG	GG	CC	CC	CC	CC	GG	GG	GG	CC	GG	GG	GG	GG	CC	GG	GG	CC	CC	CC	CC	GG	GG	CC	CC	GG	CC	GG	CC	GG	GG
3H_12825092	A/G	3H	12825092	NA	IBSC_v2	LGC	NA	NA	NA	NA	GG	GG	GG	AA	GG	AA	GG	GG	AA	GG	GG	GG	GG	GG	AA	AA	AA	GG	AA	GG	AA	GG	GG	GG	GG	GG	GG	GG	GG	GG	AA	GG	GG	GG	GG	AA	GG	AA	GG
3H_12825104	T/C	3H	12825104	NA	IBSC_v2	LGC	NA	NA	NA	NA	TT	TT	TT	CC	TT	CC	TT	TT	CC	TT	TT	TT	TT	TT	TT	TT	TT	TT	CC	TT	CC	TT	TT	TT	TT	TT	TT	TT	TT	TT	CC	TT	TT	TT	TT	CC	TT	CC	TT
3H_12990202	G/T	3H	12990202	NA	IBSC_v2	LGC	NA	NA	NA	NA	GG	GG	GG	TT	GG	TT	GG	GG	NN	GG	GG	GG	GG	GG	TT	GG	GG	GG	TT	GG	NN	GG	GG	GG	GG	GG	GG	GG	GG	GG	TT	GG	GG	GG	GG	NN	GG	TT	GG
3H_12990250	C/A	3H	12990250	NA	IBSC_v2	LGC	NA	NA	NA	NA	CC	CC	CC	AA	CC	AA	CC	CC	NN	CC	CC	CC	CC	CC	CC	CC	CC	CC	AA	CC	NN	CC	CC	CC	CC	CC	CC	CC	CC	CC	AA	CC	CC	CC	CC	NN	CC	AA	CC
3H_13069462	C/G	3H	13069462	NA	IBSC_v2	LGC	NA	NA	NA	NA	NN	GG	GG	CC	NN	CC	GG	NN	CC	NN	GG	GG	GG	GG	CC	NN	NN	GG	CC	NN	CC	NN	GG	NN	GG	GG	GG	GG	GG	NN	CC	GG	GG	NN	GG	CC	GG	CC	NN
3H_13069495	C/T	3H	13069495	NA	IBSC_v2	LGC	NA	NA	NA	NA	NN	TT	TT	CC	NN	CC	TT	NN	CC	NN	TT	TT	TT	TT	CC	NN	NN	TT	CC	NN	CC	NN	TT	NN	TT	TT	TT	TT	TT	NN	CC	TT	TT	NN	TT	CC	TT	CC	NN
3H_13182143	T/C	3H	13182143	NA	IBSC_v2	LGC	NA	NA	NA	NA	TT	CC	CC	CC	NN	NN	CC	TT	NN	NN	CC	CC	CC	CC	TT	NN	TT	CC	CC	NN	NN	NN	CC	NN	CC	CC	CC	CC	CC	NN	NN	CC	CC	NN	CC	CC	CC	CC	TT
3H_13795831	C/A	3H	13795831	NA	IBSC_v2	LGC	NA	NA	NA	NA	CC	AA	AA	AA	CC	AA	AA	CC	AA	CC	AA	AA	AA	AA	CC	CC	CC	AA	AA	AA	AA	CC	AA	CC	NN	AA	AA	AA	AA	CC	AA	AA	AA	CC	AA	AA	AA	AA	CC
3H_13795900	T/G	3H	13795900	NA	IBSC_v2	LGC	NA	NA	NA	NA	TT	GG	NN	GG	TT	GG	NN	TT	GG	TT	GG	NN	GG	GG	TT	TT	TT	GG	GG	GG	GG	TT	GG	TT	NN	GG	GG	GG	GG	TT	NN	GG	GG	TT	NN	GG	NN	GG	TT
3H_13795907	A/G	3H	13795907	NA	IBSC_v2	LGC	NA	NA	NA	NA	AA	GG	NN	GG	AA	GG	NN	AA	GG	AA	GG	NN	GG	GG	AA	AA	AA	GG	GG	GG	GG	AA	GG	AA	NN	GG	GG	GG	GG	AA	NN	GG	GG	AA	NN	GG	NN	GG	AA
3H_13795917	A/G	3H	13795917	NA	IBSC_v2	LGC	NA	NA	NA	NA	AA	GG	NN	GG	AA	GG	NN	AA	GG	AA	GG	NN	GG	GG	AA	AA	AA	GG	GG	GG	GG	AA	GG	AA	NN	GG	GG	GG	GG	AA	NN	GG	GG	AA	NN	GG	NN	GG	AA
3H_14118061	T/C	3H	14118061	NA	IBSC_v2	LGC	NA	NA	NA	NA	TT	CC	CC	CC	TT	CC	CC	TT	CC	TT	CC	CC	CC	CC	TT	TT	TT	CC	CC	CC	CC	TT	CC	CC	CC	CC	CC	CC	CC	TT	CC	CC	CC	TT	CC	CC	CC	CC	TT
3H_14735008	C/T	3H	14735008	NA	IBSC_v2	LGC	NA	NA	NA	NA	TT	TT	TT	TT	TT	TT	TT	TT	TT	TT	TT	TT	TT	TT	TT	CC	CC	TT	CC	TT	TT	TT	TT	TT	TT	TT	TT	TT	TT	TT	TT	TT	TT	TT	TT	TT	TT	TT	TT
3H_14947932	A/G	3H	14947932	NA	IBSC_v2	LGC	NA	NA	NA	NA	AA	AA	AA	GG	AA	GG	GG	GG	GG	AA	GG	GG	GG	GG	AA	AA	AA	GG	AA	GG	GG	AA	GG	GG	GG	GG	GG	GG	GG	AA	GG	GG	GG	AA	GG	GG	GG	GG	GG
3H_14947941	T/C	3H	14947941	NA	IBSC_v2	LGC	NA	NA	NA	NA	CC	CC	CC	CC	CC	CC	CC	CC	CC	CC	CC	CC	CC	CC	CC	TT	TT	CC	TT	CC	CC	CC	CC	CC	CC	CC	CC	CC	CC	CC	CC	CC	CC	CC	CC	CC	CC	CC	CC
3H_14947950	A/G	3H	14947950	NA	IBSC_v2	LGC	NA	NA	NA	NA	AA	AA	AA	GG	AA	GG	GG	GG	GG	AA	GG	GG	GG	GG	AA	AA	AA	GG	AA	GG	GG	AA	GG	GG	GG	GG	GG	GG	GG	AA	GG	GG	GG	AA	GG	GG	GG	GG	GG
3H_14954835	G/A	3H	14954835	NA	IBSC_v2	LGC	NA	NA	NA	NA	AA	GG	AA	GG	AA	GG	GG	GG	GG	AA	GG	GG	GG	GG	GG	GG	GG	GG	GG	GG	GG	AA	GG	GG	GG	GG	GG	GG	GG	AA	GG	GG	GG	AA	GG	GG	GG	GG	GG
3H_15072342	C/G	3H	15072342	NA	IBSC_v2	LGC	NA	NA	NA	NA	NN	CC	NN	GG	NN	GG	GG	GG	GG	NN	GG	GG	GG	GG	NN	CC	CC	GG	CC	GG	GG	NN	GG	GG	GG	GG	GG	GG	GG	NN	GG	GG	GG	NN	GG	GG	GG	GG	GG
3H_15203121	G/A	3H	15203121	NA	IBSC_v2	LGC	NA	NA	NA	NA	AA	AA	AA	GG	AA	GG	GG	GG	GG	AA	AA	GG	GG	GG	AA	GG	GG	AA	AA	AA	AA	AA	AA	GG	AA	AA	AA	AA	AA	AA	GG	AA	AA	AA	GG	AA	AA	GG	GG
3H_15203128	T/C	3H	15203128	NA	IBSC_v2	LGC	NA	NA	NA	NA	CC	CC	CC	TT	CC	TT	TT	TT	TT	CC	CC	TT	TT	TT	CC	TT	TT	CC	CC	CC	CC	CC	CC	TT	CC	CC	CC	CC	CC	CC	TT	CC	CC	CC	TT	CC	CC	TT	TT
3H_15280507	T/C	3H	15280507	NA	IBSC_v2	LGC	NA	NA	NA	NA	TT	TT	TT	CC	TT	CC	CC	CC	CC	TT	CC	CC	CC	CC	NN	TT	TT	CC	TT	CC	TT	TT	CC	CC	CC	CC	CC	CC	CC	TT	CC	CC	CC	TT	CC	TT	CC	CC	CC
3H_15282303	T/G	3H	15282303	NA	IBSC_v2	LGC	NA	NA	NA	NA	TT	TT	TT	GG	TT	GG	GG	GG	GG	TT	GG	GG	GG	GG	GG	TT	TT	GG	TT	GG	TT	TT	GG	GG	GG	GG	GG	GG	GG	TT	GG	GG	GG	TT	GG	TT	GG	GG	GG
3H_15322398	T/C	3H	15322398	NA	IBSC_v2	LGC	NA	NA	NA	NA	CC	CC	CC	CC	CC	CC	TT	CC	CC	CC	CC	CC	CC	CC	TT	TT	TT	CC	CC	CC	CC	CC	CC	TT	CC	CC	CC	CC	CC	CC	CC	CC	CC	CC	TT	CC	CC	CC	CC
3H_15894618	A/G	3H	15894618	NA	IBSC_v2	LGC	NA	NA	NA	NA	GG	AA	GG	NN	GG	NN	AA	NN	AA	GG	GG	AA	NN	NN	NN	AA	AA	GG	NN	GG	GG	GG	GG	AA	GG	GG	GG	GG	GG	GG	NN	NN	GG	GG	AA	GG	NN	NN	NN
3H_16388501	G/A	3H	16388501	NA	IBSC_v2	LGC	NA	NA	NA	NA	GG	GG	NN	GG	GG	GG	AA	GG	GG	GG	GG	GG	GG	GG	GG	GG	GG	GG	GG	GG	AA	GG	GG	AA	GG	GG	GG	GG	GG	GG	GG	GG	GG	GG	AA	AA	GG	GG	GG
3H_16474455	A/G	3H	16474455	NA	IBSC_v2	LGC	NA	NA	NA	NA	AA	AA	NN	AA	AA	AA	GG	AA	AA	AA	AA	AA	AA	AA	NN	AA	AA	AA	AA	AA	AA	AA	AA	GG	NN	AA	AA	AA	AA	AA	AA	AA	AA	AA	GG	AA	NN	AA	AA
3H_16499968	T/C	3H	16499968	NA	IBSC_v2	LGC	NA	NA	NA	NA	CC	CC	CC	CC	CC	CC	CC	CC	TT	CC	CC	CC	CC	CC	CC	TT	TT	CC	CC	CC	CC	CC	CC	CC	CC	CC	CC	CC	CC	CC	CC	CC	CC	CC	CC	CC	CC	CC	CC
3H_17459101	G/C	3H	17459101	NA	IBSC_v2	LGC	NA	NA	NA	NA	GG	GG	GG	GG	NN	GG	CC	GG	GG	NN	GG	GG	GG	GG	CC	NN	GG	GG	NN	NN	GG	GG	GG	CC	NN	GG	NN	GG	GG	GG	GG	NN	GG	GG	CC	GG	NN	GG	GG
3H_17459122	G/A	3H	17459122	NA	IBSC_v2	LGC	NA	NA	NA	NA	GG	GG	GG	GG	NN	GG	AA	GG	GG	NN	GG	GG	GG	GG	GG	NN	GG	GG	NN	NN	GG	GG	GG	AA	NN	GG	NN	GG	GG	GG	GG	NN	GG	GG	AA	GG	NN	GG	GG
3H_17462948	T/G	3H	17462948	NA	IBSC_v2	LGC	NA	NA	NA	NA	TT	TT	TT	GG	TT	TT	GG	TT	GG	TT	TT	TT	TT	TT	TT	GG	GG	TT	TT	TT	GG	TT	TT	GG	TT	TT	TT	TT	TT	TT	TT	TT	TT	TT	GG	GG	TT	GG	TT
3H_17462953	C/T	3H	17462953	NA	IBSC_v2	LGC	NA	NA	NA	NA	CC	CC	CC	TT	CC	CC	TT	CC	TT	CC	CC	CC	CC	CC	CC	TT	TT	CC	CC	CC	TT	CC	CC	TT	CC	CC	CC	CC	CC	CC	CC	CC	CC	CC	TT	TT	CC	TT	CC
3H_17462978	A/G	3H	17462978	NA	IBSC_v2	LGC	NA	NA	NA	NA	AA	AA	AA	GG	AA	AA	GG	AA	GG	AA	AA	AA	AA	AA	AA	GG	GG	AA	AA	AA	GG	AA	AA	GG	AA	AA	AA	AA	AA	AA	AA	AA	AA	AA	GG	GG	AA	GG	AA
3H_17463548	G/A	3H	17463548	NA	IBSC_v2	LGC	NA	NA	NA	NA	GG	GG	GG	AA	GG	GG	AA	GG	AA	GG	GG	GG	GG	GG	GG	NN	NN	GG	GG	GG	NN	GG	GG	NN	GG	GG	GG	GG	GG	GG	GG	GG	GG	GG	AA	AA	GG	AA	GG
3H_17463783	G/C	3H	17463783	NA	IBSC_v2	LGC	NA	NA	NA	NA	GG	GG	GG	CC	GG	GG	GG	GG	CC	GG	GG	GG	GG	GG	GG	CC	CC	GG	GG	GG	CC	GG	GG	GG	GG	GG	GG	GG	GG	GG	GG	GG	GG	GG	GG	CC	GG	CC	GG
3H_17464358	T/C	3H	17464358	NA	IBSC_v2	LGC	NA	NA	NA	NA	TT	TT	TT	CC	TT	TT	CC	TT	CC	TT	TT	TT	TT	TT	CC	CC	CC	TT	TT	TT	CC	TT	TT	CC	TT	TT	TT	TT	TT	TT	TT	TT	TT	TT	CC	CC	TT	CC	TT
3H_17534665	G/C	3H	17534665	NA	IBSC_v2	LGC	NA	NA	NA	NA	GG	GG	GG	GG	GG	GG	GG	GG	GG	GG	GG	GG	GG	GG	CC	CC	CC	GG	GG	GG	GG	GG	GG	GG	GG	GG	GG	GG	GG	GG	GG	GG	GG	GG	GG	GG	GG	GG	GG
3H_17552304	G/C	3H	17552304	NA	IBSC_v2	LGC	NA	NA	NA	NA	GG	CC	GC	GC	GC	GC	GC	CC	GG	GG	GC	GG	GC	GG	GG	NN	NN	GG	NN	GG	GC	GC	GG	CC	GG	GC	GG	GG	GC	CC	GG	GC	GG	CC	GC	GG	GC	GC	CC
3H_17552319	G/A	3H	17552319	NA	IBSC_v2	LGC	NA	NA	NA	NA	AA	GG	GA	GA	GA	GA	GA	GG	AA	AA	GA	AA	GA	AA	AA	NN	NN	AA	NN	AA	GA	GA	AA	GG	AA	GA	AA	AA	GA	GG	AA	GA	AA	GG	GA	AA	GA	GA	GG
3H_17552324	C/G	3H	17552324	NA	IBSC_v2	LGC	NA	NA	NA	NA	GG	CC	CG	CG	CG	CG	CG	CC	GG	GG	CG	GG	CG	GG	GG	NN	NN	GG	NN	GG	CG	CG	GG	CC	GG	CG	GG	GG	CG	CC	GG	CG	GG	CC	CG	GG	CG	CG	CC
3H_17558292	A/T	3H	17558292	NA	IBSC_v2	LGC	NA	NA	NA	NA	NN	AA	AA	AA	AA	AA	AA	AA	NN	NN	NN	AA	AA	AA	NN	TT	TT	NN	AA	NN	TT	NN	NN	AA	NN	NN	NN	NN	NN	AA	AA	NN	NN	AA	AA	TT	NN	AA	AA
3H_17558373	C/T	3H	17558373	NA	IBSC_v2	LGC	NA	NA	NA	NA	NN	CC	CC	CC	CC	CC	CC	CC	NN	NN	NN	CC	CC	CC	NN	TT	TT	NN	CC	NN	TT	NN	NN	CC	NN	NN	NN	NN	NN	CC	CC	NN	NN	CC	CC	TT	NN	CC	CC
3H_17672131	A/G	3H	17672131	NA	IBSC_v2	LGC	NA	NA	NA	NA	AA	AA	AA	AA	AA	AA	AA	GG	AA	AA	AA	GG	GG	AA	GG	AA	AA	AA	GG	AA	AA	AA	AA	AA	AA	AA	AA	AA	AA	AA	AA	AA	AA	AA	AA	AA	AA	AA	GG
3H_17672149	T/C	3H	17672149	NA	IBSC_v2	LGC	NA	NA	NA	NA	TT	TT	TT	TT	TT	TT	TT	CC	TT	TT	TT	CC	CC	TT	CC	TT	TT	TT	CC	TT	TT	TT	TT	TT	TT	TT	TT	TT	TT	TT	TT	TT	TT	TT	TT	TT	TT	TT	CC
3H_17672158	C/G	3H	17672158	NA	IBSC_v2	LGC	NA	NA	NA	NA	GG	GG	GG	GG	GG	GG	GG	GG	CC	GG	GG	GG	GG	GG	GG	CC	CC	CC	GG	GG	CC	GG	GG	GG	GG	GG	GG	GG	GG	GG	GG	GG	GG	GG	GG	CC	GG	GG	GG
3H_17672176	C/A	3H	17672176	NA	IBSC_v2	LGC	NA	NA	NA	NA	CC	CC	CC	CC	CC	CC	CC	CC	CC	CC	CC	CC	CC	CC	CC	CC	CC	AA	CC	CC	AA	CC	CC	CC	CC	CC	CC	CC	CC	CC	CC	CC	CC	CC	CC	AA	CC	CC	CC
3H_17967977	C/T	3H	17967977	NA	IBSC_v2	LGC	NA	NA	NA	NA	CC	CC	CC	TT	TT	CC	CC	CC	TT	CC	CC	CC	CC	CC	CC	CC	CC	TT	CC	CC	TT	CC	CC	CC	CC	CC	CC	CC	CC	TT	CC	CC	CC	TT	CC	TT	CC	TT	CC
3H_18139625	T/A	3H	18139625	NA	IBSC_v2	LGC	NA	NA	NA	NA	TT	AA	TT	NN	NN	AA	AA	AA	NN	TT	TT	AA	AA	AA	TT	AA	AA	NN	AA	TT	NN	TT	TT	AA	TT	TT	TT	TT	TT	NN	AA	TT	TT	NN	TT	NN	TT	NN	AA
3H_18201098	A/G	3H	18201098	NA	IBSC_v2	LGC	NA	NA	NA	NA	AA	GG	AA	GG	GG	GG	GG	NN	NN	AA	AA	NN	NN	GG	AA	GG	GG	NN	NN	AA	NN	AA	AA	GG	AA	AA	AA	AA	AA	GG	GG	AA	AA	GG	AA	NN	AA	GG	NN
3H_18201136	C/G	3H	18201136	NA	IBSC_v2	LGC	NA	NA	NA	NA	CC	GG	CC	CC	CC	GG	GG	NN	NN	CC	CC	NN	NN	GG	CC	CC	CC	NN	NN	CC	NN	CC	CC	GG	CC	CC	CC	CC	CC	CC	GG	CC	CC	CC	CC	NN	CC	CC	NN
3H_18204568	G/C	3H	18204568	NA	IBSC_v2	LGC	NA	NA	NA	NA	GG	GG	GG	GG	GG	GG	GG	GG	GG	GG	GG	GG	GG	GG	GG	GG	GG	CC	GG	GG	CC	GG	GG	GG	GG	GG	GG	GG	GG	GG	GG	GG	GG	GG	GG	CC	GG	GG	GG
3H_18204571	T/C	3H	18204571	NA	IBSC_v2	LGC	NA	NA	NA	NA	TT	TT	TT	TT	TT	TT	TT	TT	TT	TT	TT	TT	TT	TT	TT	TT	TT	CC	TT	TT	CC	TT	TT	TT	TT	TT	TT	TT	TT	TT	TT	TT	TT	TT	TT	CC	TT	TT	TT
3H_18204582	A/G	3H	18204582	NA	IBSC_v2	LGC	NA	NA	NA	NA	AA	AG	AA	AA	AA	AG	AG	GG	AG	AA	AA	GG	GG	AG	AG	AA	AA	GG	GG	AA	GG	AA	AA	AG	AA	AA	AA	AA	AA	AA	AG	AA	AA	AA	AA	GG	AA	AA	GG
3H_18231332	G/A	3H	18231332	NA	IBSC_v2	LGC	NA	NA	NA	NA	GA	AA	GA	GG	GG	AA	AA	AA	GG	GA	GA	AA	AA	AA	GG	GA	GA	GG	AA	GA	GG	GA	GA	AA	AA	GA	GA	GA	GA	GG	AA	GA	GA	GG	GA	GG	GA	GG	AA
3H_18550763	C/A	3H	18550763	NA	IBSC_v2	LGC	NA	NA	NA	NA	CC	CA	CC	NN	CC	CA	CA	AA	CC	CC	CC	AA	NN	CC	NN	CC	CC	AA	NN	CC	AA	CC	CC	CC	NN	CC	CC	CC	CC	CC	CC	CC	CC	NN	CC	AA	CC	NN	AA
3H_18550788	A/G	3H	18550788	NA	IBSC_v2	LGC	NA	NA	NA	NA	AA	AA	AA	NN	GG	AA	AA	AA	AA	AA	AA	AA	NN	AA	NN	AA	AA	AA	NN	AA	AA	AA	AA	AA	NN	AA	AA	AA	AA	GG	AA	AA	AA	NN	AA	AA	AA	NN	AA
3H_19191477	T/G	3H	19191477	NA	IBSC_v2	LGC	NA	NA	NA	NA	TT	TT	TT	TT	TT	NN	NN	GG	NN	TT	TT	GG	GG	NN	NN	NN	NN	TT	GG	TT	TT	TT	TT	NN	TT	TT	TT	TT	TT	TT	NN	TT	TT	TT	TT	TT	TT	TT	GG
3H_19191510	C/G	3H	19191510	NA	IBSC_v2	LGC	NA	NA	NA	NA	CC	CC	CC	CC	CC	NN	NN	GG	NN	CC	CC	GG	GG	NN	NN	NN	NN	CC	GG	CC	CC	CC	CC	NN	CC	CC	CC	CC	CC	CC	NN	CC	CC	CC	CC	CC	CC	CC	GG
3H_19618456	G/A	3H	19618456	NA	IBSC_v2	LGC	NA	NA	NA	NA	GG	GG	GG	GG	GG	GG	GG	GG	GG	GG	GG	GG	GG	GG	GG	GG	GG	AA	GG	GG	AA	GG	GG	GG	GG	GG	GG	GG	GG	GG	GG	GG	GG	GG	GG	AA	GG	GG	GG
3H_19618487	G/A	3H	19618487	NA	IBSC_v2	LGC	NA	NA	NA	NA	GG	NN	GG	GG	GG	AA	AA	GG	AA	GG	GG	GG	GG	AA	GG	AA	AA	GG	GG	GG	GG	GG	GG	AA	GG	GG	GG	GG	GG	GG	AA	GG	GG	GG	GG	GG	GG	GG	GG
3H_19618499	A/C	3H	19618499	NA	IBSC_v2	LGC	NA	NA	NA	NA	AA	NN	AA	AA	AA	CC	CC	AA	CC	AA	AA	AA	AA	CC	AA	CC	CC	AA	AA	AA	AA	AA	AA	CC	AA	AA	AA	AA	AA	AA	CC	AA	AA	AA	AA	AA	AA	AA	AA
3H_19853558	C/T	3H	19853558	NA	IBSC_v2	LGC	NA	NA	NA	NA	CC	TT	CC	CC	CC	CC	CC	TT	CC	CC	CC	TT	TT	CC	TT	CC	CC	TT	TT	CC	TT	CC	CC	CC	CC	CC	CC	CC	CC	CC	CC	CC	CC	CC	CC	TT	CC	CC	TT
3H_19902749	T/C	3H	19902749	NA	IBSC_v2	LGC	NA	NA	NA	NA	TC	NN	TC	TC	TC	TT	TC	CC	CC	TC	TC	NN	NN	TC	CC	TC	TC	CC	CC	TC	CC	TT	TC	TC	TC	TC	TC	TC	TC	TT	TT	TC	TC	TC	TC	CC	TC	TT	CC
3H_19902760	A/G	3H	19902760	NA	IBSC_v2	LGC	NA	NA	NA	NA	AG	NN	AG	AG	AG	AA	AG	GG	AA	AG	AG	NN	NN	AG	GG	AG	AG	AG	GG	AG	AG	AA	AG	AG	AG	AG	AG	AG	AG	AA	AA	AG	AG	AG	AG	AG	AG	AA	GG
3H_19903744	C/T	3H	19903744	NA	IBSC_v2	LGC	NA	NA	NA	NA	CT	NN	CT	CT	CT	CC	CT	TT	CC	CT	CT	NN	NN	CT	TT	CT	CT	CT	TT	CT	CT	CC	CT	CT	CT	CT	CT	CT	CT	CC	NN	CT	CT	TT	TT	CT	CT	CC	TT
3H_20562337	C/T	3H	20562337	NA	IBSC_v2	LGC	NA	NA	NA	NA	CC	NN	CC	CC	CC	NN	CC	NN	CC	CC	CC	TT	NN	NN	NN	CC	CC	NN	TT	CC	NN	CC	CC	CC	CC	CC	CC	CC	CC	CC	NN	CC	CC	CC	CC	NN	CC	CC	TT
3H_21017537	A/C	3H	21017537	NA	IBSC_v2	LGC	NA	NA	NA	NA	AA	AA	AA	AA	AA	AA	AA	AA	AA	AA	AA	AA	AA	AA	AA	AA	AA	CC	CC	AA	CC	AA	AA	AA	AA	AA	AA	AA	AA	AA	AA	AA	AA	AA	AA	CC	AA	AA	AA
3H_21510169	A/T	3H	21510169	NA	IBSC_v2	LGC	NA	NA	NA	NA	AA	TT	AA	AA	AA	AA	AA	AA	AA	AA	AA	AA	AA	AA	TT	AA	AA	AA	TT	AA	AA	AA	AA	AA	AA	AA	AA	AA	AA	AA	AA	AA	AA	AA	AA	AA	AA	AA	AA
3H_21510206	C/G	3H	21510206	NA	IBSC_v2	LGC	NA	NA	NA	NA	CC	GG	CC	CC	CC	CC	CC	CC	CC	CC	CC	CC	CC	CC	GG	CC	CC	GG	GG	CC	GG	CC	CC	CC	CC	CC	CC	CC	CC	CC	CC	CC	CC	CC	CC	GG	CC	CC	CC
3H_21510227	A/G	3H	21510227	NA	IBSC_v2	LGC	NA	NA	NA	NA	AA	GG	AA	AA	AA	AA	AA	AA	AA	AA	AA	AA	AA	AA	GG	AA	AA	GG	GG	AA	GG	AA	AA	AA	AA	AA	AA	AA	AA	AA	AA	AA	AA	AA	AA	GG	AA	AA	AA
3H_22515897	C/T	3H	22515897	NA	IBSC_v2	LGC	NA	NA	NA	NA	CC	CC	CC	CC	CC	CC	CC	CC	CC	CC	CC	CC	CC	CC	CC	CC	CC	CC	CC	CC	CC	CC	CC	CC	TT	CC	CC	CC	CC	CC	CC	CC	CC	CC	CC	CC	CC	CC	CC
3H_23097585	C/T	3H	23097585	NA	IBSC_v2	LGC	NA	NA	NA	NA	TT	TT	CC	TT	TT	TT	CC	TT	CC	TT	TT	TT	TT	TT	TT	TT	TT	TT	TT	TT	TT	TT	TT	CC	TT	TT	TT	TT	TT	TT	TT	TT	TT	TT	TT	TT	CC	TT	TT
3H_23669637	A/G	3H	23669637	NA	IBSC_v2	LGC	NA	NA	NA	NA	AA	GG	GG	AA	AA	GG	GG	GG	GG	AA	AA	GG	GG	GG	GG	AA	AA	AA	AA	AA	AA	AA	AA	GG	GG	AA	AA	AA	AA	AA	AA	AA	AA	AA	AA	AA	GG	GG	GG
3H_23669642	G/T	3H	23669642	NA	IBSC_v2	LGC	NA	NA	NA	NA	GG	TT	TT	GG	GG	TT	TT	GG	GG	GG	GG	GG	GG	TT	TT	GG	GG	GG	GG	GG	GG	GG	GG	TT	GG	GG	GG	GG	GG	GG	GG	GG	GG	GG	GG	GG	TT	GG	GG
3H_23669810	C/A	3H	23669810	NA	IBSC_v2	LGC	NA	NA	NA	NA	CC	AA	AA	CC	CC	AA	AA	CC	AA	CC	CC	CC	CC	AA	AA	CC	CC	CC	CC	CC	CC	CC	CC	AA	CC	CC	CC	CC	CC	CC	CC	CC	CC	CC	CC	CC	AA	CC	CC
3H_23799334	C/A	3H	23799334	NA	IBSC_v2	LGC	NA	NA	NA	NA	CC	AA	AA	CC	CC	AA	AA	CC	CC	CC	CC	CC	CC	AA	NN	CC	CC	CC	CC	CC	CC	CC	CC	AA	CC	CC	CC	CC	CC	CC	CC	CC	CC	CC	CC	CC	NN	CC	CC
3H_23799371	C/G	3H	23799371	NA	IBSC_v2	LGC	NA	NA	NA	NA	GG	CC	CC	GG	GG	CC	CC	GG	GG	GG	GG	GG	GG	CC	NN	GG	GG	GG	CC	GG	GG	GG	GG	CC	GG	GG	GG	GG	GG	GG	GG	GG	GG	GG	GG	GG	NN	GG	GG
3H_23807904	C/G	3H	23807904	NA	IBSC_v2	LGC	NA	NA	NA	NA	CC	GG	GG	CC	CC	GG	GG	CC	CC	CC	CC	CC	CC	GG	NN	CC	NN	CC	CC	CC	CC	CC	CC	GG	CC	NN	CC	CC	CC	CC	CC	CC	CC	CC	CC	CC	CC	CC	CC
3H_24088835	C/T	3H	24088835	NA	IBSC_v2	LGC	NA	NA	NA	NA	TT	CC	CC	TT	TT	CC	CC	TT	NN	TT	TT	TT	TT	CC	CC	NN	NN	NN	CC	TT	NN	TT	TT	CC	NN	TT	TT	TT	TT	TT	TT	TT	TT	TT	TT	NN	CC	TT	TT
3H_24432317	C/T	3H	24432317	NA	IBSC_v2	LGC	NA	NA	NA	NA	CC	NN	NN	CC	CC	NN	NN	CC	NN	CC	NN	CC	CC	NN	NN	TT	TT	TT	NN	CC	TT	CC	CC	NN	CC	NN	CC	NN	CC	CC	CC	CC	CC	CC	CC	TT	NN	CC	CC
3H_24614108	G/T	3H	24614108	NA	IBSC_v2	LGC	NA	NA	NA	NA	TT	GG	GG	TT	TT	GG	GG	TT	GG	TT	TT	TT	TT	GG	GG	NN	GG	GG	GG	TT	GG	TT	TT	GG	TT	TT	TT	TT	TT	TT	TT	TT	TT	TT	TT	GG	GG	TT	TT
3H_24614113	G/A	3H	24614113	NA	IBSC_v2	LGC	NA	NA	NA	NA	AA	GG	GG	AA	AA	GG	GG	AA	GG	AA	AA	AA	AA	GG	GG	NN	GG	GG	GG	AA	GG	AA	AA	GG	AA	AA	AA	AA	AA	AA	AA	AA	AA	AA	AA	GG	GG	AA	AA
3H_24724877	G/A	3H	24724877	NA	IBSC_v2	LGC	NA	NA	NA	NA	GG	AA	AA	GG	GG	AA	AA	AA	GG	GG	GG	AA	AA	AA	GG	GG	GG	GG	GG	GG	GG	GG	GG	AA	AA	GG	GG	GG	GG	GG	GG	GG	GG	GG	GG	GG	GG	GG	AA
3H_25506481	C/G	3H	25506481	NA	IBSC_v2	LGC	NA	NA	NA	NA	GG	GG	GG	GG	GG	GG	GG	GG	CC	GG	GG	GG	GG	GG	CC	GG	GG	GG	GG	GG	GG	GG	GG	GG	GG	GG	GG	GG	GG	GG	GG	GG	GG	GG	GG	GG	CC	CC	GG
3H_26144709	A/G	3H	26144709	NA	IBSC_v2	LGC	NA	NA	NA	NA	AA	AA	AA	AA	AA	AA	AA	AA	GG	AA	AA	AA	AA	AA	GG	AA	AA	AA	AA	AA	AA	AA	AA	AA	AA	AA	AA	AA	AA	AA	AA	AA	AA	AA	AA	AA	GG	GG	AA
3H_26791952	A/G	3H	26791952	NA	IBSC_v2	LGC	NA	NA	NA	NA	GG	AA	GG	GG	GG	AA	GG	AA	GG	GG	GG	AA	AA	AA	GG	AA	AA	GG	AA	GG	GG	GG	GG	GG	AA	GG	GG	GG	GG	GG	GG	GG	GG	GG	GG	GG	GG	GG	AA
3H_27471828	G/C	3H	27471828	NA	IBSC_v2	LGC	NA	NA	NA	NA	GG	GG	GG	GG	GG	GG	GG	GG	CC	GG	GG	GC	GG	GG	CC	GG	GG	GG	GG	GG	GG	GG	GG	GG	GG	GG	GG	GG	GG	GG	GG	GG	GG	GG	GG	GG	CC	CC	GG
3H_27471859	G/A	3H	27471859	NA	IBSC_v2	LGC	NA	NA	NA	NA	NN	GG	GG	GG	GG	NN	GG	GG	AA	NN	GG	NN	NN	GG	NN	GG	GG	GG	GG	GG	NN	NN	GG	NN	GG	GG	GG	GG	GG	GG	NN	NN	GG	GG	NN	NN	AA	AA	NN
3H_27689295	T/C	3H	27689295	NA	IBSC_v2	LGC	NA	NA	NA	NA	CC	TT	CC	CC	CC	TT	TT	TT	CC	TT	CC	CC	TT	TT	CC	TT	TT	TT	TT	CC	TT	CC	CC	CC	TT	CC	CC	CC	CC	CC	CC	CC	CC	CC	CC	TT	CC	CC	TT
3H_27743779	G/A	3H	27743779	NA	IBSC_v2	LGC	NA	NA	NA	NA	GG	GG	GG	GG	GG	GG	GG	GG	AA	GG	GG	AA	GG	GG	AA	GG	GG	GG	GG	GG	GG	GG	GG	GG	GG	GG	GG	GG	GG	GG	GG	GG	GG	GG	GG	GG	GG	AA	GG
3H_28022341	A/G	3H	28022341	NA	IBSC_v2	LGC	NA	NA	NA	NA	GG	GG	GG	GG	GG	NN	AA	AA	AA	AA	GG	AA	AA	AA	AA	AA	AA	AA	AA	GG	AA	GG	GG	GG	AA	GG	GG	GG	GG	GG	GG	GG	GG	GG	GG	AA	GG	AA	AA
3H_28022343	C/T	3H	28022343	NA	IBSC_v2	LGC	NA	NA	NA	NA	TT	TT	TT	TT	TT	NN	CC	CC	CC	CC	TT	CC	CC	CC	CC	CC	CC	CC	CC	TT	CC	TT	TT	TT	CC	TT	TT	TT	TT	TT	TT	TT	TT	TT	TT	CC	TT	CC	CC
3H_28022383	G/A	3H	28022383	NA	IBSC_v2	LGC	NA	NA	NA	NA	GG	GG	GG	GG	GG	NN	GG	GG	AA	GG	GG	AA	GG	GG	AA	GG	GG	GG	GG	GG	GG	GG	GG	GG	GG	GG	GG	GG	GG	GG	GG	GG	GG	GG	GG	GG	GG	AA	GG
3H_28061771	T/C	3H	28061771	NA	IBSC_v2	LGC	NA	NA	NA	NA	NN	CC	CC	CC	CC	NN	TT	TT	TT	NN	CC	NN	NN	TT	NN	TT	TT	TT	TT	CC	NN	NN	CC	NN	TT	CC	CC	CC	CC	CC	NN	NN	CC	CC	NN	NN	CC	TT	NN
3H_32617238	C/T	3H	32617238	NA	IBSC_v2	LGC	NA	NA	NA	NA	CC	TT	TT	CC	TT	TT	CC	CC	TT	TT	TT	CC	CC	TT	TT	CC	CC	TT	CC	TT	TT	CC	TT	TT	CC	TT	TT	TT	TT	TT	TT	TT	TT	TT	TT	TT	TT	CC	CC
3H_33243035	C/T	3H	33243035	NA	IBSC_v2	LGC	NA	NA	NA	NA	TT	CC	CC	TT	CC	TT	TT	TT	CC	CC	CC	TT	TT	CC	CC	CC	CC	CC	TT	CC	CC	TT	CC	CC	TT	CC	CC	TT	CC	CC	CC	CC	CC	CC	CC	CC	CC	TT	TT
3H_33266982	C/T	3H	33266982	NA	IBSC_v2	LGC	NA	NA	NA	NA	CC	TT	TT	CC	TT	CC	CC	CC	TT	TT	TT	CC	CC	TT	TT	CC	CC	TT	CC	TT	TT	CC	TT	TT	CC	TT	TT	CC	TT	TT	TT	TT	TT	TT	TT	TT	TT	CC	CC
3H_33266998	T/C	3H	33266998	NA	IBSC_v2	LGC	NA	NA	NA	NA	TT	CC	CC	TT	CC	TT	TT	TT	CC	CC	CC	TT	TT	CC	CC	TT	TT	CC	TT	CC	CC	TT	CC	CC	TT	CC	CC	TT	CC	CC	CC	CC	CC	CC	CC	CC	CC	TT	TT
3H_33468521	G/C	3H	33468521	NA	IBSC_v2	LGC	NA	NA	NA	NA	GG	CC	CC	GG	CC	GG	GG	GG	CC	CC	CC	GG	GG	CC	CC	GG	GG	CC	GG	CC	CC	GG	CC	CC	GG	CC	CC	GG	CC	CC	CC	CC	CC	CC	CC	CC	CC	GG	GG
3H_33497697	T/C	3H	33497697	NA	IBSC_v2	LGC	NA	NA	NA	NA	TT	CC	CC	TT	CC	TT	TT	TT	CC	CC	CC	TT	TT	CC	CC	TT	TT	CC	TT	CC	CC	TT	CC	CC	TT	CC	CC	TT	CC	CC	CC	CC	CC	CC	CC	CC	CC	TT	TT
3H_33497730	T/C	3H	33497730	NA	IBSC_v2	LGC	NA	NA	NA	NA	TT	CC	CC	TT	CC	TT	TT	TT	CC	CC	CC	TT	TT	CC	CC	TT	TT	CC	TT	CC	CC	TT	CC	CC	TT	CC	CC	TT	CC	CC	CC	CC	CC	CC	CC	CC	CC	TT	TT
3H_34063307	T/C	3H	34063307	NA	IBSC_v2	LGC	NA	NA	NA	NA	TT	CC	CC	TT	CC	TT	TT	TT	CC	CC	CC	TT	TT	CC	CC	TT	TT	CC	TT	CC	CC	TT	CC	CC	TT	CC	CC	TT	CC	CC	CC	CC	CC	CC	CC	CC	CC	TT	TT
3H_34607660	G/T	3H	34607660	NA	IBSC_v2	LGC	NA	NA	NA	NA	TT	GG	GG	TT	GG	TT	TT	TT	TT	GG	GG	TT	TT	GG	GG	GG	GG	GG	TT	GG	GG	TT	GG	GG	TT	GG	GG	TT	GG	GG	GG	GG	GG	GG	GG	GG	GG	TT	TT
3H_35065955	G/A	3H	35065955	NA	IBSC_v2	LGC	NA	NA	NA	NA	GG	AA	AA	GG	AA	GG	GG	GG	GG	AA	AA	GG	GG	AA	AA	GG	GG	AA	GG	AA	AA	GG	AA	AA	GG	AA	AA	GG	AA	AA	AA	AA	AA	AA	AA	AA	AA	GG	GG
3H_35065958	G/A	3H	35065958	NA	IBSC_v2	LGC	NA	NA	NA	NA	GG	AA	AA	GG	AA	GG	GG	GG	GG	AA	AA	GG	GG	AA	AA	GG	GG	AA	GG	AA	AA	GG	AA	AA	GG	AA	AA	GG	AA	AA	AA	AA	AA	AA	AA	AA	AA	GG	GG
3H_35637531	A/G	3H	35637531	NA	IBSC_v2	LGC	NA	NA	NA	NA	AA	GG	NN	AA	NN	AA	AA	AA	AA	NN	GG	AA	AA	NN	GG	NN	AA	GG	NN	GG	GG	AA	GG	GG	AA	GG	GG	NN	GG	NN	NN	GG	GG	GG	GG	NN	GG	AA	NN
3H_36785839	T/C	3H	36785839	NA	IBSC_v2	LGC	NA	NA	NA	NA	TT	CC	NN	TT	NN	TT	TT	TT	TT	NN	TT	TT	TT	TT	TT	TT	TT	CC	NN	NN	CC	TT	TT	NN	NN	TT	NN	TT	TT	TT	CC	NN	TT	TT	TT	CC	NN	TT	TT
3H_36870510	G/A	3H	36870510	NA	IBSC_v2	LGC	NA	NA	NA	NA	AA	GG	GG	AA	GG	AA	GG	GG	GG	GG	GG	GG	GG	GG	GG	GG	GG	GG	GG	GG	GG	AA	GG	GG	GG	GG	GG	GG	GG	GG	GG	GG	GG	GG	GG	GG	GG	GG	GG
3H_37272451	G/T	3H	37272451	NA	IBSC_v2	LGC	NA	NA	NA	NA	GG	GT	GT	GG	GG	GG	GG	GT	GG	GT	GG	GG	GT	GT	GG	NN	GG	GG	GT	GG	GT	GG	GG	GG	GT	GG	GG	GG	GG	GG	GT	GG	GG	GT	GT	GG	GT	GT	GT
3H_37272455	G/A	3H	37272455	NA	IBSC_v2	LGC	NA	NA	NA	NA	GA	GA	GA	GA	GA	AA	GA	GA	GA	GA	GA	GA	GA	GA	GA	NN	AA	GA	GA	GA	GA	GA	GA	GA	GA	GA	AA	GA	GA	GA	GA	GA	GA	GA	GA	GA	GA	GA	GA
3H_39193745	G/A	3H	39193745	NA	IBSC_v2	LGC	NA	NA	NA	NA	AA	GG	AA	AA	AA	AA	AA	AA	AA	AA	AA	AA	AA	AA	AA	GG	GG	GA	AA	AA	GG	AA	AA	AA	GG	AA	AA	AA	AA	AA	GG	AA	AA	AA	AA	GG	AA	AA	AA
3H_39284082	G/T	3H	39284082	NA	IBSC_v2	LGC	NA	NA	NA	NA	TT	GG	TT	TT	TT	TT	TT	TT	TT	TT	TT	TT	TT	TT	TT	GG	GG	TT	TT	TT	TT	TT	TT	TT	TT	TT	TT	TT	TT	TT	GG	TT	TT	TT	TT	TT	TT	TT	TT
3H_39455480	G/A	3H	39455480	NA	IBSC_v2	LGC	NA	NA	NA	NA	AA	AA	AA	AA	AA	AA	AA	AA	AA	AA	AA	AA	AA	AA	GG	GG	GG	AA	AA	AA	AA	AA	AA	AA	AA	AA	AA	AA	AA	AA	GG	AA	AA	AA	AA	AA	AA	AA	AA
3H_39455508	G/T	3H	39455508	NA	IBSC_v2	LGC	NA	NA	NA	NA	GG	GG	GG	GG	GG	GG	GG	GG	GG	GG	GG	GG	GG	GG	GG	GG	GG	GG	GG	GG	GG	GG	GG	GG	GG	GG	GG	GG	GG	GG	TT	GG	GG	GG	GG	GG	GG	GG	GG
3H_39455510	A/C	3H	39455510	NA	IBSC_v2	LGC	NA	NA	NA	NA	AA	AA	AA	AA	AA	AA	AA	AA	AA	AA	AA	AA	AA	AA	AA	AA	AA	AA	AA	AA	AA	AA	AA	AA	AA	AA	AA	AA	AA	AA	CC	AA	AA	AA	AA	AA	AA	AA	AA
3H_39457919	C/G	3H	39457919	NA	IBSC_v2	LGC	NA	NA	NA	NA	GG	GG	GG	GG	GG	GG	GG	GG	GG	GG	GG	GG	GG	GG	CC	CC	CC	GG	GG	GG	GG	GG	GG	GG	GG	GG	GG	GG	GG	GG	CC	GG	GG	GG	GG	GG	GG	GG	GG
3H_39645580	C/G	3H	39645580	NA	IBSC_v2	LGC	NA	NA	NA	NA	GG	GG	NN	GG	NN	GG	NN	NN	GG	GG	CC	CC	CC	NN	CC	NN	NN	CC	GG	NN	CC	GG	CC	NN	NN	CC	CC	CC	CC	CC	CC	NN	NN	CC	GG	CC	NN	CC	CC
3H_39650285	G/A	3H	39650285	NA	IBSC_v2	LGC	NA	NA	NA	NA	AA	AA	GG	AA	GG	AA	GG	GG	AA	AA	GG	GG	GG	GG	GG	GG	GG	GG	AA	GG	GG	AA	GG	GG	GG	GG	GG	GG	GG	GG	GG	GG	GG	GG	AA	GG	GG	GG	GG
3H_40051823	C/G	3H	40051823	NA	IBSC_v2	LGC	NA	NA	NA	NA	GG	GG	CC	GG	CC	GG	CC	CC	CC	CC	CC	CC	CC	CC	CC	GG	GG	CC	CC	CC	CC	GG	CC	CC	CC	CC	CC	CC	CC	CC	CC	CC	CC	CC	GG	CC	CC	CC	CC
3H_42399836	T/C	3H	42399836	NA	IBSC_v2	LGC	NA	NA	NA	NA	CC	CC	TT	CC	TT	CC	TT	TT	TT	TT	TT	TT	TT	TT	TT	CC	CC	TT	TT	TT	TT	CC	TT	TT	TT	TT	TT	TT	TT	TT	TT	TT	TT	TT	CC	TT	TT	TT	TT
3H_42759732	C/T	3H	42759732	NA	IBSC_v2	LGC	NA	NA	NA	NA	TT	TT	CC	TT	CC	TT	CC	CC	CC	CC	CC	CC	CC	CC	CC	TT	TT	CC	CC	CC	CC	TT	CC	CC	CC	CC	CC	CC	CC	CC	CC	CC	CC	CC	TT	CC	CC	CC	CC
3H_42759815	C/G	3H	42759815	NA	IBSC_v2	LGC	NA	NA	NA	NA	GG	GG	NN	GG	NN	GG	CC	CC	CC	NN	CC	CC	CC	CC	CC	GG	GG	CC	CC	NN	CC	GG	CC	CC	NN	CC	CC	CC	CC	CC	CC	CC	CC	CC	GG	CC	CC	CC	CC
3H_44040353	G/A	3H	44040353	NA	IBSC_v2	LGC	NA	NA	NA	NA	AA	AA	GG	AA	GG	AA	GG	GG	GG	GG	GG	GG	GG	GG	GG	GG	GG	GG	GG	GG	GG	AA	GG	GG	GG	GG	GG	GG	GG	GG	GG	GG	GG	GG	AA	GG	GG	GG	GG
3H_44040409	T/A	3H	44040409	NA	IBSC_v2	LGC	NA	NA	NA	NA	AA	AA	TT	AA	TT	AA	TT	TT	TT	TT	TT	TT	TT	NN	NN	TT	NN	TT	TT	TT	TT	AA	TT	TT	TT	TT	TT	TT	TT	TT	TT	TT	TT	TT	AA	TT	TT	TT	TT
3H_44040448	T/C	3H	44040448	NA	IBSC_v2	LGC	NA	NA	NA	NA	CC	CC	TT	CC	TT	CC	TT	TT	TT	TT	TT	TT	TT	NN	NN	TT	NN	TT	TT	TT	TT	CC	TT	TT	TT	TT	TT	TT	TT	TT	TT	TT	TT	TT	CC	TT	TT	TT	TT
3H_44043677	C/G	3H	44043677	NA	IBSC_v2	LGC	NA	NA	NA	NA	GG	GG	CC	GG	CC	GG	CC	CC	CC	CC	CC	CC	CC	CC	CC	CC	CC	CC	CC	CC	CC	GG	CC	CC	CC	CC	CC	CC	CC	CC	CC	CC	CC	CC	GG	CC	CC	CC	CC
3H_45327353	A/C	3H	45327353	NA	IBSC_v2	LGC	NA	NA	NA	NA	CC	CC	CC	CC	CC	CC	CC	CC	AA	NN	CC	NN	CC	AA	CC	AA	AA	CC	AA	CC	CC	CC	CC	CC	CC	CC	CC	NN	CC	CC	AA	CC	CC	CC	CC	CC	NN	CC	CC
3H_45333080	G/C	3H	45333080	NA	IBSC_v2	LGC	NA	NA	NA	NA	CC	CC	CC	CC	CC	CC	CC	CC	CC	CC	CC	GG	CC	GG	CC	GG	GG	CC	GG	CC	CC	CC	CC	CC	CC	CC	CC	GG	CC	CC	CC	CC	CC	CC	CC	CC	GG	CC	CC
3H_45727176	G/A	3H	45727176	NA	IBSC_v2	LGC	NA	NA	NA	NA	AA	AA	AA	AA	AA	AA	AA	AA	AA	AA	AA	GG	AA	GG	AA	GG	GG	AA	GG	AA	AA	AA	AA	AA	AA	AA	AA	GG	AA	AA	GG	AA	AA	AA	AA	AA	GG	AA	AA
3H_49148812	C/T	3H	49148812	NA	IBSC_v2	LGC	NA	NA	NA	NA	TT	CC	TT	TT	CC	TT	CC	TT	TT	TT	CC	TT	CC	TT	CC	CC	CC	CT	TT	TT	TT	TT	CC	TT	TT	CC	CC	TT	CC	CC	TT	CC	CC	CC	TT	TT	TT	CC	TT
3H_49280200	C/G	3H	49280200	NA	IBSC_v2	LGC	NA	NA	NA	NA	CC	CC	CC	CC	CC	CC	CC	GG	GG	GG	CC	GG	CC	GG	CC	CC	CC	CG	GG	CC	GG	GG	CC	GG	GG	CC	CC	GG	CC	CC	GG	CC	CC	CC	CC	GG	GG	CC	GG
3H_52183144	G/A	3H	52183144	NA	IBSC_v2	LGC	NA	NA	NA	NA	AA	AA	NN	AA	NN	AA	GG	GG	GG	NN	AA	AA	GG	AA	GG	GG	GG	GA	GG	NN	GG	GG	AA	GG	GG	AA	NN	AA	AA	AA	AA	NN	AA	AA	AA	GG	NN	GG	GG
3H_63480956	C/T	3H	63480956	NA	IBSC_v2	LGC	NA	NA	NA	NA	CT	CT	CT	CT	CT	CT	CT	TT	TT	TT	CT	CT	CT	CT	TT	CT	CT	CT	CT	CT	CT	CT	CT	CT	CT	CT	CT	CT	CT	CT	CT	CT	CT	CT	CT	TT	CT	TT	TT
3H_63480966	C/G	3H	63480966	NA	IBSC_v2	LGC	NA	NA	NA	NA	CC	CC	CC	CC	CC	CC	CG	CC	CC	CC	CC	CG	CC	CG	CG	CC	CC	CC	CC	CC	CG	CC	CC	CC	CC	CC	CC	CC	CC	CC	CC	CC	CC	CC	CC	CG	CC	CC	CC
3H_63481869	A/G	3H	63481869	NA	IBSC_v2	LGC	NA	NA	NA	NA	AA	AG	AA	AA	AA	AA	AA	AA	AA	AA	AA	AA	AA	AG	AA	AA	AA	AA	AA	AA	AA	AA	AA	AA	AA	AA	AA	AA	AA	AA	AA	AA	AA	AG	AA	AA	AA	AA	AA
3H_68846039	C/T	3H	68846039	NA	IBSC_v2	LGC	NA	NA	NA	NA	CC	TT	NN	NN	CC	CC	TT	TT	TT	NN	CC	CC	TT	CC	TT	TT	TT	CT	CC	CC	TT	CC	CC	CC	TT	CC	CC	CC	CC	CC	CC	CC	NN	CC	CC	TT	CC	TT	TT
3H_75014787	C/T	3H	75014787	NA	IBSC_v2	LGC	NA	NA	NA	NA	CC	TT	CC	CC	CC	CC	TT	TT	TT	TT	CC	CC	TT	CC	TT	CC	CC	TT	CC	CC	TT	CC	CC	CC	TT	CC	CC	CC	CC	CC	CC	CC	CC	CC	CC	TT	CC	TT	TT
3H_76045247	G/C	3H	76045247	NA	IBSC_v2	LGC	NA	NA	NA	NA	GG	GC	CC	GC	GG	GC	GC	GC	GG	GG	GG	GG	GG	CC	GG	GG	GG	GG	GC	CC	GG	GG	GG	GG	CC	GG	GG	GG	GG	GG	GG	GG	GG	GG	GG	GC	GG	GG	GG
3H_77503329	A/G	3H	77503329	NA	IBSC_v2	LGC	NA	NA	NA	NA	GG	AA	GG	GG	GG	GG	AA	AA	AA	AA	GG	GG	AA	GG	AA	GG	GG	AA	GG	GG	AA	GG	GG	GG	AA	GG	GG	GG	GG	GG	GG	GG	GG	GG	GG	AA	GG	AA	AA
3H_78238747	G/C	3H	78238747	NA	IBSC_v2	LGC	NA	NA	NA	NA	GG	GG	NN	GG	NN	GG	GG	GG	GG	NN	GC	GC	GG	GC	GG	NN	GG	GG	GC	NN	GG	GG	GG	NN	GG	GC	GC	GC	GG	GG	GC	NN	GC	GG	GG	GG	GC	GG	GG
3H_78238748	A/G	3H	78238748	NA	IBSC_v2	LGC	NA	NA	NA	NA	AA	AA	NN	AA	NN	AA	AA	AA	AA	NN	AG	AG	AA	AG	AA	NN	AA	AA	AG	NN	AA	AA	AA	NN	AA	AG	AG	AG	AA	AA	AG	NN	AG	AA	AA	AA	AG	AA	AA
3H_90576613	G/C	3H	90576613	NA	IBSC_v2	LGC	NA	NA	NA	NA	GG	GG	GC	GG	GG	GC	GG	GG	GG	GG	GG	GG	GG	GG	GG	GC	GG	GG	GG	GG	GG	GG	GG	GG	GC	GG	GG	GG	GG	GG	GG	GC	GG	GG	GG	GG	GC	GG	GG
3H_90896605	C/T	3H	90896605	NA	IBSC_v2	LGC	NA	NA	NA	NA	CC	CC	TT	TT	TT	CC	CC	CC	CC	CC	CC	CC	CC	CC	TT	CC	CC	CC	CC	TT	CC	CC	CC	CC	TT	TT	CC	CC	TT	CC	CC	TT	TT	CC	CC	CC	CC	CC	CC
3H_99070412	T/C	3H	99070412	NA	IBSC_v2	LGC	NA	NA	NA	NA	TT	TT	TT	TT	TC	TT	TT	NN	TT	TT	NN	TC	TT	NN	TT	NN	NN	TT	CC	TC	TT	TT	TT	TT	TT	CC	NN	NN	TT	TT	NN	TT	NN	TT	TT	TT	NN	TT	NN
3H_99070423	C/T	3H	99070423	NA	IBSC_v2	LGC	NA	NA	NA	NA	CC	CC	CC	CC	CT	CC	CC	NN	CC	CC	NN	CT	CC	NN	CC	NN	NN	CC	CC	CT	CC	CC	CC	CC	CC	TT	NN	NN	CT	CC	NN	CC	NN	CC	CC	CC	NN	CC	NN
3H_100617189	T/A	3H	100617189	NA	IBSC_v2	LGC	NA	NA	NA	NA	NN	TT	TT	TT	TT	NN	TT	TT	TT	NN	NN	NN	TT	NN	TT	TT	TT	TT	TT	TT	NN	TT	NN	NN	NN	TT	NN	TT	TT	TT	NN	TT	TT	TA	TT	TT	TT	TT	NN
3H_101127402	C/T	3H	101127402	NA	IBSC_v2	LGC	NA	NA	NA	NA	TT	CC	TT	TT	TT	TT	CC	CC	CC	NN	CC	CC	CC	CC	CC	CC	CC	CC	CC	TT	CC	TT	TT	TT	CC	CC	CC	CC	CC	CC	CC	CC	CC	CC	TT	NN	CC	CC	CC
3H_104708892	C/T	3H	104708892	NA	IBSC_v2	LGC	NA	NA	NA	NA	CC	CC	CC	CC	CC	CC	CC	CC	CC	CC	TT	TT	CC	TT	CC	CC	CC	CC	TT	CC	CC	CC	CC	CC	CC	TT	TT	TT	CC	CC	TT	CC	TT	CC	CC	CC	TT	CC	CC
3H_104709096	T/C	3H	104709096	NA	IBSC_v2	LGC	NA	NA	NA	NA	TT	TT	TT	TT	TT	TT	TT	TT	TT	TT	CC	CC	TT	CC	TT	TT	TT	TT	CC	TT	TT	TT	TT	TT	TT	CC	CC	CC	TT	TT	CC	TT	CC	TT	TT	TT	CC	TT	TT
3H_104724744	A/T	3H	104724744	NA	IBSC_v2	LGC	NA	NA	NA	NA	AA	AA	AA	AA	AA	AA	AA	AA	AA	AA	TT	TT	AA	TT	AA	AA	AA	AA	TT	AA	AA	AA	AA	AA	AA	TT	TT	TT	AA	AA	TT	AA	TT	AA	AA	AA	TT	AA	AA
3H_104934103	G/A	3H	104934103	NA	IBSC_v2	LGC	NA	NA	NA	NA	GG	GG	GG	GG	GG	GG	GG	GG	GG	GG	AA	AA	GG	AA	GG	GG	GG	GG	AA	GG	GG	GG	GG	GG	GG	AA	AA	AA	GG	GG	AA	GG	AA	GG	GG	GG	AA	GG	GG
3H_105425685	T/C	3H	105425685	NA	IBSC_v2	LGC	NA	NA	NA	NA	TT	TT	TT	TT	TT	TT	TT	TT	TT	TT	CC	CC	TT	CC	TT	TT	TT	TT	CC	TT	TT	TT	TT	TT	TT	CC	CC	CC	TT	TT	CC	TT	CC	TT	TT	TT	CC	TT	TT
3H_120853579	C/G	3H	120853579	NA	IBSC_v2	LGC	NA	NA	NA	NA	CG	GG	CC	CC	CC	CC	CC	CC	CC	CC	CC	CC	CC	CC	CC	CC	CC	CC	CC	CC	CC	CG	GG	CG	CC	GG	GG	CC	GG	CC	CC	CC	CC	CC	CC	CC	CC	CC	CC
3H_120853589	T/A	3H	120853589	NA	IBSC_v2	LGC	NA	NA	NA	NA	TA	AA	TT	TT	TT	TT	TT	TT	TT	TT	TT	TT	TT	TT	TT	TT	TT	TT	TT	TT	TT	TA	AA	TA	TT	AA	AA	TT	AA	TT	TT	TT	TT	TT	TT	TT	TT	TT	TT
3H_144832261	C/T	3H	144832261	NA	IBSC_v2	LGC	NA	NA	NA	NA	CC	CC	CC	CC	CC	CC	CC	CC	CC	CC	TT	TT	CC	TT	CC	CC	CC	CC	TT	CC	CC	CC	CC	CC	CC	TT	TT	TT	CC	CC	TT	CC	CC	CC	CC	CC	TT	CC	CC
3H_146265150	A/G	3H	146265150	NA	IBSC_v2	LGC	NA	NA	NA	NA	AA	AA	AA	AA	AA	AA	AA	AA	AA	AA	GG	GG	AA	GG	AA	AA	AA	AA	GG	AA	AA	AA	AA	AA	AA	GG	GG	GG	AA	AA	GG	AA	AA	AA	AA	AA	GG	AA	AA
3H_173436262	G/C	3H	173436262	NA	IBSC_v2	LGC	NA	NA	NA	NA	CC	CC	GC	GC	CC	CC	GC	CC	GC	CC	GC	GC	CC	CC	CC	CC	CC	GC	CC	CC	GC	GC	GC	GC	CC	CC	GC	CC	GC	GC	CC	GC	CC	CC	GC	GC	CC	CC	GC
3H_180834411	G/T	3H	180834411	NA	IBSC_v2	LGC	NA	NA	NA	NA	TT	TT	TT	TT	TT	TT	NN	TT	TT	NN	NN	GG	TT	GG	TT	GG	GG	TT	GG	TT	TT	TT	TT	TT	TT	GG	GG	GG	TT	TT	NN	GG	NN	TT	TT	NN	NN	TT	TT
3H_190499695	T/C	3H	190499695	NA	IBSC_v2	LGC	NA	NA	NA	NA	TT	TT	TT	TT	TT	NN	TT	TT	TT	TT	TT	TT	TT	TT	TT	TT	NN	TT	TT	TT	TT	TT	TT	TC	TT	TT	TC	TC	TT	NN	TT	TT	TT	TT	TT	TT	TC	TT	TT
3H_197365520	G/T	3H	197365520	NA	IBSC_v2	LGC	NA	NA	NA	NA	TT	GT	NN	GT	NN	GT	NN	GT	TT	NN	NN	TT	GT	GT	GT	NN	GG	TT	NN	NN	TT	GT	GT	NN	NN	GG	NN	NN	GG	TT	TT	NN	TT	GT	GT	TT	GT	GT	GT
3H_197365544	G/A	3H	197365544	NA	IBSC_v2	LGC	NA	NA	NA	NA	GG	GG	NN	GG	NN	GG	NN	GA	GG	NN	NN	GG	GG	GG	GA	NN	AA	GG	NN	NN	GG	GG	GG	NN	NN	GG	NN	NN	GG	GG	GG	NN	GG	GG	GG	GG	GG	GG	GA
3H_211074800	G/T	3H	211074800	NA	IBSC_v2	LGC	NA	NA	NA	NA	TT	TT	TT	TT	TT	TT	TT	TT	TT	TT	GG	GG	TT	TT	TT	TT	TT	TT	GG	TT	TT	TT	TT	TT	TT	GG	GG	GG	TT	TT	GG	GG	TT	TT	TT	TT	GG	TT	TT
3H_211871950	A/C	3H	211871950	NA	IBSC_v2	LGC	NA	NA	NA	NA	CC	CC	CC	CC	CC	CC	CC	CC	CC	CC	AA	AA	CC	CC	CC	CC	CC	CC	AA	CC	CC	CC	CC	CC	CC	AA	AA	AA	CC	CC	AA	AA	CC	CC	CC	CC	AA	CC	CC
3H_221289238	C/A	3H	221289238	NA	IBSC_v2	LGC	NA	NA	NA	NA	CC	CC	CC	CC	CC	CC	CC	CC	CC	CC	AA	AA	CC	CC	CC	CC	CC	CC	AA	CC	CC	CC	CC	CC	CC	AA	AA	AA	CC	CC	AA	AA	CC	CC	CC	CC	AA	CC	CC
3H_223385136	G/A	3H	223385136	NA	IBSC_v2	LGC	NA	NA	NA	NA	GG	GG	GG	GG	GG	GG	GG	GG	GG	NN	AA	AA	GG	GG	GG	GG	GG	GG	AA	GG	GG	GG	GG	GG	GG	AA	AA	AA	GG	GG	AA	AA	NN	GG	NN	GG	AA	GG	GG
3H_223395128	C/A	3H	223395128	NA	IBSC_v2	LGC	NA	NA	NA	NA	CC	CC	CC	CC	CC	CC	CC	CC	CC	CC	AA	AA	CC	CC	CC	CC	CC	CC	AA	CC	CC	CC	CC	CC	CC	AA	AA	AA	CC	CC	AA	AA	CC	CC	CC	CC	AA	CC	CC
3H_229605740	T/C	3H	229605740	NA	IBSC_v2	LGC	NA	NA	NA	NA	TT	TT	TT	TT	TT	TT	TT	TT	TT	TT	TT	CC	TT	TT	TT	TT	TT	TT	CC	TT	TT	TT	TT	TT	TT	TT	CC	CC	TT	TT	CC	TT	TT	TT	TT	TT	CC	TT	TT
3H_230719762	G/A	3H	230719762	NA	IBSC_v2	LGC	NA	NA	NA	NA	GG	GG	NN	GG	GG	GG	GG	GG	GG	GG	GG	AA	GG	GG	GG	GG	GG	GG	AA	GG	GG	GG	GG	GG	GG	GG	NN	AA	GG	GG	AA	GG	GG	GG	GG	NN	AA	GG	GG
3H_232603798	A/G	3H	232603798	NA	IBSC_v2	LGC	NA	NA	NA	NA	AA	AA	AA	AA	AA	AA	AA	AA	AA	AA	AA	GG	AA	AA	AA	AA	AA	AA	GG	AA	AA	AA	AA	AA	AA	AA	GG	GG	AA	AA	GG	AA	AA	AA	AA	AA	GG	AA	AA
3H_232603800	C/T	3H	232603800	NA	IBSC_v2	LGC	NA	NA	NA	NA	CC	CC	CC	CC	CC	CC	CC	CC	CC	CC	CC	TT	CC	CC	CC	CC	CC	CC	TT	CC	CC	CC	CC	CC	CC	CC	TT	TT	CC	CC	TT	CC	CC	CC	CC	CC	TT	CC	CC
3H_237996849	C/A	3H	237996849	NA	IBSC_v2	LGC	NA	NA	NA	NA	CC	CC	CC	CC	CC	NN	NN	CC	CC	CC	CC	AA	CC	CC	CC	CC	CC	NN	AA	CC	CC	CC	CC	CC	CC	CC	AA	AA	CC	CC	AA	CC	CC	CC	CC	CC	AA	NN	CC
3H_249834073	T/C	3H	249834073	NA	IBSC_v2	LGC	NA	NA	NA	NA	TT	TT	TT	TT	TT	TT	TT	TT	TT	TT	TT	CC	TT	TT	TT	TT	TT	TT	CC	TT	TT	TT	TT	TT	TT	TT	CC	CC	TT	TT	CC	TT	TT	TT	TT	TT	CC	TT	TT
3H_258559001	A/T	3H	258559001	NA	IBSC_v2	LGC	NA	NA	NA	NA	AA	AA	AA	AA	AA	AA	AA	AA	AA	NN	NN	TT	AA	AA	AA	AA	AA	AA	TT	AA	AA	AA	AA	AA	AA	AA	TT	TT	AA	AA	NN	AA	AA	AA	AA	AA	TT	AA	AA
3H_260967918	C/T	3H	260967918	NA	IBSC_v2	LGC	NA	NA	NA	NA	CC	CC	CC	CC	CC	CC	CC	CC	CC	CC	CC	TT	CC	CC	CC	CC	CC	CC	TT	CC	CC	CC	CC	CC	CC	CC	TT	TT	CC	CC	TT	CC	CC	CC	CC	CC	TT	CC	CC
3H_263725135	T/C	3H	263725135	NA	IBSC_v2	LGC	NA	NA	NA	NA	TT	TT	TT	TT	TT	TT	TT	TT	TT	TT	TT	CC	TT	TT	TT	TT	TT	TT	CC	TT	TT	TT	TT	TT	TT	TT	CC	CC	TT	TT	CC	TT	TT	TT	TT	TT	CC	TT	TT
3H_264985081	T/G	3H	264985081	NA	IBSC_v2	LGC	NA	NA	NA	NA	TT	TT	TT	TT	TT	TT	TT	TT	TT	TT	TT	GG	TT	TT	TT	TT	TT	TT	GG	TT	TT	TT	TT	TT	TT	TT	GG	GG	TT	TT	GG	TT	TT	TT	TT	TT	GG	TT	TT
3H_266337215	T/C	3H	266337215	NA	IBSC_v2	LGC	NA	NA	NA	NA	TT	TT	NN	TT	TT	TT	TT	TT	TT	NN	TT	CC	TT	TT	TT	TT	TT	TT	CC	NN	TT	TT	TT	TT	NN	TT	NN	CC	TT	TT	CC	TT	TT	TT	TT	TT	CC	TT	TT
3H_267301615	G/A	3H	267301615	NA	IBSC_v2	LGC	NA	NA	NA	NA	GG	GG	GG	GG	GG	GG	GG	GG	GG	GG	GG	AA	GG	GG	GG	GG	GG	GG	AA	GG	GG	GG	GG	GG	GG	GG	AA	AA	GG	GG	AA	GG	GG	GG	GG	GG	AA	GG	GG
3H_270290072	C/G	3H	270290072	NA	IBSC_v2	LGC	NA	NA	NA	NA	CC	CC	CC	CC	CC	CC	CC	CC	CC	CC	CC	GG	CC	CC	CC	CC	CC	CC	GG	CC	CC	CC	CC	CC	CC	CC	GG	GG	CC	CC	GG	CC	CC	CC	CC	CC	GG	CC	CC
3H_273460513	G/C	3H	273460513	NA	IBSC_v2	LGC	NA	NA	NA	NA	GG	GG	GG	GG	GG	GG	GG	GG	GG	GG	GG	CC	GG	GG	GG	GG	GG	GG	CC	GG	GG	GG	GG	GG	GG	GG	CC	CC	GG	GG	CC	GG	GG	GG	GG	GG	CC	GG	GG
3H_273657633	A/G	3H	273657633	NA	IBSC_v2	LGC	NA	NA	NA	NA	AA	AA	AA	AA	AA	AA	AA	AA	AA	AA	AA	GG	AA	AA	AA	AA	AA	AA	GG	AA	AA	AA	AA	AA	AA	AA	GG	GG	AA	AA	GG	AA	AA	AA	AA	AA	GG	AA	AA
3H_273657654	G/A	3H	273657654	NA	IBSC_v2	LGC	NA	NA	NA	NA	GG	GG	GG	GG	GG	GG	GG	GG	GG	GG	GG	AA	GG	GG	GG	GG	GG	GG	AA	GG	GG	GG	GG	GG	GG	GG	AA	AA	GG	GG	AA	GG	GG	GG	GG	GG	AA	GG	GG
3H_273880134	T/G	3H	273880134	NA	IBSC_v2	LGC	NA	NA	NA	NA	TT	TT	TT	TT	TT	TT	TT	TT	TT	TT	TT	GG	TT	TT	TT	TT	TT	NN	GG	TT	TT	TT	TT	TT	TT	TT	GG	GG	TT	TT	GG	TT	TT	TT	TT	NN	GG	NN	TT
3H_273880144	G/C	3H	273880144	NA	IBSC_v2	LGC	NA	NA	NA	NA	GG	GG	GG	GG	GG	GG	GG	GG	GG	GG	GG	CC	GG	GG	GG	GG	GG	NN	CC	GG	GG	GG	GG	GG	GG	GG	CC	CC	GG	GG	CC	GG	GG	GG	GG	NN	CC	NN	GG
3H_275845227	G/C	3H	275845227	NA	IBSC_v2	LGC	NA	NA	NA	NA	GG	GG	GG	GG	GG	GG	GG	GG	GG	GG	GG	NN	GG	GG	GG	NN	GG	GG	NN	GG	GG	GG	GG	GG	GG	GG	NN	NN	GG	GG	CC	GG	GG	GG	GG	GG	NN	GG	GG
3H_283266542	C/G	3H	283266542	NA	IBSC_v2	LGC	NA	NA	NA	NA	CC	CC	CC	CC	CC	CC	CC	CC	CC	CC	CC	GG	CC	CC	CC	CC	CC	CC	GG	CC	CC	CC	CC	CC	CC	CC	GG	GG	CC	CC	GG	CC	CC	CC	CC	CC	GG	CC	CC
3H_284373115	C/T	3H	284373115	NA	IBSC_v2	LGC	NA	NA	NA	NA	CC	CC	CC	CC	CC	CC	CC	CC	CC	CC	CC	TT	CC	CC	CC	CC	CC	CC	TT	CC	CC	CC	CC	CC	CC	CC	TT	TT	CC	CC	TT	CC	CC	CC	CC	CC	TT	CC	CC
3H_284722933	C/T	3H	284722933	NA	IBSC_v2	LGC	NA	NA	NA	NA	CC	CC	CC	CC	CC	CC	CC	CC	CC	CC	CC	TT	CC	CC	CC	CC	CC	CC	TT	CC	CC	CC	CC	CC	CC	CC	TT	TT	CC	CC	TT	CC	CC	CC	CC	CC	TT	CC	CC
3H_285101218	G/T	3H	285101218	NA	IBSC_v2	LGC	NA	NA	NA	NA	GT	GG	GT	GT	GG	GT	GG	GG	GT	GT	GT	GT	GG	GT	GG	GG	GG	GT	GG	GT	GT	GT	GT	GG	GT	GT	TT	TT	GT	GG	TT	GT	GT	GT	GT	GG	TT	GT	GG
3H_285641360	C/T	3H	285641360	NA	IBSC_v2	LGC	NA	NA	NA	NA	TT	CC	CC	TT	TT	CC	CC	CC	CC	CC	TT	TT	CC	CC	CC	CC	CC	CC	TT	CC	CC	CC	TT	CC	CC	TT	TT	TT	CC	CC	TT	TT	TT	CC	TT	CC	TT	CC	CC
3H_285641371	C/T	3H	285641371	NA	IBSC_v2	LGC	NA	NA	NA	NA	TT	CC	CC	TT	TT	CC	CC	CC	CC	CC	TT	TT	CC	CC	CC	CC	CC	CC	TT	CC	CC	CC	TT	CC	CC	TT	TT	TT	CC	CC	TT	TT	TT	CC	TT	CC	TT	CC	CC
3H_290795085	A/G	3H	290795085	NA	IBSC_v2	LGC	NA	NA	NA	NA	GG	AA	AA	GG	GG	AA	AA	AA	AA	AA	GG	GG	AA	AA	AA	AA	AA	AA	GG	AA	AA	AA	GG	AA	AA	GG	GG	GG	AA	AA	GG	GG	GG	AA	GG	AA	GG	AA	AA
3H_291036327	G/A	3H	291036327	NA	IBSC_v2	LGC	NA	NA	NA	NA	GG	AA	AA	GG	GG	AA	AA	AA	AA	NN	GG	GG	AA	AA	AA	AA	AA	AA	GG	AA	AA	AA	GG	AA	AA	GG	GG	GG	AA	NN	GG	GG	GG	AA	GG	AA	GG	AA	AA
3H_293337745	C/T	3H	293337745	NA	IBSC_v2	LGC	NA	NA	NA	NA	TT	CC	CC	TT	TT	CC	CC	CC	CC	CC	TT	TT	CC	CC	CC	CC	CC	CC	TT	CC	CC	CC	TT	CC	CC	TT	TT	TT	CC	CC	TT	TT	TT	CC	TT	CC	TT	CC	CC
3H_294755494	T/G	3H	294755494	NA	IBSC_v2	LGC	NA	NA	NA	NA	GG	TT	TT	GG	GG	TT	TT	TT	TT	TT	GG	GG	TT	TT	TT	TT	TT	TT	GG	TT	TT	TT	GG	TT	TT	GG	GG	GG	TT	TT	GG	GG	GG	TT	GG	TT	GG	TT	TT
3H_298550935	G/A	3H	298550935	NA	IBSC_v2	LGC	NA	NA	NA	NA	AA	GG	NN	AA	NN	NN	GG	GG	GG	GG	AA	GG	GG	GG	GG	NN	GG	NN	GG	GG	NN	GG	AA	NN	GG	AA	GG	GG	GG	NN	GG	AA	AA	GG	AA	GG	NN	GG	GG
3H_298550947	G/C	3H	298550947	NA	IBSC_v2	LGC	NA	NA	NA	NA	CC	GG	NN	CC	NN	NN	GG	GG	GG	GG	CC	CC	GG	GG	GG	NN	GG	NN	CC	GG	NN	GG	CC	NN	GG	CC	CC	CC	GG	NN	CC	CC	CC	GG	CC	GG	NN	GG	GG
3H_298550975	C/T	3H	298550975	NA	IBSC_v2	LGC	NA	NA	NA	NA	CC	TT	TT	CC	CC	TT	TT	TT	TT	TT	CC	CC	TT	TT	TT	TT	TT	TT	CC	TT	TT	TT	CC	TT	TT	CC	CC	CC	TT	TT	CC	CC	CC	TT	CC	TT	CC	TT	TT
3H_299421057	C/T	3H	299421057	NA	IBSC_v2	LGC	NA	NA	NA	NA	TT	CC	CC	TT	TT	CC	CC	CC	CC	CC	TT	TT	CC	CC	CC	CC	CC	CC	TT	CC	CC	CC	TT	CC	CC	TT	TT	TT	CC	CC	TT	TT	TT	CC	TT	CC	TT	CC	CC
3H_306384360	A/G	3H	306384360	NA	IBSC_v2	LGC	NA	NA	NA	NA	GG	AA	AA	GG	GG	NN	NN	AA	NN	AA	GG	NN	AA	AA	AA	AA	AA	NN	GG	AA	AA	AA	GG	AA	AA	GG	GG	GG	AA	AA	NN	GG	GG	AA	NN	NN	GG	AA	AA
3H_313797829	G/A	3H	313797829	NA	IBSC_v2	LGC	NA	NA	NA	NA	AA	GG	NN	AA	AA	GG	GG	GG	GG	GG	AA	AA	GG	GG	GG	GG	GG	GG	AA	GG	GG	GG	AA	GG	GG	AA	AA	AA	GG	GG	AA	AA	AA	GG	AA	GG	AA	GG	GG
3H_315705428	A/G	3H	315705428	NA	IBSC_v2	LGC	NA	NA	NA	NA	GG	AA	AA	GG	GG	AA	AA	AA	AA	AA	GG	GG	AA	AA	AA	AA	AA	AA	GG	AA	AA	AA	GG	AA	AA	GG	GG	GG	AA	AA	GG	GG	GG	AA	GG	AA	GG	AA	AA
3H_332437985	C/T	3H	332437985	NA	IBSC_v2	LGC	NA	NA	NA	NA	TT	NN	CC	TT	NN	CC	CC	NN	CC	NN	TT	TT	CC	CC	CC	CC	CC	CC	TT	NN	CC	NN	NN	NN	CC	TT	TT	TT	CC	CC	NN	TT	NN	CC	TT	NN	TT	NN	CC
3H_339743869	G/A	3H	339743869	NA	IBSC_v2	LGC	NA	NA	NA	NA	AA	GG	GG	AA	AA	GG	GG	GG	GG	NN	AA	AA	GG	GG	GG	GG	GG	GG	AA	GG	GG	GG	AA	GG	NN	AA	AA	AA	GG	GG	AA	NN	AA	GG	AA	GG	AA	GG	GG
3H_343268233	G/C	3H	343268233	NA	IBSC_v2	LGC	NA	NA	NA	NA	CC	GG	GG	CC	CC	GG	GG	GG	GG	GG	CC	CC	GG	GG	GG	NN	NN	GG	CC	GG	GG	GG	CC	GG	GG	CC	CC	CC	GG	GG	CC	CC	NN	GG	CC	GG	CC	GG	GG
3H_345392670	C/T	3H	345392670	NA	IBSC_v2	LGC	NA	NA	NA	NA	NN	CT	CT	CC	CT	NN	CC	CC	CC	NN	CC	NN	NN	CT	NN	CC	CC	CC	CC	CT	TT	NN	CT	NN	CT	CC	CT	CT	CT	CT	NN	NN	CC	CT	TT	NN	CC	CC	NN
3H_345392703	A/C	3H	345392703	NA	IBSC_v2	LGC	NA	NA	NA	NA	AA	AC	AC	AA	AC	AA	AA	AA	AA	AA	AA	AA	AA	AC	AA	AA	AA	AA	AA	AC	AC	AA	AC	AA	AC	AA	AC	AC	AC	AC	AA	AA	AA	AC	AC	AA	AA	AA	AA
3H_353461092	C/A	3H	353461092	NA	IBSC_v2	LGC	NA	NA	NA	NA	CC	AA	NN	CC	CC	AA	AA	AA	AA	NN	CC	CC	AA	AA	AA	AA	AA	AA	CC	AA	NN	AA	CC	AA	AA	CC	CC	CC	AA	AA	CC	CC	CC	AA	CC	AA	CC	AA	AA
3H_353461128	A/G	3H	353461128	NA	IBSC_v2	LGC	NA	NA	NA	NA	AA	GG	NN	AA	AA	GG	GG	GG	GG	NN	AA	AA	GG	GG	GG	GG	GG	GG	AA	GG	NN	GG	AA	GG	GG	AA	AA	AA	GG	GG	AA	AA	AA	GG	AA	GG	AA	GG	GG
3H_354508954	C/A	3H	354508954	NA	IBSC_v2	LGC	NA	NA	NA	NA	AA	CC	AA	AA	AA	CC	CC	CC	CC	CC	AA	AA	CC	CC	CC	CC	CC	CC	AA	CC	CC	CC	AA	CC	CC	AA	AA	AA	CC	CC	AA	AA	AA	CC	AA	CC	AA	CC	CC
3H_360950864	C/T	3H	360950864	NA	IBSC_v2	LGC	NA	NA	NA	NA	CC	TT	CC	CC	CC	TT	TT	TT	TT	TT	CC	CC	TT	TT	TT	TT	TT	TT	CC	TT	TT	TT	CC	TT	TT	CC	CC	CC	TT	TT	CC	CC	CC	TT	CC	TT	CC	TT	TT
3H_362280531	A/G	3H	362280531	NA	IBSC_v2	LGC	NA	NA	NA	NA	AA	GG	AA	AA	AA	GG	GG	GG	GG	GG	AA	AA	GG	GG	GG	GG	GG	GG	AA	GG	GG	GG	AA	GG	GG	AA	AA	AA	GG	GG	AA	AA	AA	GG	AA	GG	AA	GG	GG
3H_364646768	A/G	3H	364646768	NA	IBSC_v2	LGC	NA	NA	NA	NA	AA	GG	AA	AA	AA	GG	GG	GG	GG	GG	AA	AA	GG	GG	GG	GG	GG	GG	AA	GG	GG	GG	AA	GG	GG	AA	AA	AA	GG	GG	AA	AA	AA	GG	AA	GG	AA	GG	GG
3H_365312924	C/T	3H	365312924	NA	IBSC_v2	LGC	NA	NA	NA	NA	CT	CT	CC	CT	CT	CC	CT	CC	CC	CC	CC	CT	CC	CC	CT	CT	CT	CT	CT	TT	CT	CT	CC	CT	CT	CC	CC	CC	CC	CC	CC	CC	CC	CC	CT	CT	CT	TT	CT
3H_365312964	G/T	3H	365312964	NA	IBSC_v2	LGC	NA	NA	NA	NA	GT	GT	GG	GT	GT	TT	GT	TT	GG	GG	TT	GT	TT	TT	GT	GT	GT	GT	GT	GG	GT	GT	TT	GT	GT	TT	TT	TT	TT	GG	TT	TT	GG	GG	GT	GT	GT	GG	GT
3H_373106623	C/A	3H	373106623	NA	IBSC_v2	LGC	NA	NA	NA	NA	AA	CC	AA	AA	AA	CC	CC	CC	CC	CC	AA	AA	CC	CC	CC	CC	CC	CC	AA	CC	CC	CC	AA	CC	CC	AA	AA	AA	CC	CC	AA	AA	AA	CC	AA	CC	AA	CC	CC
3H_373490449	T/C	3H	373490449	NA	IBSC_v2	LGC	NA	NA	NA	NA	CC	TT	CC	CC	CC	TT	TT	TT	TT	TT	CC	CC	TT	TT	TT	TT	TT	TT	CC	TT	TT	TT	CC	TT	TT	CC	CC	CC	TT	TT	CC	CC	CC	TT	CC	TT	CC	TT	TT
3H_373681928	G/T	3H	373681928	NA	IBSC_v2	LGC	NA	NA	NA	NA	GG	TT	GG	GG	GG	TT	TT	TT	TT	TT	GG	GG	TT	TT	TT	TT	TT	TT	GG	TT	TT	TT	GG	TT	TT	GG	GG	GG	TT	TT	GG	GG	GG	TT	GG	TT	GG	TT	TT
3H_377142655	G/C	3H	377142655	NA	IBSC_v2	LGC	NA	NA	NA	NA	GG	CC	GG	GG	GG	CC	CC	CC	CC	NN	GG	GG	CC	CC	CC	CC	CC	CC	GG	CC	CC	CC	GG	CC	CC	GG	GG	GG	CC	CC	GG	GG	GG	CC	GG	CC	GG	CC	CC
3H_379578112	G/T	3H	379578112	NA	IBSC_v2	LGC	NA	NA	NA	NA	GG	TT	GG	GG	GG	TT	TT	TT	TT	TT	GG	GG	TT	TT	TT	TT	TT	TT	GG	TT	TT	TT	GG	TT	TT	GG	GG	GG	TT	TT	GG	GG	GG	TT	GG	TT	GG	TT	TT
3H_380464060	C/T	3H	380464060	NA	IBSC_v2	LGC	NA	NA	NA	NA	TT	CC	NN	TT	NN	CC	CC	CC	CC	CC	TT	TT	CC	CC	CC	CC	CC	CC	NN	CC	CC	CC	TT	CC	CC	NN	NN	NN	CC	CC	NN	TT	NN	CC	TT	CC	NN	CC	CC
3H_381160313	C/T	3H	381160313	NA	IBSC_v2	LGC	NA	NA	NA	NA	TT	CC	TT	TT	TT	CC	CC	CC	CC	CC	TT	TT	CC	CC	CC	CC	CC	CC	TT	CC	CC	CC	TT	CC	CC	TT	TT	TT	CC	CC	TT	TT	TT	CC	TT	CC	TT	CC	CC
3H_381160576	G/T	3H	381160576	NA	IBSC_v2	LGC	NA	NA	NA	NA	TT	GG	TT	TT	TT	GG	GG	GG	GG	GG	TT	TT	GG	GG	GG	GG	GG	GG	TT	GG	GG	GG	TT	GG	GG	TT	TT	TT	GG	GG	TT	TT	TT	GG	TT	GG	TT	GG	GG
3H_381442611	A/G	3H	381442611	NA	IBSC_v2	LGC	NA	NA	NA	NA	AA	AA	GG	AA	GG	AA	NN	NN	GG	AA	AA	AA	GG	AA	GG	NN	NN	NN	AA	GG	GG	AA	AG	AA	NN	AG	AA	AA	GG	AA	AA	AG	AA	AA	AA	NN	AA	AA	NN
3H_389539222	C/T	3H	389539222	NA	IBSC_v2	LGC	NA	NA	NA	NA	CC	CC	CC	CC	CT	CC	CC	CT	CC	CC	CC	CT	CC	CC	CC	CC	CC	CC	CC	CC	CC	CC	CC	CC	CC	CC	CC	CC	CT	CC	CT	CC	CC	CC	CC	CC	CC	CC	CT
3H_390003639	G/A	3H	390003639	NA	IBSC_v2	LGC	NA	NA	NA	NA	AA	GG	AA	AA	AA	GG	GG	GG	GG	GG	AA	AA	GG	GG	GG	GG	GG	GG	AA	GG	GG	GG	AA	GG	GG	AA	AA	AA	GG	GG	AA	AA	AA	GG	AA	GG	AA	GG	GG
3H_392094905	G/A	3H	392094905	NA	IBSC_v2	LGC	NA	NA	NA	NA	AA	GG	AA	AA	AA	GG	GG	GG	GG	GG	AA	AA	GG	GG	GG	GG	GG	GG	AA	GG	GG	GG	AA	GG	GG	AA	AA	AA	GG	GG	AA	AA	AA	GG	AA	GG	AA	GG	GG
3H_392309139	G/A	3H	392309139	NA	IBSC_v2	LGC	NA	NA	NA	NA	GG	GG	GG	GG	GG	GG	GG	AA	GG	GG	GG	GG	GG	GG	GG	GG	GG	GG	GG	GG	GG	GG	GG	GG	GG	GG	GG	GG	GG	GG	GG	GG	GG	GG	GG	GG	GG	GG	AA
3H_395193866	C/G	3H	395193866	NA	IBSC_v2	LGC	NA	NA	NA	NA	GG	GG	GG	GG	GG	CC	NN	NN	GG	GG	GG	GG	GG	GG	CC	NN	NN	GG	GG	GG	GG	GG	GG	GG	GG	GG	GG	GG	GG	GG	CC	CC	GG	GG	GG	GG	NN	GG	CC
3H_397457737	T/C	3H	397457737	NA	IBSC_v2	LGC	NA	NA	NA	NA	CC	TT	CC	CC	CC	TT	TT	TT	TT	TT	CC	CC	TT	TT	TT	TT	TT	TT	CC	TT	TT	TT	CC	TT	TT	CC	CC	CC	TT	TT	CC	CC	CC	TT	CC	TT	CC	TT	TT
3H_398203899	G/A	3H	398203899	NA	IBSC_v2	LGC	NA	NA	NA	NA	GG	AA	GG	GG	GG	NN	AA	NN	AA	AA	GG	GG	AA	NN	NN	AA	NN	AA	GG	AA	NN	AA	GG	AA	AA	GG	GG	GG	AA	NN	GG	GG	GG	NN	GG	AA	GG	AA	AA
3H_401547634	C/T	3H	401547634	NA	IBSC_v2	LGC	NA	NA	NA	NA	CC	TT	CC	CC	CC	TT	TT	TT	TT	TT	CC	CC	TT	TT	TT	TT	TT	TT	CC	TT	TT	TT	CC	TT	TT	CC	CC	CC	TT	TT	CC	CC	CC	TT	CC	TT	CC	TT	TT
3H_401813844	G/T	3H	401813844	NA	IBSC_v2	LGC	NA	NA	NA	NA	GG	TT	GG	GG	GG	TT	TT	TT	TT	TT	GG	GG	TT	TT	TT	TT	TT	TT	GG	TT	TT	TT	GG	TT	TT	GG	GG	GG	TT	TT	GG	GG	GG	TT	GG	TT	GG	TT	TT
3H_405730730	C/T	3H	405730730	NA	IBSC_v2	LGC	NA	NA	NA	NA	TT	CT	TT	TT	NN	CT	CT	CT	CT	CT	TT	TT	CT	CT	CT	CT	CT	CT	TT	CC	CT	CT	TT	CT	CT	TT	TT	TT	CT	CT	TT	TT	TT	CT	TT	CT	TT	CT	CT
3H_408287765	T/G	3H	408287765	NA	IBSC_v2	LGC	NA	NA	NA	NA	TT	GG	TT	TT	TT	GG	GG	GG	GG	GG	TT	TT	GG	GG	GG	GG	GG	GG	TT	GG	GG	GG	TT	GG	GG	TT	TT	TT	GG	GG	TT	TT	TT	GG	TT	GG	TT	GG	GG
3H_409187737	C/T	3H	409187737	NA	IBSC_v2	LGC	NA	NA	NA	NA	CC	TT	CC	CC	CC	TT	TT	TT	TT	NN	CC	CC	TT	TT	TT	TT	TT	TT	CC	TT	TT	TT	CC	TT	TT	CC	CC	CC	TT	TT	CC	CC	CC	TT	CC	TT	CC	TT	TT
3H_409187768	C/T	3H	409187768	NA	IBSC_v2	LGC	NA	NA	NA	NA	CC	TT	CC	CC	CC	TT	TT	TT	TT	NN	CC	CC	TT	TT	TT	TT	TT	TT	CC	TT	TT	TT	CC	TT	TT	CC	CC	CC	TT	TT	CC	CC	CC	TT	CC	TT	CC	TT	TT
3H_410411851	C/A	3H	410411851	NA	IBSC_v2	LGC	NA	NA	NA	NA	CC	CC	CC	CC	CC	CC	CC	CC	CC	CC	CC	AA	CC	CC	CC	CC	CC	CC	AA	CC	CC	CC	CC	CC	CC	CC	AA	AA	CC	CC	AA	CC	CC	CC	CC	CC	AA	CC	CC
3H_411479537	C/T	3H	411479537	NA	IBSC_v2	LGC	NA	NA	NA	NA	CC	TT	CC	CC	CC	TT	TT	TT	TT	TT	CC	CC	TT	TT	TT	TT	TT	TT	CC	TT	TT	TT	CC	TT	TT	CC	CC	CC	TT	TT	CC	CC	CC	TT	CC	TT	CC	TT	TT
3H_412435906	C/G	3H	412435906	NA	IBSC_v2	LGC	NA	NA	NA	NA	CC	GG	CC	CC	CC	GG	GG	GG	GG	GG	CC	CC	GG	GG	GG	GG	GG	GG	CC	GG	GG	GG	CC	GG	GG	CC	CC	CC	GG	GG	CC	CC	CC	GG	CC	GG	CC	GG	GG
3H_412437172	A/G	3H	412437172	NA	IBSC_v2	LGC	NA	NA	NA	NA	GG	AA	GG	GG	GG	AA	AA	AA	AA	AA	GG	GG	AA	AA	AA	AA	AA	AA	GG	AA	AA	AA	GG	AA	AA	GG	GG	GG	AA	AA	GG	GG	GG	AA	GG	AA	GG	AA	AA
3H_415363466	G/C	3H	415363466	NA	IBSC_v2	LGC	NA	NA	NA	NA	CC	GG	CC	CC	CC	GG	GG	GG	GG	GG	CC	CC	GG	GG	GG	GG	GG	GG	CC	GG	GG	GG	CC	GG	GG	CC	CC	CC	GG	GG	CC	CC	CC	GG	CC	GG	CC	GG	GG
3H_420069234	A/G	3H	420069234	NA	IBSC_v2	LGC	NA	NA	NA	NA	GG	AA	GG	GG	GG	AA	AA	AA	AA	NN	GG	NN	AA	AA	AA	NN	AA	AA	GG	AA	AA	NN	GG	AA	AA	GG	NN	NN	NN	AA	NN	NN	GG	AA	GG	AA	GG	AA	AA
3H_421866655	C/T	3H	421866655	NA	IBSC_v2	LGC	NA	NA	NA	NA	TT	CC	TT	TT	TT	CC	CC	CC	CC	NN	TT	CC	CC	CC	CC	CC	CC	CC	CC	CC	CC	CC	TT	CC	CC	NN	CC	CC	CC	CC	CC	TT	TT	CC	TT	CC	CC	CC	CC
3H_421866661	G/A	3H	421866661	NA	IBSC_v2	LGC	NA	NA	NA	NA	GG	AA	GG	GG	GG	AA	AA	AA	AA	NN	GG	GG	AA	AA	AA	GG	GG	AA	GG	AA	AA	AA	GG	AA	AA	NN	GG	GG	AA	AA	GG	GG	GG	AA	GG	AA	GG	AA	AA
3H_421866684	T/C	3H	421866684	NA	IBSC_v2	LGC	NA	NA	NA	NA	TT	TC	TT	TT	TT	TC	TC	TC	TC	TC	TT	TC	TC	TC	TC	CC	TC	TC	TC	TC	TC	TC	TT	TC	CC	TT	CC	TC	TC	TC	TC	TT	TT	TC	TT	TC	TC	TC	TC
3H_430796908	T/G	3H	430796908	NA	IBSC_v2	LGC	NA	NA	NA	NA	NN	NN	TG	TT	TT	TT	NN	NN	NN	NN	TT	TG	TT	TG	NN	TT	TT	TT	TT	TG	TT	TT	TT	TT	TG	TG	TT	NN	TG	TG	NN	TG	NN	TT	TT	TT	TT	NN	TT
3H_434100432	A/C	3H	434100432	NA	IBSC_v2	LGC	NA	NA	NA	NA	AA	AA	AA	AA	AA	AA	AA	AA	AA	AA	AA	CC	AA	AA	AA	CC	CC	AA	CC	AA	AA	AA	AA	AA	AA	AA	CC	CC	AA	AA	CC	AA	AA	AA	AA	AA	CC	AA	AA
3H_435389999	A/G	3H	435389999	NA	IBSC_v2	LGC	NA	NA	NA	NA	AA	AA	AA	AA	AA	AA	AA	AA	AA	AA	AA	GG	AA	AA	AA	GG	GG	AA	GG	AA	AA	AA	AA	AA	AA	AA	GG	GG	AA	AA	GG	AA	AA	AA	AA	AA	GG	AA	AA
3H_438651109	A/G	3H	438651109	NA	IBSC_v2	LGC	NA	NA	NA	NA	AA	AA	AA	AA	AA	AA	AA	AA	AA	AA	AA	GG	AA	AA	AA	AA	AA	AA	GG	AA	AA	AA	AA	AA	AA	AA	GG	GG	AA	AA	GG	AA	AA	AA	AA	AA	GG	AA	AA
3H_442454222	C/T	3H	442454222	NA	IBSC_v2	LGC	NA	NA	NA	NA	CC	CC	CC	CC	CC	CC	CC	CC	CC	CC	CC	TT	CC	CC	CC	CC	CC	CC	CC	CC	CC	CC	CC	CC	CC	CC	TT	TT	CC	CC	TT	CC	CC	CC	CC	CC	TT	CC	CC
3H_442563051	A/C	3H	442563051	NA	IBSC_v2	LGC	NA	NA	NA	NA	AA	AA	AA	AA	AA	AA	AA	AA	AA	NN	AA	CC	AA	AA	AA	CC	CC	AA	AA	AA	AA	AA	AA	AA	AA	AA	CC	CC	AA	AA	CC	AA	AA	AA	AA	AA	NN	AA	AA
3H_444252294	C/G	3H	444252294	NA	IBSC_v2	LGC	NA	NA	NA	NA	CC	CC	CC	CC	CC	CC	CC	CC	CC	CC	CC	GG	CC	CC	CC	CC	CC	CC	CC	CC	CC	CC	CC	CC	CC	CC	GG	GG	CC	CC	GG	CC	CC	CC	CC	CC	GG	CC	CC
3H_444252297	T/A	3H	444252297	NA	IBSC_v2	LGC	NA	NA	NA	NA	TT	TT	TT	TT	TT	TT	TT	TT	TT	TT	TT	AA	TT	TT	TT	TT	TT	TT	TT	TT	TT	TT	TT	TT	TT	TT	AA	AA	TT	TT	AA	TT	TT	TT	TT	TT	AA	TT	TT
3H_444252353	C/T	3H	444252353	NA	IBSC_v2	LGC	NA	NA	NA	NA	CC	CC	CC	CC	CC	CC	CC	CC	CC	CC	CC	TT	CC	CC	CC	CC	CC	CC	CC	CC	CC	CC	CC	CC	CC	CC	TT	TT	CC	CC	TT	CC	CC	CC	CC	CC	TT	CC	CC
3H_448011718	A/G	3H	448011718	NA	IBSC_v2	LGC	NA	NA	NA	NA	AA	AA	AA	AA	AA	AA	AA	AA	AA	NN	AA	GG	AA	AA	AA	AA	AA	AA	AA	AA	AA	AA	AA	AA	AA	AA	GG	GG	AA	AA	GG	AA	AA	AA	AA	AA	GG	AA	AA
3H_448188544	C/T	3H	448188544	NA	IBSC_v2	LGC	NA	NA	NA	NA	CC	CC	CC	CC	CC	CC	CC	CC	CC	CC	CC	TT	CC	CC	CC	CC	CC	CC	CC	CC	CC	CC	CC	CC	CC	CC	TT	TT	CC	CC	TT	CC	CC	CC	CC	CC	TT	CC	CC
3H_448188556	A/G	3H	448188556	NA	IBSC_v2	LGC	NA	NA	NA	NA	AA	AA	AA	AA	AA	AA	AA	AA	AA	AA	AA	GG	AA	AA	AA	AA	AA	AA	AA	AA	AA	AA	AA	AA	AA	AA	GG	GG	AA	AA	GG	AA	AA	AA	AA	AA	GG	AA	AA
3H_448188679	T/G	3H	448188679	NA	IBSC_v2	LGC	NA	NA	NA	NA	GG	TT	TT	TT	TT	GG	TT	TT	TT	NN	TT	NN	GG	TT	GG	TT	NN	TT	TT	TT	GG	GG	TT	GG	TT	TT	NN	NN	TT	TT	NN	GG	TT	TT	GG	GG	NN	TT	GG
3H_453798018	G/A	3H	453798018	NA	IBSC_v2	LGC	NA	NA	NA	NA	AA	AA	AA	AA	AA	AA	AA	AA	AA	AA	AA	AA	AA	GG	AA	GG	GG	AA	NN	AA	AA	NN	AA	NN	GG	AA	AA	AA	AA	AA	AA	AA	AA	AA	AA	AA	AA	AA	AA
3H_453798021	G/T	3H	453798021	NA	IBSC_v2	LGC	NA	NA	NA	NA	TT	TT	TT	TT	TT	TT	TT	TT	TT	TT	TT	TT	TT	GG	TT	GG	GG	TT	NN	TT	TT	NN	TT	NN	GG	TT	TT	TT	TT	TT	TT	TT	TT	TT	TT	TT	TT	TT	TT
3H_453798033	G/A	3H	453798033	NA	IBSC_v2	LGC	NA	NA	NA	NA	AA	AA	AA	AA	AA	AA	AA	AA	AA	AA	AA	AA	AA	GG	AA	GG	GG	AA	NN	AA	AA	NN	AA	NN	GG	AA	AA	AA	AA	AA	AA	AA	AA	AA	AA	AA	AA	AA	AA
3H_470819949	G/A	3H	470819949	NA	IBSC_v2	LGC	NA	NA	NA	NA	AA	GA	AA	AA	AA	AA	AA	AA	AA	AA	AA	AA	AA	GA	AA	GG	GG	AA	AA	AA	AA	AA	AA	AA	AA	AA	AA	AA	AA	AA	AA	AA	AA	GA	AA	AA	AA	AA	AA
3H_488415081	C/T	3H	488415081	NA	IBSC_v2	LGC	NA	NA	NA	NA	CC	CT	CC	CC	CC	CC	CC	CC	CT	CT	CC	CT	CC	CC	CC	CT	CT	CC	CC	CC	CC	CC	CT	CC	CT	CC	CT	CC	CC	CC	CC	CC	CC	CC	CT	CC	CC	CC	CC
3H_490134704	T/C	3H	490134704	NA	IBSC_v2	LGC	NA	NA	NA	NA	CC	CC	CC	CC	CC	TT	TT	TC	TT	TT	TC	TC	TT	TT	TT	TC	TC	TT	NN	TT	TT	TT	TC	TT	CC	TC	TC	TC	TT	CC	TC	TC	CC	TT	TC	TT	TC	TC	TC
3H_490134744	C/T	3H	490134744	NA	IBSC_v2	LGC	NA	NA	NA	NA	CT	CT	CT	CT	CT	CC	CC	CC	CC	CC	CC	CC	CC	CC	CC	CC	CC	CC	NN	CC	CC	CC	CC	CC	CT	CC	CC	CC	CC	CT	CC	CC	CT	CC	CC	CC	CC	CC	CC
3H_490245359	G/A	3H	490245359	NA	IBSC_v2	LGC	NA	NA	NA	NA	AA	AA	AA	AA	AA	GG	GG	AA	GG	GG	AA	AA	GG	GG	GG	AA	AA	GG	GG	GG	GG	GG	AA	GG	AA	AA	AA	AA	GG	AA	AA	AA	AA	GG	AA	GG	AA	AA	AA
3H_490257835	G/A	3H	490257835	NA	IBSC_v2	LGC	NA	NA	NA	NA	AA	AA	AA	AA	AA	AA	AA	GG	AA	AA	GG	GG	AA	AA	AA	GG	GG	AA	AA	AA	AA	AA	GG	AA	AA	GG	GG	GG	AA	AA	GG	GG	AA	AA	GG	AA	GG	GG	GG
3H_490799727	C/T	3H	490799727	NA	IBSC_v2	LGC	NA	NA	NA	NA	TT	TT	TT	TT	TT	CC	CC	CC	CC	CC	CC	CC	CC	CC	CC	CC	CC	CC	CC	CC	CC	CC	CC	CC	TT	CC	CC	CC	CC	TT	CC	CC	TT	CC	CC	CC	CC	CC	CC
3H_490805513	C/T	3H	490805513	NA	IBSC_v2	LGC	NA	NA	NA	NA	TT	TT	TT	TT	TT	CC	CC	CC	CC	CC	CC	CC	CC	CC	CC	CC	CC	CC	CC	CC	CC	CC	CC	CC	TT	CC	CC	CC	CC	TT	CC	CC	TT	CC	CC	CC	CC	CC	CC
3H_491083385	C/T	3H	491083385	NA	IBSC_v2	LGC	NA	NA	NA	NA	CC	CC	NN	CC	CC	TT	TT	CC	TT	NN	CC	CC	TT	TT	TT	NN	CC	TT	NN	NN	TT	TT	CC	TT	CC	CC	NN	CC	TT	CC	CC	CC	CC	TT	CC	TT	CC	CC	CC
3H_491353589	G/A	3H	491353589	NA	IBSC_v2	LGC	NA	NA	NA	NA	AA	NN	NN	AA	AA	NN	AA	NN	AA	NN	GG	AA	AA	AA	NN	NN	NN	AA	AA	AA	NN	GG	GG	AA	AA	GG	GG	AA	GG	NN	NN	GG	AA	AA	NN	AA	AA	NN	NN
3H_491353610	A/G	3H	491353610	NA	IBSC_v2	LGC	NA	NA	NA	NA	GG	NN	NN	GG	GG	NN	GG	NN	GG	NN	AA	GG	GG	GG	NN	NN	NN	GG	GG	GG	NN	AA	AA	GG	GG	AA	AA	GG	AA	NN	NN	AA	GG	GG	NN	GG	GG	NN	NN
3H_497824358	G/A	3H	497824358	NA	IBSC_v2	LGC	NA	NA	NA	NA	GG	GG	GG	GG	GG	GG	GG	GG	GG	GG	AA	GG	GG	GG	GG	GG	GG	GG	GG	GG	GG	GG	AA	GG	GG	AA	GG	GG	GG	GG	GG	AA	GG	GG	GG	GG	GG	GG	GG
3H_497825606	A/C	3H	497825606	NA	IBSC_v2	LGC	NA	NA	NA	NA	NN	AA	CC	AA	CC	NN	CC	CC	CC	NN	AA	NN	NN	CC	NN	AA	AA	CC	AA	CC	NN	NN	AA	NN	CC	AA	CC	CC	CC	CC	NN	NN	CC	CC	NN	NN	CC	CC	NN
3H_498136366	A/T	3H	498136366	NA	IBSC_v2	LGC	NA	NA	NA	NA	AA	AA	TT	AA	TT	TT	TT	AA	TT	TT	AA	TT	TT	TT	TT	AA	AA	TT	AA	TT	TT	TT	AA	TT	TT	AA	AA	AA	TT	TT	AA	AA	TT	TT	AA	TT	AA	AA	AA
3H_499064665	A/T	3H	499064665	NA	IBSC_v2	LGC	NA	NA	NA	NA	AA	AA	AA	AA	AA	AA	AA	AA	AA	AA	TT	AA	AA	AA	AA	AA	AA	AA	AA	AA	AA	AA	TT	AA	AA	TT	AA	AA	AA	AA	AA	TT	AA	AA	AA	AA	AA	AA	AA
3H_499064678	T/A	3H	499064678	NA	IBSC_v2	LGC	NA	NA	NA	NA	TT	TT	TT	TT	TT	TT	TT	TT	TT	TT	AA	TT	TT	TT	TT	TT	TT	TT	AA	TT	TT	TT	AA	TT	TT	AA	TT	TT	TT	TT	TT	AA	TT	TT	TT	TT	TT	TT	TT
3H_499064708	T/C	3H	499064708	NA	IBSC_v2	LGC	NA	NA	NA	NA	TT	TT	TT	TT	TT	TT	TT	TT	TT	TT	CC	TT	TT	TT	TT	TT	TT	TT	TT	TT	TT	TT	CC	TT	TT	CC	TT	TT	TT	TT	TT	CC	TT	TT	TT	TT	TT	TT	TT
3H_501347665	A/C	3H	501347665	NA	IBSC_v2	LGC	NA	NA	NA	NA	AA	AA	AA	AA	AA	CC	AA	AA	CC	CC	AA	AA	CC	CC	CC	AA	AA	AA	AA	CC	AA	CC	AA	CC	AA	AA	AA	AA	AA	CC	AA	AA	AA	CC	AA	AA	AA	AA	AA
3H_503102402	C/T	3H	503102402	NA	IBSC_v2	LGC	NA	NA	NA	NA	CC	CC	CC	CC	CC	TT	CC	CC	TT	TT	CC	CC	TT	TT	TT	CC	CC	CC	CC	TT	CC	TT	CC	TT	CC	CC	CC	CC	CC	TT	CC	CC	CC	CC	CC	CC	CC	CC	CC
3H_503102414	G/A	3H	503102414	NA	IBSC_v2	LGC	NA	NA	NA	NA	GG	GG	GG	GG	GG	AA	GG	GG	AA	AA	GG	GG	AA	AA	AA	GG	GG	GG	GG	AA	GG	AA	GG	AA	GG	GG	GG	GG	GG	AA	GG	GG	GG	GG	GG	GG	GG	GG	GG
3H_504097569	G/A	3H	504097569	NA	IBSC_v2	LGC	NA	NA	NA	NA	GG	GG	GG	GG	GG	AA	GG	GG	AA	AA	GG	GG	AA	AA	AA	GG	GG	GG	GG	AA	GG	AA	GG	AA	GG	GG	GG	GG	GG	AA	GG	GG	GG	GG	GG	GG	GG	GG	GG
3H_505757930	G/C	3H	505757930	NA	IBSC_v2	LGC	NA	NA	NA	NA	GG	GG	CC	GG	CC	GG	CC	GG	GG	GG	GG	CC	GG	GG	GG	CC	CC	CC	GG	GG	CC	GG	GG	GG	CC	GG	GG	GG	CC	GG	GG	GG	CC	CC	GG	CC	GG	GG	GG
3H_506644587	C/T	3H	506644587	NA	IBSC_v2	LGC	NA	NA	NA	NA	CC	CC	CC	CC	CC	TT	CC	CC	TT	TT	CC	CC	TT	TT	CC	CC	CC	CC	CC	TT	CC	TT	CC	TT	CC	CC	CC	CC	CC	TT	CC	CC	CC	CC	CC	CC	CC	CC	CC
3H_506941673	A/G	3H	506941673	NA	IBSC_v2	LGC	NA	NA	NA	NA	GG	GG	AA	GG	AA	GG	AA	AA	GG	GG	AA	AA	GG	GG	GG	GG	GG	AA	GG	GG	AA	GG	AA	GG	AA	AA	AA	AA	AA	GG	AA	AA	AA	AA	GG	AA	AA	AA	AA
3H_506954744	G/T	3H	506954744	NA	IBSC_v2	LGC	NA	NA	NA	NA	TT	TT	TT	TT	TT	TT	TT	GG	TT	TT	TT	TT	TT	TT	TT	TT	TT	TT	TT	TT	TT	TT	TT	TT	TT	TT	GG	GG	TT	TT	GG	TT	TT	TT	TT	TT	GG	GG	GG
3H_507871359	A/G	3H	507871359	NA	IBSC_v2	LGC	NA	NA	NA	NA	AA	AA	AA	AA	AA	GG	AA	AA	AA	GG	GG	AA	GG	GG	GG	NN	NN	AA	AA	GG	AA	AA	GG	GG	AA	GG	AA	GG	AA	GG	AA	GG	AA	AA	AA	AA	GG	AA	AA
3H_508773674	G/A	3H	508773674	NA	IBSC_v2	LGC	NA	NA	NA	NA	GG	GG	GG	GG	GG	AA	GG	GG	GG	NN	AA	GG	AA	AA	AA	GG	GG	GG	GG	AA	GG	GG	AA	AA	GG	AA	GG	AA	GG	AA	GG	AA	GG	GG	GG	GG	AA	GG	GG
3H_509077047	A/T	3H	509077047	NA	IBSC_v2	LGC	NA	NA	NA	NA	TT	TT	TT	TT	TT	TT	TT	AA	TT	NN	TT	TT	TT	TT	TT	NN	AA	TT	AA	TT	TT	TT	TT	NN	TT	TT	AA	TT	TT	TT	AA	TT	TT	TT	TT	TT	TT	TT	AA
3H_509077086	T/C	3H	509077086	NA	IBSC_v2	LGC	NA	NA	NA	NA	CC	CC	CC	CC	CC	CC	CC	TT	CC	NN	CC	CC	CC	CC	CC	NN	TT	CC	TT	CC	CC	CC	CC	NN	CC	CC	TT	CC	CC	CC	TT	CC	CC	CC	CC	CC	CC	CC	TT
3H_509145134	C/G	3H	509145134	NA	IBSC_v2	LGC	NA	NA	NA	NA	CC	CC	CC	CC	CC	GG	CC	CC	CC	NN	GG	CC	NN	GG	GG	CC	CC	CC	CC	GG	CC	CC	GG	GG	CC	GG	CC	GG	CC	GG	CC	GG	NN	CC	CC	CC	GG	CC	CC
3H_511050236	A/G	3H	511050236	NA	IBSC_v2	LGC	NA	NA	NA	NA	GG	GG	GG	GG	GG	GG	GG	AA	GG	GG	GG	GG	GG	GG	GG	AA	AA	GG	AA	GG	GG	GG	GG	GG	GG	GG	AA	GG	GG	GG	AA	GG	GG	GG	GG	GG	GG	GG	AA
3H_512678197	T/A	3H	512678197	NA	IBSC_v2	LGC	NA	NA	NA	NA	TT	TT	AA	TT	AA	TT	AA	TT	AA	NN	TT	AA	TT	TT	TT	TT	TT	AA	TT	TT	AA	TT	TT	TT	AA	TT	TT	TT	AA	TT	TT	TT	AA	AA	TT	AA	TT	AA	TT
3H_514095441	T/C	3H	514095441	NA	IBSC_v2	LGC	NA	NA	NA	NA	CC	CC	CC	CC	CC	CC	CC	TT	CC	CC	CC	CC	CC	CC	CC	TT	TT	CC	TT	CC	CC	CC	CC	CC	CC	CC	TT	CC	CC	CC	TT	CC	CC	CC	CC	CC	CC	CC	TT
3H_514095507	C/T	3H	514095507	NA	IBSC_v2	LGC	NA	NA	NA	NA	TT	TT	TT	TT	TT	TT	TT	CC	TT	TT	TT	TT	TT	TT	TT	CC	CC	TT	CC	TT	TT	TT	TT	TT	TT	TT	CC	TT	TT	TT	CC	TT	TT	TT	TT	TT	TT	TT	CC
3H_514217688	G/A	3H	514217688	NA	IBSC_v2	LGC	NA	NA	NA	NA	AA	NN	NN	AA	NN	AA	AA	GG	AA	AA	AA	AA	AA	AA	AA	GG	GG	AA	GG	AA	NN	AA	AA	AA	NN	AA	AA	AA	AA	AA	GG	AA	NN	NN	AA	NN	AA	NN	GG
3H_514217697	G/T	3H	514217697	NA	IBSC_v2	LGC	NA	NA	NA	NA	TT	NN	NN	TT	NN	GG	TT	GG	TT	GG	GG	TT	GG	GG	GG	GG	GG	TT	GG	GG	NN	TT	GG	GG	NN	GG	GG	GG	TT	GG	GG	GG	NN	NN	TT	NN	GG	NN	GG
3H_515844792	T/G	3H	515844792	NA	IBSC_v2	LGC	NA	NA	NA	NA	TT	TT	TT	TT	TT	NN	TT	TT	TT	NN	GG	TT	GG	GG	GG	TT	TT	TT	TT	GG	TT	TT	GG	TT	TT	GG	NN	GG	TT	GG	TT	NN	TT	TT	TT	TT	GG	TT	NN
3H_515844797	G/A	3H	515844797	NA	IBSC_v2	LGC	NA	NA	NA	NA	GG	GG	GG	GG	GG	NN	GG	GG	GG	NN	AA	GG	AA	AA	AA	GG	GG	GG	GG	AA	GG	GG	AA	GG	GG	AA	NN	AA	GG	AA	GG	NN	GG	GG	GG	GG	AA	GG	NN
3H_515844804	C/A	3H	515844804	NA	IBSC_v2	LGC	NA	NA	NA	NA	CC	CC	CC	CC	CC	NN	CC	CC	CC	NN	AA	CC	AA	AA	AA	CC	CC	CC	CC	AA	CC	CC	AA	CC	CC	AA	NN	AA	CC	AA	CC	NN	CC	CC	CC	CC	AA	CC	NN
3H_517334591	T/G	3H	517334591	NA	IBSC_v2	LGC	NA	NA	NA	NA	GG	GG	TT	GG	TT	GG	TT	TT	TT	GG	GG	TT	GG	GG	TT	TT	TT	TT	TT	GG	TT	GG	GG	GG	TT	GG	GG	GG	TT	GG	TT	GG	TT	TT	GG	TT	GG	TT	TT
3H_517334593	T/C	3H	517334593	NA	IBSC_v2	LGC	NA	NA	NA	NA	CC	CC	TT	CC	TT	TT	TT	TT	TT	TT	TT	TT	TT	TT	TT	TT	TT	TT	TT	TT	TT	CC	TT	CC	TT	TT	TT	TT	TT	TT	TT	TT	TT	TT	CC	TT	TT	TT	TT
3H_517335581	A/G	3H	517335581	NA	IBSC_v2	LGC	NA	NA	NA	NA	GG	GG	AA	GG	AA	AA	AA	AA	AA	AA	AA	AA	AA	AA	AA	AA	AA	AA	AA	AA	AA	GG	AA	GG	AA	AA	AA	AA	AA	AA	AA	AA	AA	AA	GG	AA	AA	AA	AA
3H_517335593	G/C	3H	517335593	NA	IBSC_v2	LGC	NA	NA	NA	NA	CC	CC	GG	CC	GG	GG	GG	GG	GG	GG	GG	GG	GG	GG	GG	GG	GG	GG	GG	GG	GG	CC	GG	CC	GG	GG	GG	GG	GG	GG	GG	GG	GG	GG	CC	GG	GG	GG	GG
3H_517335646	G/A	3H	517335646	NA	IBSC_v2	LGC	NA	NA	NA	NA	AA	AA	GG	AA	GG	GG	GG	GG	GG	GG	GG	GG	GG	GG	GG	GG	GG	GG	GG	GG	GG	AA	GG	AA	GG	GG	GG	GG	GG	GG	GG	GG	GG	GG	AA	GG	GG	GG	GG
3H_517639965	C/G	3H	517639965	NA	IBSC_v2	LGC	NA	NA	NA	NA	GG	GG	CC	GG	CC	GG	CC	CC	CC	GG	GG	CC	GG	GG	CC	CC	CC	CC	CC	GG	CC	GG	GG	GG	CC	GG	GG	GG	CC	GG	CC	GG	CC	CC	GG	CC	CC	CC	CC
3H_517639997	G/A	3H	517639997	NA	IBSC_v2	LGC	NA	NA	NA	NA	AA	AA	GG	AA	GG	GG	GG	GG	GG	GG	GG	GG	GG	GG	GG	GG	GG	GG	GG	GG	GG	AA	GG	AA	GG	GG	GG	GG	GG	GG	GG	GG	GG	GG	AA	GG	GG	GG	GG
3H_518221660	G/A	3H	518221660	NA	IBSC_v2	LGC	NA	NA	NA	NA	NN	AA	GG	AA	GG	NN	GG	GG	GG	NN	AA	NN	NN	AA	NN	GG	GG	GG	GG	AA	NN	NN	AA	NN	GG	AA	AA	AA	GG	AA	NN	NN	GG	GG	NN	NN	GG	GG	NN
3H_518645496	A/C	3H	518645496	NA	IBSC_v2	LGC	NA	NA	NA	NA	AA	AA	AA	AA	AA	CC	AA	AA	AA	CC	CC	AA	CC	CC	AA	AA	AA	AA	AA	CC	AA	AA	CC	AA	AA	CC	CC	CC	AA	CC	AA	CC	AA	AA	AA	AA	AA	AA	AA
3H_519523836	C/T	3H	519523836	NA	IBSC_v2	LGC	NA	NA	NA	NA	CC	CC	CC	CC	CC	TT	CC	CC	CC	TT	TT	CC	TT	TT	CC	CC	CC	CC	CC	TT	CC	CC	TT	CC	CC	TT	TT	TT	CC	TT	CC	TT	CC	CC	CC	CC	CC	CC	CC
3H_523723270	G/C	3H	523723270	NA	IBSC_v2	LGC	NA	NA	NA	NA	CC	CC	GG	CC	GG	GG	GG	GG	GG	GG	GG	GG	GG	GG	GG	GG	GG	GG	GG	GG	GG	CC	GG	CC	GG	GG	GG	GG	GG	GG	GG	GG	GG	GG	CC	GG	GG	GG	GG
3H_524261835	T/C	3H	524261835	NA	IBSC_v2	LGC	NA	NA	NA	NA	CC	CC	CC	CC	CC	CC	CC	CC	CC	CC	CC	CC	CC	CC	CC	TT	TT	CC	TT	CC	CC	CC	CC	CC	CC	CC	CC	CC	CC	CC	TT	CC	CC	CC	CC	CC	CC	CC	CC
3H_526164255	A/C	3H	526164255	NA	IBSC_v2	LGC	NA	NA	NA	NA	CC	CC	AA	CC	AA	AA	AA	AA	AA	AA	AA	AA	AA	AA	AA	CC	CC	AA	CC	AA	AA	CC	AA	CC	AA	AA	AA	AA	AA	AA	CC	AA	AA	AA	CC	AA	AA	AA	AA
3H_526173854	G/A	3H	526173854	NA	IBSC_v2	LGC	NA	NA	NA	NA	NN	NN	GG	NN	GG	GG	GG	GG	GG	GG	GG	GG	GG	GG	GG	AA	AA	GG	AA	GG	GG	NN	GG	NN	GG	GG	GG	GG	GG	GG	AA	GG	GG	GG	NN	GG	GG	GG	GG
3H_527080062	C/T	3H	527080062	NA	IBSC_v2	LGC	NA	NA	NA	NA	TT	TT	CC	TT	CC	CC	CC	CC	CC	CC	CC	CC	TT	CC	CC	TT	TT	CC	TT	CC	CC	TT	CC	TT	CC	CC	CC	CC	CC	TT	TT	CC	CC	CC	TT	CC	CC	CC	CC
3H_527297790	T/C	3H	527297790	NA	IBSC_v2	LGC	NA	NA	NA	NA	CC	CC	TT	CC	TT	TT	TT	TT	TT	NN	TT	TT	NN	TT	TT	NN	NN	TT	NN	TT	TT	CC	TT	CC	TT	NN	TT	TT	TT	NN	NN	TT	TT	TT	CC	TT	TT	TT	TT
3H_527562778	T/G	3H	527562778	NA	IBSC_v2	LGC	NA	NA	NA	NA	NN	TT	TG	TT	TT	TT	TG	TT	TT	NN	TT	NN	NN	TT	TT	TT	TT	TT	TT	TT	TT	TT	TG	NN	TG	TT	TG	TT	TT	TT	NN	NN	TT	TT	NN	TT	TT	TT	TT
3H_527585455	G/A	3H	527585455	NA	IBSC_v2	LGC	NA	NA	NA	NA	AA	AA	GG	AA	GG	GG	GG	GG	GG	GG	GG	GG	GG	GG	GG	GG	GG	GG	GG	GG	GG	AA	GG	AA	GG	GG	GG	GG	GG	GG	GG	GG	GG	GG	AA	GG	GG	GG	GG
3H_527585476	C/A	3H	527585476	NA	IBSC_v2	LGC	NA	NA	NA	NA	AA	AA	CC	AA	CC	CC	CC	CC	CC	CC	CC	CC	CC	CC	CC	CC	CC	CC	CC	CC	CC	AA	CC	AA	CC	CC	CC	CC	CC	CC	CC	CC	CC	CC	AA	CC	CC	CC	CC
3H_528551993	A/C	3H	528551993	NA	IBSC_v2	LGC	NA	NA	NA	NA	CC	CC	AA	CC	AA	AA	AA	AA	AA	AA	AA	AA	AA	AA	AA	AA	NN	AA	AA	AA	AA	CC	AA	CC	AA	AA	AA	AA	AA	NN	NN	AA	AA	AA	CC	AA	AA	AA	AA
3H_528957332	C/G	3H	528957332	NA	IBSC_v2	LGC	NA	NA	NA	NA	GG	GG	CC	GG	CC	CC	CC	CC	CC	CC	CC	CC	CC	CC	CC	CC	CC	CC	CC	CC	CC	GG	CC	GG	CC	CC	CC	CC	CC	CC	CC	CC	CC	CC	GG	CC	CC	CC	CC
3H_529107910	C/T	3H	529107910	NA	IBSC_v2	LGC	NA	NA	NA	NA	CC	CC	CC	CC	CC	CC	CC	CC	CC	CC	CC	CC	TT	CC	CC	CC	CC	CC	CC	CC	CC	CC	CC	CC	CC	CC	TT	CC	CC	TT	TT	CC	CC	CC	CC	CC	CC	CC	CC
3H_530113688	A/G	3H	530113688	NA	IBSC_v2	LGC	NA	NA	NA	NA	AA	AA	GG	AA	GG	GG	GG	GG	GG	GG	GG	GG	AA	GG	GG	AA	AA	GG	AA	GG	GG	AA	GG	AA	GG	GG	AA	GG	GG	AA	AA	GG	GG	GG	AA	GG	GG	GG	GG
3H_531272624	G/A	3H	531272624	NA	IBSC_v2	LGC	NA	NA	NA	NA	GG	GG	GG	GG	GG	AA	GG	GG	GG	AA	AA	GG	GG	AA	GG	GG	GG	AA	GG	AA	AA	GG	AA	GG	GG	AA	GG	AA	AA	GG	GG	AA	GG	GG	GG	AA	GG	AA	NN
3H_531272645	C/G	3H	531272645	NA	IBSC_v2	LGC	NA	NA	NA	NA	CC	CC	GG	CC	GG	GG	GG	GG	GG	GG	GG	GG	CC	GG	GG	CC	CC	GG	CC	GG	GG	CC	GG	CC	GG	GG	CC	GG	GG	CC	CC	GG	GG	GG	CC	GG	GG	GG	NN
3H_531272662	T/G	3H	531272662	NA	IBSC_v2	LGC	NA	NA	NA	NA	TT	TT	GG	TT	GG	GG	GG	GG	GG	GG	GG	GG	TT	GG	GG	TT	TT	GG	TT	GG	GG	TT	GG	TT	GG	GG	TT	GG	GG	TT	TT	GG	GG	GG	TT	GG	GG	GG	NN
3H_534960664	C/T	3H	534960664	NA	IBSC_v2	LGC	NA	NA	NA	NA	CC	CC	CC	CC	CC	TT	TT	CC	CC	TT	TT	CC	CC	CC	CC	CC	CC	CC	CC	TT	TT	CC	TT	CC	CC	TT	CC	TT	TT	CC	CC	TT	CC	CC	CC	TT	CC	TT	CC
3H_534960668	T/C	3H	534960668	NA	IBSC_v2	LGC	NA	NA	NA	NA	TT	TT	TT	TT	TT	CC	CC	TT	TT	CC	CC	TT	TT	TT	TT	TT	TT	TT	TT	CC	CC	TT	CC	TT	TT	CC	TT	CC	CC	TT	TT	CC	TT	TT	TT	CC	TT	CC	TT
3H_538029556	A/G	3H	538029556	NA	IBSC_v2	LGC	NA	NA	NA	NA	GG	GG	NN	GG	AA	GG	GG	AA	AA	NN	GG	AA	NN	AA	AA	NN	AA	AA	NN	GG	GG	GG	GG	GG	NN	GG	NN	GG	GG	AA	AA	GG	NN	NN	GG	GG	AA	GG	AA
3H_539800548	T/C	3H	539800548	NA	IBSC_v2	LGC	NA	NA	NA	NA	TT	TT	CC	TT	CC	CC	CC	CC	CC	CC	CC	CC	CC	CC	CC	TT	TT	CC	TT	CC	CC	TT	CC	TT	CC	CC	CC	CC	CC	CC	CC	CC	CC	CC	TT	CC	CC	CC	CC
3H_540876229	G/A	3H	540876229	NA	IBSC_v2	LGC	NA	NA	NA	NA	GG	GG	GG	GG	GG	NN	GG	NN	AA	NN	GG	NN	GG	GG	AA	GG	GG	GG	GG	GG	GG	GG	GG	GG	GG	GG	GG	GG	GG	GG	GG	GG	GG	NN	GG	GG	NN	GG	AA
3H_540876236	G/A	3H	540876236	NA	IBSC_v2	LGC	NA	NA	NA	NA	GG	GG	GG	GG	GG	NN	GG	NN	AA	NN	GG	NN	GG	GG	AA	GG	GG	GG	GG	GG	GG	GG	GG	GG	GG	GG	GG	GG	GG	GG	GG	GG	GG	NN	GG	GG	NN	GG	AA
3H_540876250	G/A	3H	540876250	NA	IBSC_v2	LGC	NA	NA	NA	NA	GG	GG	GG	GG	GG	NN	GG	NN	AA	NN	GG	NN	GG	GG	AA	GG	GG	GG	GG	GG	GG	GG	GG	GG	GG	GG	GG	GG	GG	GG	GG	GG	GG	NN	GG	GG	NN	GG	AA
3H_541487009	C/T	3H	541487009	NA	IBSC_v2	LGC	NA	NA	NA	NA	CC	CC	CC	CC	CC	CC	CC	CC	CC	CC	CC	CC	TT	TT	CC	CC	CC	CC	CC	CC	CC	CC	CC	CC	CC	CC	TT	CC	CC	TT	TT	CC	CC	CC	CC	CC	CC	CC	CC
3H_541907366	A/G	3H	541907366	NA	IBSC_v2	LGC	NA	NA	NA	NA	AA	AA	AA	AA	AA	AA	AA	GG	GG	AA	AA	GG	AA	AA	GG	AA	AA	AA	AA	AA	AA	AA	AA	AA	AA	AA	AA	AA	AA	AA	AA	AA	AA	GG	AA	AA	GG	AA	GG
3H_542015339	T/C	3H	542015339	NA	IBSC_v2	LGC	NA	NA	NA	NA	TT	TT	CC	TT	CC	CC	CC	TT	TT	CC	CC	TT	TT	TT	TT	TT	TT	CC	TT	CC	CC	TT	CC	TT	CC	CC	TT	CC	CC	TT	TT	CC	CC	TT	TT	CC	TT	TT	TT
3H_542015340	T/A	3H	542015340	NA	IBSC_v2	LGC	NA	NA	NA	NA	TT	TT	TT	TT	TT	TT	TT	TT	TT	TT	TT	TT	AA	AA	TT	TT	TT	TT	TT	TT	TT	TT	TT	TT	TT	TT	AA	TT	TT	AA	AA	TT	TT	TT	TT	TT	TT	TT	TT
3H_542015386	G/A	3H	542015386	NA	IBSC_v2	LGC	NA	NA	NA	NA	GG	GG	AA	GG	AA	AA	AA	GG	GG	AA	AA	GG	GG	GG	GG	GG	GG	AA	GG	AA	AA	GG	AA	GG	AA	AA	GG	AA	AA	GG	GG	AA	AA	GG	GG	AA	GG	GG	GG
3H_542331874	T/G	3H	542331874	NA	IBSC_v2	LGC	NA	NA	NA	NA	TT	TT	TT	TT	TT	TT	TT	GG	GG	TT	TT	GG	TT	TT	GG	TT	TT	TT	TT	TT	TT	TT	TT	TT	TT	TT	TT	TT	TT	TT	TT	TT	TT	GG	TT	TT	GG	TT	GG
3H_542331879	C/G	3H	542331879	NA	IBSC_v2	LGC	NA	NA	NA	NA	CC	CC	CC	CC	CC	CC	CC	CC	CC	CC	CC	CC	GG	GG	CC	CC	CC	CC	CC	CC	CC	CC	CC	CC	CC	CC	GG	CC	CC	GG	GG	CC	CC	CC	CC	CC	CC	CC	CC
3H_542737876	T/C	3H	542737876	NA	IBSC_v2	LGC	NA	NA	NA	NA	CC	CC	NN	CC	CC	NN	CC	CC	CC	CC	CC	CC	CC	CC	CC	NN	TT	CC	TT	CC	CC	CC	CC	CC	CC	CC	CC	CC	CC	CC	CC	CC	CC	CC	CC	CC	CC	TT	CC
3H_542737883	T/G	3H	542737883	NA	IBSC_v2	LGC	NA	NA	NA	NA	GG	GG	NN	GG	GG	NN	GG	GG	GG	GG	GG	GG	GG	GG	GG	NN	TT	GG	TT	GG	GG	GG	GG	GG	GG	GG	GG	GG	GG	GG	GG	GG	GG	GG	GG	GG	GG	TT	GG
3H_543121395	C/A	3H	543121395	NA	IBSC_v2	LGC	NA	NA	NA	NA	AA	AA	CC	AA	CC	CC	CC	CC	CC	CC	CC	CC	NN	NN	CC	CC	CC	CC	CC	CC	CC	AA	CC	AA	CC	CC	NN	CC	CC	NN	NN	CC	CC	CC	AA	CC	CC	CC	CC
3H_543121402	C/A	3H	543121402	NA	IBSC_v2	LGC	NA	NA	NA	NA	AA	AA	CC	AA	CC	CC	CC	CC	CC	CC	CC	CC	CC	CC	CC	CC	CC	CC	CC	CC	CC	AA	CC	AA	CC	CC	CC	CC	CC	CC	CC	CC	CC	CC	AA	CC	CC	CC	CC
3H_543125090	A/G	3H	543125090	NA	IBSC_v2	LGC	NA	NA	NA	NA	GG	GG	AA	GG	AA	AA	AA	AA	AA	AA	AA	AA	AA	AA	AA	AA	AA	AA	AA	AA	AA	GG	AA	GG	AA	AA	AA	AA	AA	AA	AA	AA	AA	AA	GG	AA	AA	AA	AA
3H_543646448	T/C	3H	543646448	NA	IBSC_v2	LGC	NA	NA	NA	NA	TT	TT	TT	TT	TT	TT	TT	TT	TT	TT	TT	TT	CC	CC	TT	TT	TT	TT	TT	TT	TT	TT	TT	TT	TT	TT	CC	TT	TT	CC	CC	TT	TT	TT	TT	TT	TT	TT	TT
3H_543646473	T/C	3H	543646473	NA	IBSC_v2	LGC	NA	NA	NA	NA	TT	TT	TT	TT	TT	TT	TT	TT	TT	TT	TT	TT	CC	CC	TT	TT	TT	TT	TT	TT	TT	TT	TT	TT	TT	TT	CC	TT	TT	CC	CC	TT	TT	TT	TT	TT	TT	TT	TT
3H_543658724	C/T	3H	543658724	NA	IBSC_v2	LGC	NA	NA	NA	NA	CC	CC	TT	CC	TT	TT	TT	TT	TT	NN	TT	TT	CC	CC	TT	TT	TT	TT	TT	TT	TT	CC	TT	CC	TT	TT	CC	TT	TT	CC	CC	TT	TT	TT	CC	TT	TT	TT	TT
3H_548571955	G/A	3H	548571955	NA	IBSC_v2	LGC	NA	NA	NA	NA	AA	AA	AA	AA	AA	AA	AA	GG	GG	AA	AA	GG	GG	GG	GG	AA	AA	AA	AA	AA	AA	AA	AA	AA	AA	AA	AA	AA	AA	GG	AA	AA	AA	GG	AA	AA	GG	AA	GG
3H_548572007	A/G	3H	548572007	NA	IBSC_v2	LGC	NA	NA	NA	NA	GG	GG	GG	GG	GG	GG	GG	AA	AA	GG	GG	AA	AA	AA	AA	GG	GG	GG	GG	GG	GG	GG	GG	GG	GG	GG	GG	GG	GG	AA	GG	GG	GG	AA	GG	GG	AA	GG	AA
3H_550216750	C/G	3H	550216750	NA	IBSC_v2	LGC	NA	NA	NA	NA	NN	CC	CC	CC	CC	CC	CC	NN	CC	NN	CC	CC	CC	CC	NN	GG	GG	NN	NN	CC	GG	NN	CC	CC	CC	CC	GG	CC	NN	CC	NN	CC	CC	CC	NN	NN	CC	GG	NN
3H_552910078	T/C	3H	552910078	NA	IBSC_v2	LGC	NA	NA	NA	NA	TT	TT	TT	TT	TT	TT	TT	TT	TT	TT	TT	TT	TT	TT	TT	CC	CC	TT	CC	TT	TT	TT	TT	TT	TT	TT	TT	TT	TT	TT	TT	TT	TT	TT	TT	TT	TT	CC	TT
3H_553834243	C/G	3H	553834243	NA	IBSC_v2	LGC	NA	NA	NA	NA	GG	GG	GG	GG	GG	GG	GG	GG	GG	CC	GG	CC	CC	CC	GG	NN	NN	GG	CC	GG	CC	GG	GG	GG	GG	GG	GG	GG	CC	CC	GG	GG	GG	GG	GG	CC	CC	NN	GG
3H_553834250	G/C	3H	553834250	NA	IBSC_v2	LGC	NA	NA	NA	NA	CC	CC	CC	CC	CC	CC	CC	CC	CC	GG	CC	GG	GG	GG	CC	NN	NN	CC	GG	CC	GG	CC	CC	CC	CC	CC	CC	CC	GG	GG	CC	CC	CC	CC	CC	GG	GG	NN	CC
3H_557554561	C/G	3H	557554561	NA	IBSC_v2	LGC	NA	NA	NA	NA	NN	GG	GG	GG	GG	CG	GG	GG	GG	CC	GG	CC	CC	CG	GG	CG	CG	GG	CG	GG	CC	GG	GG	NN	GG	GG	GG	GG	CG	CG	GG	NN	GG	GG	GG	CC	CG	CG	GG
3H_557572839	G/C	3H	557572839	NA	IBSC_v2	LGC	NA	NA	NA	NA	GG	GG	GG	GG	GG	GG	GG	GG	GG	GG	GG	CC	CC	CC	GG	GG	GG	GG	GG	GG	GG	GG	GG	GG	GG	GG	GG	GG	GG	CC	GG	GG	GG	GG	GG	GG	CC	GG	GG
3H_558720765	G/C	3H	558720765	NA	IBSC_v2	LGC	NA	NA	NA	NA	CC	CC	CC	CC	CC	CC	CC	CC	CC	CC	CC	GG	GG	GG	CC	CC	CC	CC	CC	CC	CC	CC	CC	CC	CC	CC	CC	CC	CC	GG	CC	CC	CC	CC	CC	CC	GG	CC	CC
3H_558854145	A/T	3H	558854145	NA	IBSC_v2	LGC	NA	NA	NA	NA	AT	AT	AT	AT	AA	AT	AT	AT	AT	AT	AT	AA	AA	AA	AT	AT	AT	AT	AT	AT	AT	AT	AT	AT	AT	AT	AA	AT	AA	AA	AT	AT	AT	AT	AT	AT	AA	AT	AT
3H_558855770	C/G	3H	558855770	NA	IBSC_v2	LGC	NA	NA	NA	NA	GG	GG	GG	GG	GG	GG	GG	GG	GG	GG	GG	CC	CC	CC	GG	GG	GG	GG	GG	GG	GG	GG	GG	GG	GG	GG	GG	GG	GG	CC	GG	GG	GG	GG	GG	GG	CC	GG	GG
3H_559148294	C/A	3H	559148294	NA	IBSC_v2	LGC	NA	NA	NA	NA	CC	CC	CC	CC	CC	CC	CC	CC	CC	CC	CC	CC	CC	CC	CC	AA	AA	CC	CC	CC	CC	CC	CC	CC	CC	CC	CC	CC	CC	CC	CC	CC	CC	CC	CC	CC	CC	AA	CC
3H_559682294	G/A	3H	559682294	NA	IBSC_v2	LGC	NA	NA	NA	NA	AA	AA	AA	AA	AA	AA	AA	AA	AA	AA	AA	AA	AA	AA	AA	GG	GG	AA	AA	AA	AA	AA	AA	AA	AA	AA	AA	AA	AA	AA	AA	AA	AA	AA	AA	AA	AA	AA	AA
3H_559801064	A/C	3H	559801064	NA	IBSC_v2	LGC	NA	NA	NA	NA	CC	CC	CC	CC	CC	CC	CC	CC	CC	CC	CC	CC	CC	CC	CC	AA	AA	CC	CC	CC	CC	CC	CC	CC	CC	CC	CC	CC	CC	CC	CC	CC	CC	CC	CC	CC	CC	CC	CC
3H_559801075	G/A	3H	559801075	NA	IBSC_v2	LGC	NA	NA	NA	NA	AA	AA	AA	AA	AA	AA	AA	AA	AA	AA	AA	AA	AA	AA	AA	GG	GG	AA	AA	AA	AA	AA	AA	AA	AA	AA	AA	AA	AA	AA	AA	AA	AA	AA	AA	AA	AA	AA	AA
3H_559880150	C/A	3H	559880150	NA	IBSC_v2	LGC	NA	NA	NA	NA	AA	AA	NN	AA	NN	AA	AA	AA	AA	AA	AA	AA	AA	AA	AA	CC	CC	AA	AA	NN	AA	AA	AA	AA	NN	AA	AA	AA	AA	AA	AA	AA	AA	AA	AA	AA	NN	CC	AA
3H_561302062	A/C	3H	561302062	NA	IBSC_v2	LGC	NA	NA	NA	NA	CC	CC	CC	CC	CC	CC	CC	NN	CC	CC	CC	NN	CC	CC	CC	AA	AA	NN	CC	CC	CC	CC	CC	CC	CC	CC	CC	CC	CC	NN	CC	NN	CC	CC	CC	CC	NN	NN	CC
3H_561302079	T/C	3H	561302079	NA	IBSC_v2	LGC	NA	NA	NA	NA	CC	CC	CC	CC	CC	CC	CC	NN	CC	CC	CC	NN	CC	CC	CC	TT	TT	NN	CC	CC	CC	CC	CC	CC	CC	CC	CC	CC	CC	NN	CC	NN	CC	CC	CC	CC	NN	NN	CC
3H_566698664	T/C	3H	566698664	NA	IBSC_v2	LGC	NA	NA	NA	NA	CC	CC	CC	CC	CC	CC	CC	CC	CC	CC	CC	CC	CC	CC	CC	TT	TT	CC	CC	NN	CC	CC	CC	NN	CC	CC	CC	CC	CC	CC	CC	CC	CC	CC	CC	CC	CC	CC	CC
3H_567166741	C/G	3H	567166741	NA	IBSC_v2	LGC	NA	NA	NA	NA	GG	GG	GG	GG	GG	GG	GG	GG	GG	GG	GG	GG	GG	GG	GG	CC	CC	GG	GG	GG	GG	GG	GG	GG	GG	GG	GG	GG	GG	GG	GG	GG	GG	GG	GG	GG	GG	GG	GG
3H_568174539	G/A	3H	568174539	NA	IBSC_v2	LGC	NA	NA	NA	NA	GG	GG	GG	GG	GG	NN	NN	NN	NN	AA	GG	NN	AA	AA	NN	GG	GG	GG	AA	GG	NN	GG	GG	GG	GG	GG	GG	GG	GG	NN	GG	GG	GG	GG	GG	NN	GG	NN	GG
3H_568575903	C/A	3H	568575903	NA	IBSC_v2	LGC	NA	NA	NA	NA	CC	CC	NN	CC	NN	NN	CC	CC	CC	AA	CC	AA	AA	AA	CC	NN	CC	NN	AA	NN	NN	CC	CC	NN	CC	CC	NN	CC	CC	NN	CC	NN	CC	CC	CC	CC	CC	CC	CC
3H_568582312	A/G	3H	568582312	NA	IBSC_v2	LGC	NA	NA	NA	NA	AA	AA	AA	AA	AA	AA	AA	AA	AA	GG	AA	GG	GG	GG	AA	GG	GG	AA	GG	GG	AA	AA	AA	AA	AA	AA	GG	GG	AA	GG	GG	AA	AA	AA	AA	AA	AA	AA	AA
3H_568582331	G/C	3H	568582331	NA	IBSC_v2	LGC	NA	NA	NA	NA	GG	GG	GG	GG	GG	GG	GG	GG	GG	GG	GG	GG	GG	GG	GG	CC	CC	GG	GG	CC	GG	GG	GG	GG	GG	GG	CC	CC	GG	GG	CC	GG	GG	GG	GG	GG	GG	GG	GG
3H_568712592	T/C	3H	568712592	NA	IBSC_v2	LGC	NA	NA	NA	NA	TT	TT	TT	TT	TT	TT	TT	TT	TT	CC	TT	CC	CC	CC	TT	CC	CC	TT	CC	CC	TT	TT	TT	TT	TT	TT	CC	CC	TT	CC	CC	TT	TT	TT	TT	TT	TT	TT	TT
3H_568713818	C/T	3H	568713818	NA	IBSC_v2	LGC	NA	NA	NA	NA	CC	CC	CC	CC	CC	CC	CC	CC	CC	CC	CC	CC	CC	CC	CC	TT	TT	NN	CC	TT	CC	CC	CC	CC	CC	CC	TT	TT	CC	CC	TT	CC	CC	CC	CC	NN	CC	NN	CC
3H_568713845	A/G	3H	568713845	NA	IBSC_v2	LGC	NA	NA	NA	NA	AA	AA	AA	AA	AA	AA	AA	AA	AA	AA	AA	AA	AA	AA	AA	GG	GG	NN	AA	GG	AA	AA	AA	AA	AA	AA	GG	GG	AA	AA	GG	AA	AA	AA	AA	NN	AA	NN	AA
3H_568986401	G/A	3H	568986401	NA	IBSC_v2	LGC	NA	NA	NA	NA	GG	GG	GG	GG	GG	GG	GG	GG	GG	GG	GG	NN	AA	AA	GG	GG	GG	GG	NN	GG	GG	GG	GG	GG	GG	GG	GG	GG	GG	AA	GG	NN	GG	GG	GG	GG	GG	GG	GG
3H_569508527	G/C	3H	569508527	NA	IBSC_v2	LGC	NA	NA	NA	NA	GG	GG	NN	GG	GG	GG	GG	GG	GG	GG	GG	CC	CC	CC	GG	CC	CC	GG	GG	CC	GG	GG	GG	GG	GG	GG	CC	CC	GG	CC	CC	GG	GG	GG	GG	GG	GG	GG	GG
3H_569508544	T/C	3H	569508544	NA	IBSC_v2	LGC	NA	NA	NA	NA	TT	TT	NN	TT	TT	TT	TT	TT	TT	TT	TT	CC	CC	CC	TT	TT	TT	TT	TT	TT	TT	TT	TT	TT	TT	TT	TT	TT	TT	CC	TT	TT	TT	TT	TT	TT	TT	TT	TT
3H_570002150	T/G	3H	570002150	NA	IBSC_v2	LGC	NA	NA	NA	NA	TT	TT	TT	TT	TT	TT	TT	TT	TT	TT	TT	NN	NN	NN	TT	GG	GG	TT	TT	GG	TT	TT	TT	TT	TT	TT	GG	GG	TT	NN	GG	TT	TT	TT	TT	TT	TT	TT	TT
3H_570801666	G/A	3H	570801666	NA	IBSC_v2	LGC	NA	NA	NA	NA	GG	GG	GG	GG	GG	GG	GG	GG	GG	NN	GG	NN	GG	GG	GG	AA	AA	GG	GG	AA	GG	GG	GG	NN	GG	GG	AA	AA	NN	NN	AA	GG	GG	GG	GG	GG	GG	GG	GG
3H_571785601	C/T	3H	571785601	NA	IBSC_v2	LGC	NA	NA	NA	NA	CC	CC	CC	CC	CC	CC	CC	CC	NN	CC	CC	TT	CC	CC	CC	NN	NN	CC	CC	CC	CC	CC	CC	CC	CC	CC	CC	CC	CC	TT	CC	CC	CC	CC	CC	CC	CC	CC	CC
3H_572238406	T/C	3H	572238406	NA	IBSC_v2	LGC	NA	NA	NA	NA	CC	CC	CC	CC	CC	CC	TT	CC	TT	TT	CC	CC	CC	CC	CC	CC	CC	CC	CC	CC	CC	CC	CC	CC	CC	CC	TT	TT	CC	CC	TT	CC	CC	CC	CC	CC	CC	TT	CC
3H_574098011	C/G	3H	574098011	NA	IBSC_v2	LGC	NA	NA	NA	NA	GG	GG	GG	GG	GG	GG	CC	GG	CC	NN	CC	CC	GG	GG	GG	NN	CC	GG	CC	GG	GG	GG	GG	GG	GG	CC	CC	CC	GG	CC	NN	CC	GG	GG	GG	GG	GG	CC	GG
3H_574671811	G/A	3H	574671811	NA	IBSC_v2	LGC	NA	NA	NA	NA	AA	AA	AA	AA	AA	AA	GG	AA	AA	GG	GG	AA	AA	AA	AA	GG	GG	AA	AA	AA	AA	AA	AA	AA	AA	GG	GG	GG	AA	AA	GG	GG	AA	AA	AA	AA	AA	GG	AA
3H_579383480	G/C	3H	579383480	NA	IBSC_v2	LGC	NA	NA	NA	NA	GG	GG	GG	GG	GG	GG	CC	GG	GG	GG	GG	CC	GG	GG	CC	GG	GG	GG	GG	GG	GG	GG	GG	GG	GG	GG	GG	GG	GG	GG	GG	GG	GG	GG	GG	GG	GG	GG	GG
3H_581412238	G/C	3H	581412238	NA	IBSC_v2	LGC	NA	NA	NA	NA	CC	CC	CC	CC	CC	CC	GG	CC	CC	CC	CC	GG	CC	CC	GG	CC	CC	CC	CC	CC	CC	CC	CC	CC	CC	CC	CC	CC	CC	CC	CC	CC	CC	CC	CC	CC	CC	CC	CC
3H_582536360	C/T	3H	582536360	NA	IBSC_v2	LGC	NA	NA	NA	NA	TT	TT	TT	TT	TT	TT	CC	TT	CC	TT	TT	CC	TT	TT	CC	CC	CC	TT	CC	TT	TT	TT	TT	TT	TT	TT	TT	TT	TT	CC	TT	TT	TT	TT	TT	TT	TT	TT	TT
3H_582897105	C/G	3H	582897105	NA	IBSC_v2	LGC	NA	NA	NA	NA	CC	CC	CC	CC	CC	CC	CC	CC	CC	CC	CC	CC	CC	CC	CC	CC	CC	CC	CC	CC	CC	CC	CC	CC	CC	CC	GG	GG	CC	CC	GG	CC	CC	CC	CC	CC	GG	CC	CC
3H_584406056	C/G	3H	584406056	NA	IBSC_v2	LGC	NA	NA	NA	NA	CC	CC	GG	CC	CC	CC	GG	CC	CC	CC	CC	GG	CC	CC	GG	GG	GG	CC	GG	CC	CC	CC	CC	CC	CC	CC	GG	GG	CC	GG	GG	CC	CC	CC	CC	CC	GG	CC	CC
3H_585208987	T/A	3H	585208987	NA	IBSC_v2	LGC	NA	NA	NA	NA	TT	TT	AA	TT	TT	TT	NN	TT	TT	TT	TT	TT	TT	TT	TT	TT	TT	NN	TT	TT	TT	TT	TT	TT	TT	TT	TT	TT	TT	NN	NN	TT	TT	TT	TT	TT	TT	NN	TT
3H_585700523	G/A	3H	585700523	NA	IBSC_v2	LGC	NA	NA	NA	NA	AA	GG	GG	AA	AA	AA	GG	AA	AA	AA	AA	GG	AA	AA	GG	GG	GG	AA	AA	AA	AA	AA	AA	AA	AA	AA	AA	AA	AA	GG	AA	AA	AA	AA	AA	AA	AA	AA	AA
3H_589722805	A/G	3H	589722805	NA	IBSC_v2	LGC	NA	NA	NA	NA	AA	AA	AA	AA	AA	AA	AA	AA	AA	AA	AA	AA	AA	AA	AA	GG	GG	AA	AA	AA	AA	AA	AA	AA	AA	AA	AA	AA	AA	GG	AA	AA	AA	AA	AA	AA	AA	AA	AA
3H_593080208	A/G	3H	593080208	NA	IBSC_v2	LGC	NA	NA	NA	NA	AA	GG	GG	AA	GG	AA	GG	AA	AA	AA	GG	GG	AA	AA	GG	AA	AA	AA	GG	GG	AA	AA	GG	GG	GG	GG	GG	GG	AA	AA	GG	GG	GG	AA	GG	AA	GG	AA	AA
3H_593080211	G/A	3H	593080211	NA	IBSC_v2	LGC	NA	NA	NA	NA	GG	AA	GG	GG	GG	GG	GG	GG	GG	GG	GG	GG	GG	GG	GG	GG	GG	GG	AA	GG	GG	GG	GG	GG	GG	GG	GG	GG	GG	GG	GG	GG	GG	GG	AA	GG	GG	GG	GG
3H_593563903	G/A	3H	593563903	NA	IBSC_v2	LGC	NA	NA	NA	NA	GG	GG	NN	GG	NN	GG	AA	GG	GG	GG	AA	AA	GG	GG	NN	GG	GG	GG	GG	AA	GG	GG	AA	AA	NN	NN	GA	NN	GG	GG	NN	AA	NN	GG	GG	GG	NN	GG	GG
3H_594146568	G/T	3H	594146568	NA	IBSC_v2	LGC	NA	NA	NA	NA	GG	GG	TT	GG	GG	GG	TT	GG	GG	GG	GG	TT	GG	GG	TT	GG	GG	GG	GG	GG	GG	GG	GG	GG	GG	GG	TT	GG	GG	GG	TT	GG	GG	GG	GG	GG	TT	GG	GG
3H_594147982	A/C	3H	594147982	NA	IBSC_v2	LGC	NA	NA	NA	NA	AA	AA	CC	AA	AA	AA	CC	AA	AA	AA	AA	CC	AA	AA	CC	AA	AA	AA	AA	AA	AA	AA	AA	AA	AA	AA	CC	AA	AA	AA	CC	AA	AA	AA	AA	AA	CC	AA	AA
3H_594391944	A/G	3H	594391944	NA	IBSC_v2	LGC	NA	NA	NA	NA	GG	GG	GG	GG	AA	GG	GG	GG	GG	GG	GG	GG	GG	GG	GG	AA	AA	GG	GG	AA	GG	GG	AA	AA	AA	GG	GG	GG	GG	GG	GG	GG	AA	GG	GG	GG	GG	GG	GG
3H_594392199	G/T	3H	594392199	NA	IBSC_v2	LGC	NA	NA	NA	NA	NN	GG	TT	GG	GG	GG	TT	NN	GG	NN	TT	TT	NN	GG	NN	GG	GG	GG	GG	GG	GG	NN	NN	GG	GG	NN	TT	TT	GG	GG	TT	TT	NN	GG	GG	GG	TT	GG	GG
3H_594619360	C/A	3H	594619360	NA	IBSC_v2	LGC	NA	NA	NA	NA	CC	CC	AA	CC	AA	CC	CC	CC	CC	CC	CC	CC	CC	CC	CC	CC	CC	CC	CC	AA	CC	CC	AA	AA	AA	CC	CC	CC	CC	AA	CC	CC	AA	CC	CC	CC	CC	CC	CC
3H_594728438	A/G	3H	594728438	NA	IBSC_v2	LGC	NA	NA	NA	NA	AA	AA	AA	AA	GG	AA	AA	AA	AA	AA	AA	AA	AA	AA	AA	AA	AA	AA	AA	GG	AA	AA	GG	GG	GG	AA	AA	AA	AA	GG	AA	AA	GG	AA	AA	AA	AA	AA	AA
3H_594740517	A/G	3H	594740517	NA	IBSC_v2	LGC	NA	NA	NA	NA	AA	GG	AA	AA	GG	AA	AA	AA	AA	AA	AA	AA	AA	AA	AA	AA	AA	AA	AA	GG	AA	AA	GG	GG	GG	AA	AA	AA	AA	GG	AA	AA	GG	AA	GG	AA	AA	AA	AA
3H_594740552	A/C	3H	594740552	NA	IBSC_v2	LGC	NA	NA	NA	NA	AA	CC	AA	AA	CC	AA	AA	AA	AA	AA	AA	AA	AA	AA	AA	AA	AA	AA	AA	CC	AA	AA	CC	CC	CC	AA	AA	AA	AA	CC	AA	AA	CC	AA	CC	AA	AA	AA	AA
3H_594833907	C/T	3H	594833907	NA	IBSC_v2	LGC	NA	NA	NA	NA	CC	CC	TT	CC	TT	CC	CC	CC	CC	CC	CC	CC	CC	CC	CC	CC	CC	CC	CC	TT	CC	CC	TT	TT	TT	CC	CC	CC	CC	TT	CC	CC	TT	CC	CC	CC	CC	CC	CC
3H_595374332	T/G	3H	595374332	NA	IBSC_v2	LGC	NA	NA	NA	NA	TT	TT	TT	TT	GG	TT	TT	TT	TT	NN	TT	TT	TT	TT	TT	TT	TT	TT	TT	GG	TT	TT	GG	GG	GG	TT	TT	TT	TT	GG	TT	TT	GG	TT	TT	TT	TT	TT	TT
3H_595665814	G/A	3H	595665814	NA	IBSC_v2	LGC	NA	NA	NA	NA	GG	GG	GG	GG	AA	GG	GG	GG	GG	GG	GG	GG	GG	GG	GG	GG	GG	GG	GG	AA	GG	GG	AA	AA	AA	GG	GG	GG	GG	AA	GG	GG	AA	GG	GG	GG	GG	GG	GG
3H_596517515	G/A	3H	596517515	NA	IBSC_v2	LGC	NA	NA	NA	NA	GG	AA	GG	GG	AA	GG	GG	GG	GG	GG	GG	GG	GG	GG	GG	GG	GG	GG	AA	AA	GG	GG	AA	AA	AA	GG	GG	GG	GG	AA	GG	GG	AA	GG	GG	GG	GG	GG	GG
3H_596517574	C/A	3H	596517574	NA	IBSC_v2	LGC	NA	NA	NA	NA	AA	CC	AA	AA	CC	AA	AA	AA	AA	AA	AA	AA	AA	AA	AA	CC	CC	AA	CC	CC	AA	AA	CC	CC	CC	AA	AA	AA	AA	CC	AA	AA	CC	AA	AA	AA	AA	AA	AA
3H_596601261	C/G	3H	596601261	NA	IBSC_v2	LGC	NA	NA	NA	NA	CC	GG	CC	CC	GG	GG	CC	CC	CC	NN	CC	CC	GG	GG	CC	CC	CC	GG	GG	GG	CC	CC	GG	GG	GG	CC	CC	CC	CC	GG	CC	CC	GG	CC	CC	GG	CC	CC	CC
3H_596601303	T/G	3H	596601303	NA	IBSC_v2	LGC	NA	NA	NA	NA	TT	GG	TT	TT	GG	GG	TT	TT	TT	NN	TT	TT	NN	GG	TT	TT	TT	GG	GG	GG	TT	NN	GG	GG	GG	TT	TT	TT	TT	GG	TT	TT	GG	TT	NN	GG	TT	TT	NN
3H_596601312	G/A	3H	596601312	NA	IBSC_v2	LGC	NA	NA	NA	NA	GG	AA	GG	GG	AA	AA	GG	GG	GG	NN	GG	GG	NN	AA	GG	GG	GG	AA	AA	AA	GG	NN	AA	AA	AA	GG	GG	GG	GG	AA	GG	GG	AA	GG	NN	AA	GG	GG	NN
3H_597308538	C/T	3H	597308538	NA	IBSC_v2	LGC	NA	NA	NA	NA	TT	CC	CC	CC	CC	CC	TT	TT	TT	CC	TT	TT	CC	CC	TT	CC	CC	CC	CC	CC	TT	TT	CC	CC	CC	TT	TT	TT	TT	CC	TT	TT	CC	CC	TT	CC	TT	CC	TT
3H_597308577	G/C	3H	597308577	NA	IBSC_v2	LGC	NA	NA	NA	NA	CC	GG	GG	GG	GG	GG	CC	CC	CC	GG	CC	CC	GG	GG	CC	GG	GG	GG	GG	GG	CC	CC	GG	GG	GG	CC	CC	CC	CC	GG	CC	CC	GG	GG	CC	GG	CC	GG	CC
3H_597777465	G/A	3H	597777465	NA	IBSC_v2	LGC	NA	NA	NA	NA	GG	AA	AA	AA	GG	GG	GG	GG	AA	AA	GG	GG	GG	GG	GG	GG	GG	GG	GG	GG	AA	GG	GG	GG	GG	GG	GG	GG	AA	GG	GG	GG	GG	AA	GG	GG	GG	AA	GG
3H_597777503	G/C	3H	597777503	NA	IBSC_v2	LGC	NA	NA	NA	NA	GG	CC	CC	CC	GG	GG	GG	GG	CC	CC	GG	GG	GG	GG	GG	GG	GG	GG	GG	GG	CC	GG	GG	GG	GG	GG	GG	GG	CC	GG	GG	GG	GG	CC	GG	GG	GG	CC	GG
3H_597789611	G/A	3H	597789611	NA	IBSC_v2	LGC	NA	NA	NA	NA	GG	AA	AA	AA	GG	GG	GG	GG	AA	AA	GG	GG	GG	GG	GG	GG	GG	GG	GG	GG	AA	GG	GG	GG	GG	GG	GG	GG	AA	GG	GG	GG	GG	AA	GG	GG	GG	AA	GG
3H_598830527	A/C	3H	598830527	NA	IBSC_v2	LGC	NA	NA	NA	NA	AA	AA	NN	AA	NN	AA	AA	AA	AA	NN	AA	AA	NN	AA	AA	NN	AA	AC	AA	AC	AA	AA	AA	AA	AA	AA	NN	AA	NN	AA	AA	NN	CC	AA	AA	AA	AA	AA	AA
3H_605209381	G/C	3H	605209381	NA	IBSC_v2	LGC	NA	NA	NA	NA	GG	CC	CC	GG	GG	CC	GG	CC	GG	CC	GG	GG	CC	GG	GG	GG	GG	CC	CC	GG	CC	GG	GG	GG	GG	GG	GG	GG	CC	GG	GG	GG	GG	CC	GG	CC	GG	CC	CC
3H_610697452	A/G	3H	610697452	NA	IBSC_v2	LGC	NA	NA	NA	NA	GG	NN	NN	GG	GG	NN	GG	GG	GG	NN	GG	GG	GG	GG	GG	GG	GG	GG	GG	GG	NN	GG	GG	NN	GG	GG	GG	GG	GG	GG	GG	GG	GG	NN	AA	GG	NN	GG	GG
3H_610697483	C/T	3H	610697483	NA	IBSC_v2	LGC	NA	NA	NA	NA	TT	NN	NN	TT	TT	NN	TT	TT	TT	NN	TT	TT	TT	TT	TT	CC	CC	TT	TT	TT	NN	TT	TT	NN	TT	TT	TT	TT	TT	TT	TT	TT	TT	NN	CC	TT	NN	TT	TT
3H_613863769	T/G	3H	613863769	NA	IBSC_v2	LGC	NA	NA	NA	NA	TT	TT	GG	TT	TT	TT	TT	GG	GG	GG	GG	TT	TT	TT	GG	GG	GG	TT	TT	GG	GG	TT	GG	TT	TT	GG	TT	TT	GG	TT	TT	GG	TT	TT	TT	TT	TT	TT	GG
3H_614516160	G/C	3H	614516160	NA	IBSC_v2	LGC	NA	NA	NA	NA	GG	GG	CC	GG	GG	GG	GG	CC	GG	GG	CC	GG	GG	GG	CC	GG	GG	GG	GG	CC	CC	GG	CC	GG	GG	CC	GG	GG	CC	GG	GG	CC	GG	CC	GG	GG	GG	GG	CC
3H_615132840	A/C	3H	615132840	NA	IBSC_v2	LGC	NA	NA	NA	NA	AA	AA	CC	AA	AA	AA	AA	CC	AA	AA	CC	AA	AA	AA	CC	CC	CC	AA	AA	CC	CC	AA	CC	AA	AA	CC	AA	AA	CC	AA	AA	CC	AA	CC	AA	AA	AA	AA	CC
3H_615377430	C/G	3H	615377430	NA	IBSC_v2	LGC	NA	NA	NA	NA	CC	CC	GG	CC	CC	CC	CC	GG	CC	CC	GG	CC	CC	CC	GG	CC	CC	CC	CC	GG	GG	CC	GG	CC	CC	GG	CC	CC	GG	CC	CC	GG	CC	GG	CC	CC	CC	CC	GG
3H_616207358	A/C	3H	616207358	NA	IBSC_v2	LGC	NA	NA	NA	NA	AA	AA	CC	AA	AA	AA	AA	CC	AA	AA	CC	AA	AA	AA	CC	AA	AA	AA	AA	CC	CC	AA	CC	AA	AA	CC	AA	AA	CC	AA	AA	CC	AA	CC	AA	AA	AA	AA	CC
3H_616207395	G/A	3H	616207395	NA	IBSC_v2	LGC	NA	NA	NA	NA	GG	GG	AA	GG	GG	GG	GG	AA	GG	GG	AA	GG	GG	GG	AA	GG	GG	GG	GG	AA	AA	GG	AA	GG	GG	AA	GG	GG	AA	GG	GG	AA	GG	AA	GG	GG	GG	GG	AA
3H_616661088	G/A	3H	616661088	NA	IBSC_v2	LGC	NA	NA	NA	NA	GG	GG	AA	GG	GG	AA	GG	AA	AA	AA	AA	GG	AA	GG	AA	GG	GG	AA	AA	AA	AA	GG	AA	GG	GG	AA	GG	GG	AA	GG	GG	AA	GG	GG	GG	AA	GG	AA	AA
3H_620460377	A/C	3H	620460377	NA	IBSC_v2	LGC	NA	NA	NA	NA	NN	NN	CC	AA	NN	NN	AA	CC	CC	CC	CC	CC	CC	NN	CC	NN	NN	CC	CC	CC	CC	AA	CC	NN	NN	CC	CC	CC	CC	NN	CC	CC	NN	NN	AA	CC	CC	CC	CC
3H_620573642	A/T	3H	620573642	NA	IBSC_v2	LGC	NA	NA	NA	NA	AA	AA	AA	AA	AA	NN	AA	AA	AA	AA	AA	AA	AA	AA	AA	TT	TT	NN	TT	AA	NN	AA	NN	NN	AA	AA	NN	AA	AA	AA	NN	AA	AA	NN	AA	AA	AA	TT	AA
3H_620573651	T/G	3H	620573651	NA	IBSC_v2	LGC	NA	NA	NA	NA	TT	TT	TT	TT	TT	NN	TT	TT	TT	TT	TT	TT	TT	TT	TT	GG	GG	NN	GG	TT	NN	TT	NN	NN	TT	TT	NN	TT	TT	TT	NN	TT	TT	NN	TT	TT	TT	GG	TT
3H_621483057	C/T	3H	621483057	NA	IBSC_v2	LGC	NA	NA	NA	NA	CC	CC	CC	CC	TT	CC	TT	CC	CC	CC	CC	TT	CC	TT	CC	TT	TT	CC	TT	CC	CC	CC	CC	CC	TT	CC	TT	TT	CC	TT	TT	CC	TT	CC	TT	CC	TT	CC	CC
3H_621796023	A/C	3H	621796023	NA	IBSC_v2	LGC	NA	NA	NA	NA	AA	AA	AA	AA	CC	AA	CC	AA	AA	AA	AA	CC	AA	CC	AA	CC	CC	AA	CC	AA	AA	AA	AA	AA	CC	AA	CC	CC	AA	CC	CC	AA	CC	AA	CC	AA	CC	AA	AA
3H_621817235	G/A	3H	621817235	NA	IBSC_v2	LGC	NA	NA	NA	NA	GG	GG	NN	GG	NN	GG	AA	GG	GG	NN	GG	AA	GG	GG	GG	NN	NN	GG	AA	GG	NN	GG	GG	NN	NN	GG	AA	AA	NN	GG	AA	NN	GG	GG	GG	GG	AA	GG	GG
3H_621965262	C/T	3H	621965262	NA	IBSC_v2	LGC	NA	NA	NA	NA	CC	CC	CC	CC	TT	CC	CC	CC	CC	CC	CC	CC	CC	TT	CC	CC	CC	CC	CC	CC	CC	CC	CC	CC	TT	CC	CC	CC	CC	TT	CC	CC	TT	CC	TT	CC	CC	CC	CC
3H_622190172	T/C	3H	622190172	NA	IBSC_v2	LGC	NA	NA	NA	NA	TT	TT	TT	TT	TT	TT	CC	TT	TT	TT	TT	CC	TT	TT	TT	TT	TT	TT	CC	TT	TT	TT	TT	TT	TT	TT	CC	CC	TT	TT	CC	TT	TT	TT	TT	TT	CC	TT	TT
3H_622785608	G/A	3H	622785608	NA	IBSC_v2	LGC	NA	NA	NA	NA	GG	GG	GG	GG	GG	GG	AA	GG	GG	GG	GG	AA	GG	GG	GG	AA	AA	GG	AA	GG	GG	GG	GG	GG	GG	GG	AA	AA	GG	GG	AA	GG	GG	GG	GG	GG	AA	GG	GG
3H_622964770	A/T	3H	622964770	NA	IBSC_v2	LGC	NA	NA	NA	NA	TT	TT	TT	TT	AA	TT	AA	TT	TT	NN	TT	NN	NN	AA	TT	AA	AA	TT	AA	TT	TT	TT	TT	TT	AA	TT	AA	AA	TT	NN	NN	TT	AA	TT	NN	TT	AA	TT	TT
3H_623103746	C/A	3H	623103746	NA	IBSC_v2	LGC	NA	NA	NA	NA	CC	CC	CC	CC	CC	CC	AA	AA	AA	AA	CC	AA	CC	CC	CC	AA	AA	CC	AA	CC	CC	CC	CC	CC	CC	CC	AA	AA	CC	CC	AA	CC	CC	CC	CC	CC	AA	AA	AA
3H_623130349	G/T	3H	623130349	NA	IBSC_v2	LGC	NA	NA	NA	NA	TT	TT	NN	TT	TT	TT	TT	TT	TT	NN	TT	TT	TT	TT	TT	NN	TT	TT	NN	NN	TT	TT	TT	NN	NN	TT	NN	TT	TT	TT	TT	TT	TT	TT	TT	TT	TT	TT	TT
3H_623131530	G/C	3H	623131530	NA	IBSC_v2	LGC	NA	NA	NA	NA	CC	CC	CC	CC	CC	CC	CC	CC	CC	CC	CC	CC	CC	CC	CC	CC	CC	CC	CC	CC	CC	CC	CC	CC	CC	CC	CC	CC	CC	CC	CC	CC	CC	CC	CC	CC	CC	CC	CC
3H_623372011	T/C	3H	623372011	NA	IBSC_v2	LGC	NA	NA	NA	NA	TT	TT	TT	TT	TT	TT	CC	CC	CC	CC	TT	CC	TT	TT	TT	CC	CC	TT	CC	TT	TT	TT	TT	TT	TT	TT	CC	CC	TT	TT	CC	TT	TT	TT	TT	TT	CC	CC	CC
3H_623649109	T/G	3H	623649109	NA	IBSC_v2	LGC	NA	NA	NA	NA	GG	GG	GG	GG	TT	GG	TT	TT	TT	TT	GG	TT	GG	TT	GG	TT	TT	GG	TT	GG	GG	GG	GG	GG	TT	GG	TT	TT	GG	TT	TT	GG	TT	GG	TT	GG	TT	TT	TT
3H_624134106	C/G	3H	624134106	NA	IBSC_v2	LGC	NA	NA	NA	NA	GG	GG	GG	GG	CC	GG	CC	CC	CC	CC	GG	CC	GG	CC	GG	CC	CC	GG	CC	GG	GG	GG	GG	GG	CC	GG	CC	CC	GG	CC	CC	GG	CC	GG	CC	GG	CC	CC	CC
3H_624134107	G/C	3H	624134107	NA	IBSC_v2	LGC	NA	NA	NA	NA	CC	CC	CC	CC	GG	CC	GG	GG	GG	GG	CC	GG	CC	GG	CC	GG	GG	CC	GG	CC	CC	CC	CC	CC	GG	CC	GG	GG	CC	GG	GG	CC	GG	CC	GG	CC	GG	GG	GG
3H_624134120	T/G	3H	624134120	NA	IBSC_v2	LGC	NA	NA	NA	NA	GG	GG	GG	GG	TT	GG	TT	TT	TT	TT	GG	TT	GG	TT	GG	TT	TT	GG	TT	GG	GG	GG	GG	GG	TT	GG	TT	TT	GG	TT	TT	GG	TT	GG	TT	GG	TT	TT	TT
3H_624911117	G/A	3H	624911117	NA	IBSC_v2	LGC	NA	NA	NA	NA	AA	AA	AA	AA	AA	AA	AA	GG	GG	GG	AA	AA	AA	AA	AA	GG	GG	AA	GG	AA	AA	AA	AA	AA	AA	AA	AA	AA	AA	GG	AA	AA	AA	AA	GG	AA	AA	GG	GG
3H_625370611	G/C	3H	625370611	NA	IBSC_v2	LGC	NA	NA	NA	NA	GG	GG	GG	GG	GG	GG	GG	GG	GG	GG	GG	GG	GG	GG	GG	CC	CC	GG	CC	GG	GG	GG	GG	GG	GG	GG	GG	GG	GG	GG	GG	GG	GG	GG	CC	GG	GG	GG	GG
3H_625402651	T/C	3H	625402651	NA	IBSC_v2	LGC	NA	NA	NA	NA	TT	TT	TT	TT	TT	TT	TT	TT	TT	TT	TT	TT	TT	TT	TT	CC	CC	TT	CC	TT	TT	TT	TT	TT	TT	TT	TT	TT	TT	TT	TT	TT	TT	TT	CC	TT	TT	TT	TT
3H_625407212	G/T	3H	625407212	NA	IBSC_v2	LGC	NA	NA	NA	NA	TT	TT	TT	TT	GG	TT	TT	TT	NN	NN	TT	TT	TT	GG	TT	NN	GG	TT	GG	NN	TT	TT	TT	NN	GG	TT	NN	TT	TT	TT	TT	NN	GG	TT	GG	TT	NN	TT	TT
3H_625618524	T/G	3H	625618524	NA	IBSC_v2	LGC	NA	NA	NA	NA	TT	TT	TT	TT	GG	TT	TT	TT	TT	TT	TT	TT	TT	GG	TT	GG	GG	TT	GG	TT	TT	TT	TT	TT	GG	TT	TT	TT	TT	TT	TT	TT	GG	TT	GG	TT	TT	TT	TT
3H_625826222	T/C	3H	625826222	NA	IBSC_v2	LGC	NA	NA	NA	NA	TT	TT	NN	TT	CC	TT	TT	TT	TT	TT	TT	TT	TT	CC	TT	CC	CC	TT	CC	TT	TT	TT	TT	TT	CC	TT	TT	TT	TT	TT	TT	TT	CC	TT	CC	TT	TT	TT	TT
[truncated: 3,741 more rows]
[truncated: 110 more columns]
