# Supplementary material for: Genome-wide association study of agronomical and root-related traits in spring barley collection grown under field conditions
Source: Front Plant Sci. 2023 Jan 24;14:1077631. doi: 10.3389/fpls.2023.1077631 (PMC9902773; doi:10.3389/fpls.2023.1077631)
Supplement: Supplementary file 8 [file Table_7.xlsx]

## Sheet: Sheet 1
Supplementary Table 7. SNPs and marker-trait associations detected in the study.
								Indicator of significance and sign of mean effect for trait (-1: significant and negative / 0: not significant /+1: significant and positive)															Allelic effect in experiments (exp_1, exp_2, exp_3) and their mean standard error (meanSD) for trait
																							TB				RB				RD				NPT				TNT				PH				LSp
No.	Marker ID	Chromosome	Position	allel1 (REF)	allel2 (ALT)	Frequency REF	Frequency ALT	TB	RB	RD	NPT	TNT	PH	LSp	GNSp	GWSp	GWp	TGW	E1	E2	E3	Total number of significant effects	exp_1	exp_2	exp_3	meanSD	exp_1	exp_2	exp_3	meanSD	exp_1	exp_2	exp_3	meanSD	exp_1	exp_2	exp_3	meanSD	exp_1	exp_2	exp_3	meanSD	exp_1	exp_2	exp_3	meanSD	exp_1	exp_2	exp_3
1	1H_42252	1H	42252	C	T	0.78125	0.21875	0	0	0	0	0	0	0	0	0	0	0	0	0	0	0	-0.0611717	-0.485883	-0.477465	0.43572	-0.000261963	-0.000261963	-0.000261963	0.0692611	0.00834017	-0.338137	-0.448601	0.287425	-0.02644	-0.168676	-0.124196	0.210193	-0.112635	-0.247883	-0.131717	0.216907	0.469591	0.0663176	-0.740426	0.581265	0.0540799	0.159495	0.0251258
2	1H_42262	1H	42262	G	T	0.295302	0.704698	0	0	0	0	0	0	0	0	0	0	0	0	0	0	0	-0.36312	0.125561	-0.199358	0.318349	-0.00275256	-0.0336704	-0.0291613	0.0508899	0.111421	-0.153005	0.3209	0.204844	-0.139085	0.162121	0.034501	0.152341	-0.141209	0.163667	0.0710512	0.157282	-0.358426	-0.358426	-0.358426	0.424453	0.0294169	-0.022121	-0.107641
3	1H_42269	1H	42269	T	C	0.885906	0.114094	0	0	0	0	0	0	0	0	0	0	0	0	0	0	0	0.0961029	0.292579	-0.237338	0.424041	-0.00555149	-0.0988364	-0.0288058	0.0692343	-0.0918148	-0.361921	0.0153562	0.283035	0.0187072	0.0878642	-0.0441622	0.204329	0.00110003	-0.0510357	-0.0149475	0.211942	0.889997	0.131789	-0.6221	0.576324	0.143162	0.109716	-0.0535763
4	1H_44509	1H	44509	C	T	0.455782	0.544218	0	0	0	0	0	0	0	0	0	0	0	0	0	0	0	-0.124509	0.311332	0.0511132	0.289405	-0.00165296	0.0255959	-0.0094309	0.0464004	0.232846	-0.0092661	0.296446	0.187494	-0.0615224	0.110652	0.0732104	0.138845	-0.0418701	0.0928723	0.0985055	0.143449	-0.163001	-0.195463	-0.681955	0.386563	0.0475592	-0.0451693	-0.0767117
5	1H_44522	1H	44522	C	T	0.925	0.075	0	0	0	0	0	0	0	0	0	0	0	0	0	0	0	0.420338	0.0685776	-0.135717	0.582787	0.00683345	-0.211582	-0.0485286	0.0903393	0.0353271	-0.499874	-0.069749	0.38737	0.211008	0.200026	-0.0663944	0.280507	0.212048	0.0849019	-0.0334645	0.291072	0.660942	-0.70172	-0.510391	0.775119	0.234888	0.135866	0.186369
6	1H_44528	1H	44528	G	C	0.537815	0.462185	0	0	0	0	0	0	0	0	0	0	0	0	0	0	0	-0.0687324	0.669124	0.0161896	0.329487	-0.0018851	0.0136814	-0.0198686	0.0506874	0.117969	0.0220909	0.356073	0.214879	-0.0294085	0.223621	0.0260555	0.157733	-0.015679	0.221699	0.0495654	0.163054	-0.222564	-0.343738	-0.438123	0.435399	0.0555141	-0.0333238	-0.0144671
7	1H_44537	1H	44537	A	G	0.551724	0.448276	0	0	0	0	0	0	0	0	0	0	0	0	0	0	0	-0.112651	0.676442	-0.0231969	0.334095	-0.0030964	0.0229791	-0.0324802	0.050985	0.0736016	0.0720798	0.353427	0.214678	-0.0531939	0.228084	0.0144339	0.159827	-0.0383434	0.237645	0.0402367	0.164707	-0.216946	-0.354352	-0.426379	0.442166	0.0647745	-0.0367592	-0.00858982
8	1H_51861	1H	51861	C	T	0.872483	0.127517	0	0	0	0	0	0	0	0	0	0	0	0	0	0	0	-0.327812	0.52131	-0.137285	0.406936	-0.00830058	-0.00781855	0.0131189	0.0664521	0.101702	-0.15937	0.135654	0.271088	-0.154713	0.110681	-0.0493404	0.196017	-0.144265	0.0897394	-0.0388428	0.203192	-0.596328	-0.640172	-0.705108	0.552807	-0.0689926	-0.0446942	-0.155071
9	1H_263584	1H	263584	A	G	0.872483	0.127517	0	1	0	0	0	0	0	0	0	0	0	0	0	0	1	-0.0631258	0.188081	0.105887	0.406074	0.00167705	0.266191	-0.0311288	0.0650053	0.393285	0.223267	0.204807	0.269689	0.0661626	-0.0106357	0.143473	0.195336	0.0801521	-0.0831337	0.183427	0.202381	0.407787	0.68117	0.355572	0.5518	-0.137279	-0.111957	-0.0458155
10	1H_270034	1H	270034	C	T	0.896296	0.103704	0	1	0	0	0	0	0	0	0	0	0	0	0	0	1	0.347715	0.320471	0.173388	0.476424	0.0165687	0.329195	0.0334612	0.0757738	0.811842	0.811842	0.811842	0.315432	0.254923	-2.29708e-05	0.131369	0.224542	0.256451	-0.105319	0.21705	0.232859	0.102825	0.720412	0.341422	0.651469	-0.120868	-0.0941952	-0.016902
11	1H_277673	1H	277673	C	A	0.659864	0.340136	0	0	0	0	0	0	0	0	0	0	0	0	0	0	0	0.0147308	0.526826	-0.140972	0.284516	0.0024109	0.0819928	-0.0090065	0.0464342	0.350865	-0.0615226	0.0856814	0.188546	0.0486036	0.135682	-0.00728247	0.137363	0.06488	0.0294628	0.0378082	0.14243	0.0470455	-0.0445641	-0.565898	0.389127	-0.0621941	-0.0225002	-0.0965369
12	1H_278243	1H	278243	G	A	0.731544	0.268456	0	0	0	0	0	0	0	0	0	0	0	0	0	0	0	-0.0837167	-0.177959	-0.177876	0.331514	0.00801661	0.0835319	-0.0286637	0.0530623	0.202087	0.0746461	0.0907975	0.214899	0.065589	0.0410634	0.00450182	0.158797	0.0656781	0.0282141	0.0417397	0.163958	-0.202915	0.23052	-0.0881422	0.447349	-0.130613	-0.0256326	-0.00237183
13	1H_278248	1H	278248	T	C	0.838926	0.161074	0	0	0	0	0	0	0	0	0	0	0	0	0	0	0	-0.347189	-0.518763	-0.473202	0.433918	-0.00624385	-0.128346	-0.0434683	0.0676339	-0.229696	-0.22674	0.00618543	0.271988	-0.0992977	0.034993	-0.0994349	0.207202	-0.134439	0.0737755	-0.0930111	0.212995	-0.277955	-0.0638354	-0.48986	0.579227	-0.0626609	0.0543245	-0.0327886
14	1H_278255	1H	278255	G	A	0.885906	0.114094	0	0	0	0	0	0	0	0	0	0	0	0	0	0	0	-0.21269	0.770676	-0.279638	0.432814	0.000987352	0.0194819	0.00875705	0.0704374	0.398152	-0.111293	-0.0065904	0.286132	-0.0956353	0.221578	-0.0890754	0.2084	-0.0774839	0.175659	-0.0713652	0.215894	-0.76639	-0.680876	-1.08916	0.585644	-0.136151	-0.0428747	-0.198478
15	1H_289719	1H	289719	T	C	0.385965	0.614035	0	0	0	0	0	0	0	0	0	0	0	0	0	0	0	-0.287449	-0.113132	-0.0776036	0.366034	-0.0014959	-0.0512395	-0.0204339	0.0568806	0.0182112	-0.129782	0.262208	0.218599	-0.123674	0.078811	0.0558391	0.170721	-0.12289	0.106124	0.0943186	0.172191	-0.194405	-0.213396	-0.852128	0.454789	0.0620891	-0.00874413	-0.0769043
16	1H_563833	1H	563833	G	A	0.936	0.064	0	0	0	0	0	0	0	0	0	0	0	0	0	0	0	1.30135	-0.88593	0.961641	1.06943	0.0356459	-0.0103947	0.211053	0.140943	-0.399085	-0.108904	-0.432986	0.595698	0.275206	-0.506098	0.0686067	0.463574	0.127524	-0.717956	-0.0266085	0.465104	2.61673	2.61673	2.61673	1.51556	0.132346	-0.0600321	0.116591
17	1H_691219	1H	691219	G	A	0.93	0.07	0	0	0	0	0	0	0	0	0	0	0	0	0	0	0	-0.658416	-1.38365	-0.315647	0.671153	-0.0611273	-0.174833	-0.081298	0.107273	-0.947459	-0.947459	-0.947459	0.42911	-0.0200738	-0.378653	0.158687	0.335712	-0.00679185	-0.165938	0.232868	0.349352	1.55877	-0.41777	-0.0237429	0.873037	-0.012149	0.0594721	-0.115132
18	1H_945329	1H	945329	A	G	0.688406	0.311594	0	0	0	0	0	0	0	0	0	0	0	0	0	0	0	0.410905	-0.174628	-0.181745	0.333359	0.0114147	0.00320639	-0.0146238	0.0528556	-0.0809185	0.0394012	-0.297176	0.205833	0.152442	-0.161596	-0.164285	0.160072	0.130133	-0.0743049	-0.198925	0.163539	0.829262	0.829262	0.829262	0.440431	0.0149803	0.0387441	0.0255045
19	1H_979165	1H	979165	T	C	0.87234	0.12766	0	0	0	0	0	0	0	0	0	0	0	0	0	0	0	-0.165065	-0.0710636	0.0808551	0.414157	-0.00483947	-0.00483947	-0.00483947	0.0668331	0.308382	0.122445	0.110477	0.272415	0.0702251	0.0291014	0.102491	0.199393	0.104949	0.00567941	0.171753	0.207287	-0.671674	0.23049	0.212391	0.574384	-0.255634	-0.255634	-0.255634
20	1H_1041484	1H	1041484	G	C	0.442177	0.557823	0	0	0	0	0	0	0	0	0	0	0	0	0	0	0	-0.170037	-0.642281	0.0167169	0.303409	0.00804338	0.0163138	-0.0427267	0.0480252	-0.107462	0.180879	0.0684187	0.192097	-0.0180917	-0.184904	0.0355617	0.14505	-0.0169616	0.0567873	0.0242887	0.150301	-0.560342	-0.0796248	-0.0520936	0.409358	-0.0177763	-0.0450941	0.0706181
21	1H_1162375	1H	1162375	C	G	0.87931	0.12069	0	0	0	0	0	0	0	0	0	0	0	0	0	0	0	-0.101693	-0.287756	0.56849	0.633781	-0.021846	-0.0368496	0.11003	0.084707	-0.551028	-0.307049	0.471059	0.378088	0.00167317	-0.327412	0.375008	0.3009	-0.103354	-0.418822	0.355165	0.301387	0.585533	0.141738	0.989338	0.817459	-0.0874648	-0.080303	-0.180014
22	1H_1249276	1H	1249276	G	A	0.778523	0.221477	0	0	0	0	0	0	0	0	0	0	0	0	0	0	0	0.0661664	0.468003	-0.219126	0.335477	-0.0161842	-0.0610327	-0.0176034	0.0543701	0.0222474	-0.283608	-0.106562	0.220792	-0.0635572	0.0965413	-0.201086	0.161108	-0.0882683	-0.0902058	-0.178321	0.166836	0.391369	0.242076	-0.0241317	0.455805	0.0633601	0.0633601	0.0633601
23	1H_1249332	1H	1249332	G	C	0.57047	0.42953	0	0	0	0	0	0	0	0	0	0	0	0	0	0	0	-0.153707	0.116076	0.0531127	0.305223	-0.0201109	-0.117714	-0.00385558	0.0486928	-0.203291	-0.209606	0.116004	0.196387	-0.202941	0.0372483	-0.0640959	0.14582	-0.223829	-0.00949579	-0.0663805	0.150517	0.0812592	-0.0189309	-0.195571	0.410616	0.177377	0.177377	0.177377
24	1H_1249361	1H	1249361	C	T	0.63	0.37	0	0	0	0	0	0	0	0	0	0	0	0	0	0	0	0.426383	0.457818	0.0505661	0.361276	0.0143762	0.124697	0.0283768	0.0593607	0.475111	0.475111	0.475111	0.230145	0.282696	0.131742	0.0095777	0.17441	0.300754	0.0471991	0.0307578	0.179235	-0.137768	0.00839331	-0.108737	0.511046	-0.196419	-0.107024	-0.039298
25	1H_1262756	1H	1262756	C	G	0.877358	0.122642	0	0	0	0	0	0	0	0	0	0	0	0	0	0	0	-0.214852	-0.152448	0.197678	0.503521	-8.54412e-05	0.00353111	0.0299974	0.0761602	0.199042	0.171729	0.111009	0.323654	0.0590357	0.166401	0.179844	0.239858	0.101429	0.0191018	0.184945	0.243354	-0.706223	-0.129854	-0.214394	0.672604	-0.200885	-0.0340342	0.0945238
26	1H_1262760	1H	1262760	A	G	0.245283	0.754717	0	0	0	0	0	0	0	0	0	0	0	0	0	0	0	-0.483314	0.302293	0.140366	0.433498	-0.0357012	-0.0710058	-0.00248684	0.0646825	0.113604	-0.230956	0.581418	0.269408	-0.260809	0.207269	0.0861312	0.20519	-0.267081	-0.0268615	0.127665	0.207447	0.0226048	0.0235778	-0.652194	0.574253	0.0495372	0.0660201	-0.0917001
27	1H_1312604	1H	1312604	C	T	0.791946	0.208054	0	0	0	0	0	0	0	0	0	0	0	0	0	0	0	-0.32292	-0.409014	0.34715	0.379769	-0.0096054	-0.0975532	0.0121752	0.0601809	-0.284525	0.0286416	0.297707	0.239797	-0.227829	-0.0583627	0.144703	0.181153	-0.238003	0.110937	0.114982	0.186901	-0.368101	-0.338716	-0.278398	0.508709	0.181042	-0.038799	0.024428
28	1H_1421661	1H	1421661	T	A	0.835821	0.164179	0	0	0	0	0	0	0	0	0	0	0	0	0	0	0	0.0103384	0.458412	-0.0837073	0.402613	-0.0165273	0.0662922	-0.0104135	0.0647875	0.0103223	-0.0781415	0.117126	0.257193	-0.120118	-0.0574757	-0.122356	0.192502	-0.143404	-0.275463	-0.143193	0.199302	1.21391	0.638378	0.624064	0.52763	0.0548244	0.101651	-0.0734296
29	1H_1421695	1H	1421695	C	A	0.69403	0.30597	0	0	0	0	0	0	0	0	0	0	0	0	0	0	0	-0.388577	0.153141	0.045428	0.340901	0.0105388	0.0105388	0.0105388	0.0530923	0.425185	0.300901	0.0096234	0.211952	-0.122047	0.150991	0.0536531	0.16216	-0.0856821	-0.00129901	0.0703946	0.167544	-0.585657	-0.224702	-0.459208	0.442406	-0.0506361	-0.118164	-0.0529176
30	1H_1421697	1H	1421697	A	G	0.69403	0.30597	0	0	0	0	0	0	0	0	0	0	0	0	0	0	0	-0.388577	0.153141	0.045428	0.340901	0.0105388	0.0105388	0.0105388	0.0530923	0.425185	0.300901	0.0096234	0.211952	-0.122047	0.150991	0.0536531	0.16216	-0.0856821	-0.00129901	0.0703946	0.167544	-0.585657	-0.224702	-0.459208	0.442406	-0.0506361	-0.118164	-0.0529176
31	1H_2037706	1H	2037706	T	C	0.601942	0.398058	0	0	0	0	0	0	0	0	0	0	0	0	0	0	0	-0.377073	-0.377073	-0.377073	0.347898	-0.0130935	-0.124091	-0.0078952	0.0562657	-0.149359	0.0812689	0.243478	0.232191	-0.175783	-0.225693	0.116515	0.170101	-0.193563	-0.144723	0.0477014	0.177092	-0.984932	-0.604702	-0.22576	0.460459	0.0180909	-0.00957532	0.0403687
32	1H_2113034	1H	2113034	C	T	0.830882	0.169118	0	0	0	0	0	0	0	0	0	0	0	0	0	0	0	0.203601	0.589595	-0.182865	0.387135	-0.0111127	0.0726496	-0.0184572	0.0636252	0.028998	-0.0958246	0.150447	0.261761	-0.0127441	-0.0106389	-0.181684	0.182602	-0.0610698	-0.244052	-0.197643	0.189522	1.34704	1.34704	1.34704	0.530884	0.0714991	0.0824708	-0.0988725
33	1H_2113041	1H	2113041	G	C	0.772059	0.227941	0	0	0	0	0	0	0	0	0	0	0	0	0	0	0	0.231922	0.636781	-0.148505	0.352987	-0.0128197	0.0393665	0.00158422	0.0577513	0.0453736	-0.16429	0.21592	0.237245	0.0900816	-0.026726	-0.102439	0.166317	0.0671469	-0.222015	-0.111864	0.172592	0.847799	0.267841	-0.00965444	0.486488	-0.032609	0.070256	-0.126537
34	1H_2113057	1H	2113057	G	A	0.838235	0.161765	0	0	0	0	0	0	0	0	0	0	0	0	0	0	0	0.384348	-0.339944	-0.0758245	0.437833	0.0220893	-0.0313922	-0.0505203	0.0695561	-0.443257	0.153911	-0.881311	0.280914	0.132035	-0.119321	-0.0330062	0.204296	0.134278	0.126251	-0.0804249	0.211138	0.187709	0.554888	0.612954	0.591424	0.0424099	0.0011837	0.135923
35	1H_2114650	1H	2114650	T	C	0.605769	0.394231	0	0	0	0	0	0	0	0	0	0	0	0	0	0	0	-0.388083	-0.249176	0.360625	0.373266	-0.0051199	-0.0496639	0.0364225	0.0585247	-0.233095	0.0936403	0.576692	0.233307	-0.121742	0.098791	0.142219	0.178543	-0.0976687	0.108216	0.163243	0.182091	-0.903998	-0.50119	-0.247719	0.47254	0.0104435	-0.0462527	0.0797637
36	1H_2136253	1H	2136253	A	G	0.397059	0.602941	0	0	0	0	0	0	0	0	0	0	0	0	0	0	0	-0.151677	-0.353105	0.0678501	0.368142	-0.016175	-0.115815	0.00568077	0.0589786	-0.542998	-0.542998	-0.542998	0.247109	-0.0728682	-0.102751	0.0767657	0.168311	-0.126963	-0.109298	-0.000149477	0.174252	-0.0435981	-0.251515	-0.332447	0.501348	0.0505736	0.047328	-0.0876175
37	1H_2136254	1H	2136254	T	C	0.397059	0.602941	0	0	0	0	0	0	0	0	0	0	0	0	0	0	0	-0.151677	-0.353105	0.0678501	0.368142	-0.016175	-0.115815	0.00568077	0.0589786	-0.542998	-0.542998	-0.542998	0.247109	-0.0728682	-0.102751	0.0767657	0.168311	-0.126963	-0.109298	-0.000149477	0.174252	-0.0435981	-0.251515	-0.332447	0.501348	0.0505736	0.047328	-0.0876175
38	1H_2136299	1H	2136299	A	G	0.602941	0.397059	0	0	0	0	0	0	0	0	0	0	0	0	0	0	0	0.151677	0.353105	-0.0678501	0.368142	0.016175	0.115815	-0.00568077	0.0589786	0.542998	0.542998	0.542998	0.247109	0.0728682	0.102751	-0.0767657	0.168311	0.126963	0.109298	0.000149477	0.174252	0.0435981	0.251515	0.332447	0.501348	-0.0505736	-0.047328	0.0876175
39	1H_2205179	1H	2205179	G	A	0.863971	0.136029	0	0	0	0	0	0	0	0	0	0	0	0	0	0	0	0.317911	0.0114626	-0.330421	0.416223	0.013062	-0.140124	-0.0149893	0.0682255	0.239722	-0.289769	-0.356836	0.278461	0.130583	-0.131937	-0.162748	0.19931	0.0906299	-0.242843	-0.134888	0.205857	0.0658724	-0.428427	-0.746731	0.560638	0.110073	0.144974	0.041216
40	1H_2205191	1H	2205191	G	A	0.790441	0.209559	0	0	0	0	0	0	0	0	0	0	0	0	0	0	0	-0.227673	-0.904889	-0.393911	0.403754	-0.020527	-0.124	-0.0820221	0.0621369	-0.531871	-0.531871	-0.531871	0.245623	-0.0284775	-0.143079	-0.0421012	0.191287	-0.0192526	0.0872702	-0.0616561	0.194773	-0.354355	-0.352583	-0.504986	0.537255	-0.0985873	-0.0236423	-0.0664907
41	1H_2205209	1H	2205209	T	C	0.654412	0.345588	0	0	0	0	0	0	0	0	0	0	0	0	0	0	0	0.0567366	-0.590945	-0.464355	0.32963	-0.00730502	-0.00730502	-0.00730502	0.0511567	-0.232332	-0.232332	-0.232332	0.206574	0.0652079	-0.181973	-0.128596	0.156625	0.0510956	-0.100347	-0.127416	0.160597	-0.207443	-0.507684	-0.812588	0.438952	-0.0150998	0.0570383	-0.0270773
42	1H_2585445	1H	2585445	T	C	0.891667	0.108333	0	0	0	0	0	0	0	0	0	0	0	0	0	0	0	0.288227	-0.1247	-0.240147	0.474999	0.0165436	-0.131108	-0.0257231	0.077554	0.332303	-0.264682	-0.737606	0.313677	0.0662595	-0.141945	-0.158458	0.231027	-0.0298749	-0.213273	-0.164396	0.242903	-0.0521721	0.17825	-0.182592	0.65343	0.146387	0.0933621	0.0359813
43	1H_2669176	1H	2669176	C	T	0.389262	0.610738	0	0	0	0	0	0	0	0	0	0	0	0	0	0	0	-0.173426	-0.295694	0.0675673	0.296707	-0.00900301	-0.0647709	-0.0168057	0.047474	-0.477242	-0.477242	-0.477242	0.191906	-0.164706	-0.0530344	0.0351207	0.142067	-0.184482	0.0386933	-0.0105271	0.146684	0.0879272	-0.115522	0.0249778	0.401015	0.0959372	0.0250131	-0.0126231
44	1H_2669201	1H	2669201	A	G	0.946309	0.0536913	0	0	0	0	0	0	0	0	0	0	0	0	0	0	0	0.126651	0.32259	0.0398739	0.612203	-0.0132337	-0.0553959	0.0489739	0.0992338	0.062889	-0.272038	0.259723	0.404392	0.284183	-0.0975824	0.159574	0.293765	0.340935	-0.0765851	0.163949	0.304057	-0.826263	-0.990815	-1.13425	0.827449	-0.294651	0.00282215	-0.151728
45	1H_2669208	1H	2669208	A	G	0.389262	0.610738	0	0	0	0	0	0	0	0	0	0	0	0	0	0	0	-0.173426	-0.295694	0.0675673	0.296707	-0.00900301	-0.0647709	-0.0168057	0.047474	-0.477242	-0.477242	-0.477242	0.191906	-0.164706	-0.0530344	0.0351207	0.142067	-0.184482	0.0386933	-0.0105271	0.146684	0.0879272	-0.115522	0.0249778	0.401015	0.0959372	0.0250131	-0.0126231
46	1H_2669213	1H	2669213	C	T	0.389262	0.610738	0	0	0	0	0	0	0	0	0	0	0	0	0	0	0	-0.173426	-0.295694	0.0675673	0.296707	-0.00900301	-0.0647709	-0.0168057	0.047474	-0.477242	-0.477242	-0.477242	0.191906	-0.164706	-0.0530344	0.0351207	0.142067	-0.184482	0.0386933	-0.0105271	0.146684	0.0879272	-0.115522	0.0249778	0.401015	0.0959372	0.0250131	-0.0126231
47	1H_2739242	1H	2739242	G	A	0.905172	0.0948276	0	0	0	0	0	0	0	0	0	0	0	0	0	0	0	0.492473	0.12665	-0.207963	0.582142	0.00924272	-0.000369162	-0.00590182	0.0942976	-0.22184	0.21769	-0.710312	0.381094	0.12183	-0.0714937	-0.183892	0.263904	-0.00472987	0.0683927	-0.255148	0.269633	0.113354	0.15343	0.23343	0.793875	0.278305	-0.0324339	0.174929
48	1H_2759844	1H	2759844	T	A	0.735849	0.264151	0	0	0	0	0	0	0	0	-1	0	0	0	0	0	1	0.00944293	0.788591	0.0363903	0.382661	0.00354856	0.195609	0.0210789	0.060254	0.383305	0.330995	0.217193	0.24447	0.160778	0.242357	0.010412	0.184554	0.228908	0.220221	0.0640507	0.192523	-0.204621	0.463859	0.334877	0.508549	-0.292295	-0.043169	0.0337848
49	1H_3195661	1H	3195661	G	C	0.926056	0.0739437	0	0	0	0	0	0	0	0	0	0	0	0	0	0	0	0.417011	0.938313	-0.145134	0.652781	-0.0287399	0.175208	0.0050992	0.10652	-0.153718	0.263335	0.464899	0.433616	0.0525333	-0.132901	-0.305864	0.310322	-0.0164778	-0.407744	-0.341944	0.320409	1.06262	0.557704	0.733642	0.885528	0.068159	0.101233	-0.00371652
50	1H_3195686	1H	3195686	T	C	0.926056	0.0739437	0	0	0	0	0	0	0	0	0	0	0	0	0	0	0	0.417011	0.938313	-0.145134	0.652781	-0.0287399	0.175208	0.0050992	0.10652	-0.153718	0.263335	0.464899	0.433616	0.0525333	-0.132901	-0.305864	0.310322	-0.0164778	-0.407744	-0.341944	0.320409	1.06262	0.557704	0.733642	0.885528	0.068159	0.101233	-0.00371652
51	1H_3195699	1H	3195699	C	G	0.926056	0.0739437	0	0	0	0	0	0	0	0	0	0	0	0	0	0	0	0.417011	0.938313	-0.145134	0.652781	-0.0287399	0.175208	0.0050992	0.10652	-0.153718	0.263335	0.464899	0.433616	0.0525333	-0.132901	-0.305864	0.310322	-0.0164778	-0.407744	-0.341944	0.320409	1.06262	0.557704	0.733642	0.885528	0.068159	0.101233	-0.00371652
52	1H_3729845	1H	3729845	G	C	0.886792	0.113208	0	0	0	0	0	0	0	0	0	0	0	0	0	0	0	0.245646	-0.234427	-0.20254	0.496796	0.0470223	-0.0318919	-0.0150903	0.0854943	0.428501	-0.0234046	0.0808774	0.346908	0.0807341	-0.2158	-0.193309	0.228908	0.0570661	-0.283245	-0.227465	0.241544	0.751354	0.923223	0.488824	0.692066	-0.0922886	0.109318	0.141736
53	1H_3729868	1H	3729868	C	A	0.943396	0.0566038	0	0	0	0	0	0	0	0	0	0	0	0	0	0	0	0.477554	0.720523	0.354964	0.714139	-0.00288391	0.161353	0.0975047	0.120961	-0.00703298	0.5419	-0.0123653	0.491466	0.0362665	-0.163134	-0.280143	0.327961	0.0643854	-0.479067	-0.303495	0.344197	0.414441	-0.161749	2.5104	0.983489	0.214935	0.173907	0.226521
54	1H_4129509	1H	4129509	A	G	0.109375	0.890625	0	0	0	0	0	0	0	0	0	0	0	0	0	0	0	-0.282135	0.0397352	0.225819	0.46806	-0.0218034	0.119113	0.00134084	0.0761831	-0.328298	0.259504	0.427067	0.308582	-0.0480919	0.203957	0.161837	0.229618	0.0272481	0.304868	0.156721	0.23911	0.0947916	-0.0638842	0.337084	0.59841	-0.124873	-0.0625285	-0.00718212
55	1H_4129526	1H	4129526	C	T	0.9375	0.0625	0	0	0	0	0	0	0	0	0	0	0	0	0	0	0	-0.510365	0.387279	-0.324668	0.638369	-0.0205921	-0.051655	-0.0657463	0.102156	0.156908	-0.845012	-0.496349	0.406214	-0.186172	0.338064	-0.0213975	0.311257	-0.0877669	0.399654	0.0354828	0.322591	1.05848	0.267268	-2.1483	0.802474	-0.0189558	0.078473	-0.227915
56	1H_4129530	1H	4129530	C	G	0.875	0.125	0	0	0	0	0	0	0	0	0	0	0	0	0	0	0	0.165748	-1.08546	-0.0331186	0.486794	0.00512721	-0.0213814	-0.110219	0.0766435	-0.298557	0.191571	-0.528775	0.306216	0.0540808	-0.503996	-0.1237	0.236879	0.0290983	-0.264361	-0.187884	0.245455	-0.136687	0.637263	0.474579	0.617244	0.00468565	-0.0242557	0.235564
57	1H_4129572	1H	4129572	G	A	0.734375	0.265625	0	0	0	0	0	0	0	0	0	0	0	0	0	0	0	0.0409341	-0.258406	0.302102	0.356196	-0.00679547	-0.117438	0.0546253	0.0566815	-0.256229	-0.249979	0.271737	0.227167	0.0633932	-0.000559812	0.183704	0.173505	0.0548638	0.116688	0.136425	0.179872	-0.552664	-0.552664	-0.552664	0.44649	0.0225233	0.00510246	-0.0512133
58	1H_4161256	1H	4161256	T	C	0.697987	0.302013	0	0	0	0	0	0	0	0	0	0	0	0	0	0	0	-0.000390489	-0.169373	0.213225	0.316595	-0.00588345	-0.139353	0.0540165	0.0505909	-0.137177	-0.297471	-0.211226	0.204715	0.00721778	-0.0957155	0.112346	0.151484	-0.0522132	-0.0602732	0.0902009	0.156572	-0.62136	-0.546399	-0.617865	0.425084	0.0747244	0.0184206	-0.0574648
59	1H_4183083	1H	4183083	G	T	0.788591	0.211409	0	0	0	0	0	0	0	0	0	0	0	0	0	0	0	-0.167864	0.504141	0.00590665	0.353642	0.00260846	0.00260846	0.00260846	0.0563772	0.330266	-0.0818942	0.101918	0.230119	-0.0965742	0.239977	-0.0167369	0.169405	-0.0268871	0.12852	0.0434497	0.175344	0.210466	0.611783	0.090848	0.478277	-0.108983	-0.0708346	-0.0629664
60	1H_4212092	1H	4212092	C	T	0.76	0.24	0	0	0	0	0	0	0	0	0	0	0	0	0	0	0	0.017873	0.313895	0.34709	0.407838	-0.00718466	-0.0279584	0.066503	0.0627698	0.360556	-0.0165901	-0.513418	0.253055	0.188232	0.168437	0.205973	0.19489	0.188114	-0.0426477	0.255539	0.195979	-0.139004	-0.1121	0.561781	0.532333	-0.057696	-0.0216612	0.0427871
61	1H_4212150	1H	4212150	T	C	0.832215	0.167785	0	0	0	0	0	0	0	0	0	0	0	0	0	0	0	-0.0364773	0.341366	0.0324687	0.408728	0.0165228	0.0165228	0.0165228	0.0641137	0.419811	0.242734	0.325609	0.259518	-0.0165137	0.101426	-0.0449447	0.195111	0.0438717	0.10256	0.0474746	0.200913	-0.072665	0.620913	0.905323	0.548498	-0.134034	-0.0917293	0.0139991
62	1H_4333082	1H	4333082	G	A	0.697987	0.302013	0	0	0	0	0	0	0	0	0	0	0	0	0	0	0	-0.288032	-0.513562	0.259771	0.318807	-0.00406367	-0.143044	0.0249083	0.0510613	-0.241749	-0.128392	0.12236	0.206449	-0.155615	0.028812	0.167748	0.152948	-0.183542	0.178908	0.145239	0.157864	-0.651778	-0.679405	-0.470351	0.429211	0.0440427	-0.0130566	-0.0191913
63	1H_4333093	1H	4333093	G	T	0.610738	0.389262	0	0	0	0	0	0	0	0	0	0	0	0	0	0	0	-0.143743	-0.409261	0.142196	0.304781	0.00294224	-0.177828	0.018463	0.0484659	-0.0859459	-0.225443	-0.146101	0.19599	-0.118653	-0.000566963	0.0885448	0.145965	-0.177701	0.0829054	0.0694137	0.150627	-0.57109	-0.540574	-0.551112	0.409109	0.0943642	0.0204245	-0.00721181
64	1H_4333111	1H	4333111	C	G	0.912752	0.0872483	0	0	0	0	0	0	0	0	0	0	0	0	0	0	0	0.28666	0.14143	-0.229014	0.475769	0.0178563	-0.110827	-0.0139813	0.0776935	0.398025	0.398025	0.398025	0.316114	0.0546329	-0.0634809	-0.156386	0.229154	-0.029721	-0.194303	-0.153554	0.237544	0.0611004	0.193573	-0.300289	0.649201	0.1606	0.0956077	0.027949
65	1H_4333150	1H	4333150	G	C	0.791946	0.208054	0	1	0	0	0	0	0	0	0	0	0	0	0	0	1	0.0931905	0.560881	0.126693	0.371332	0.0191647	0.237391	0.0248891	0.0581751	0.464981	0.308497	0.240106	0.237058	0.0962862	0.241339	0.0311659	0.177438	0.119856	0.219181	0.0724146	0.182919	0.266294	0.508306	0.678393	0.499645	-0.0989578	-0.101016	-0.00167828
66	1H_4405370	1H	4405370	G	A	0.785714	0.214286	0	0	0	0	0	0	0	0	0	0	0	0	0	0	0	0.296245	-0.0895381	-0.261464	0.383051	-0.00207435	0.0448735	-0.0621868	0.0612512	-0.417808	0.318212	-0.331707	0.241603	0.0818798	-0.168456	-0.136865	0.184103	0.0642167	-0.0779523	-0.185756	0.189794	0.413128	0.661409	0.827173	0.507381	0.0578027	0.00176754	0.0968177
67	1H_4405391	1H	4405391	C	G	0.335714	0.664286	0	0	0	0	0	0	0	0	0	0	0	0	0	0	0	-0.381243	0.123979	0.334433	0.319644	-0.000818728	0.0532723	0.0491788	0.0512313	0.21562	-0.0709979	0.44467	0.206883	-0.13311	0.188109	0.174648	0.153992	-0.105892	0.181052	0.195178	0.159036	-0.385908	-0.335851	-0.287336	0.430795	-0.0990686	-0.0588154	-0.0905745
68	1H_4625950	1H	4625950	G	A	0.908257	0.0917431	0	0	0	0	0	0	0	0	0	0	0	0	0	0	0	0.314363	0.316624	-0.0111975	0.575712	0.0284609	-0.0625267	0.0761003	0.0868008	0.545986	-0.315648	-0.904031	0.376688	0.167721	0.0782339	-0.084173	0.280917	-0.000312232	-0.0574946	-0.0485062	0.293858	-0.53167	0.032068	-0.397457	0.777981	0.0695848	0.0344859	0.0400124
69	1H_4625974	1H	4625974	T	C	0.93578	0.0642202	0	0	0	0	0	0	0	0	0	0	0	0	0	0	0	-0.13325	-0.45357	-0.62929	0.640483	-0.0320615	-0.143781	-0.101083	0.0962864	-0.232041	-0.734211	0.2328	0.422271	0.299403	0.154315	-0.0189498	0.312688	0.348599	0.446391	0.016094	0.325907	-1.14231	-1.14231	-1.14231	0.852111	-0.33808	-0.33808	-0.33808
70	1H_4653948	1H	4653948	A	G	0.893805	0.106195	0	0	0	0	0	0	0	0	0	0	0	0	0	0	0	0.558822	0.542796	-0.18627	0.512436	0.032284	-0.062887	0.00279926	0.0804547	0.426967	-0.132525	-0.65527	0.33928	0.154287	0.0302579	-0.168041	0.249137	-0.0420295	-0.0779228	-0.203651	0.258189	-0.25147	0.0283152	-0.1091	0.682787	0.177118	0.103094	0.0101218
71	1H_4653963	1H	4653963	C	T	0.681416	0.318584	0	0	0	0	0	0	0	0	0	0	0	0	0	0	0	0.0389932	-0.649613	-0.269307	0.380004	-0.0234543	-0.0164221	-0.0516032	0.0574276	-0.555474	-0.555474	-0.555474	0.237115	-0.059689	-0.422012	-0.207129	0.181852	-0.116119	-0.260088	-0.253746	0.188262	0.488756	0.148321	0.976202	0.478175	0.0210251	0.02856	0.0452072
72	1H_4653983	1H	4653983	T	C	0.678571	0.321429	0	0	0	0	0	0	0	0	0	0	0	0	0	0	0	0.0289353	-0.632511	-0.293443	0.383324	-0.0233811	-0.0121759	-0.0540928	0.0579536	-0.536069	-0.536069	-0.536069	0.23878	-0.0793956	-0.0793956	-0.0793956	0.182713	-0.141992	-0.288618	-0.26762	0.188436	0.50659	0.118452	1.00967	0.480156	0.0300678	0.0352105	0.0471241
73	1H_4667163	1H	4667163	G	C	0.321918	0.678082	0	0	0	0	0	0	0	0	0	0	0	0	0	0	0	-0.0213892	0.500931	0.288682	0.327447	0.0204419	0.0347432	0.0442209	0.0515427	0.506191	0.506191	0.506191	0.205238	0.0116842	0.307623	0.17707	0.15594	0.0204938	0.192571	0.197275	0.160823	-0.235704	0.137966	-0.834661	0.433833	-0.0117405	-0.059929	-0.0565853
74	1H_4770577	1H	4770577	C	T	0.798658	0.201342	0	1	0	0	0	0	0	0	0	0	0	0	0	0	1	0.132475	0.581006	0.111319	0.372495	0.0206027	0.244681	0.0296573	0.058396	0.514338	0.514338	0.514338	0.238528	0.109963	0.260047	0.0223586	0.178082	0.129602	0.161534	0.0694092	0.183757	0.232129	0.534239	0.698857	0.501621	-0.112293	-0.113992	-0.0119956
75	1H_4770600	1H	4770600	C	T	0.798658	0.201342	0	1	0	0	0	0	0	0	0	0	0	0	0	0	1	0.132475	0.581006	0.111319	0.372495	0.0206027	0.244681	0.0296573	0.058396	0.514338	0.514338	0.514338	0.238528	0.109963	0.260047	0.0223586	0.178082	0.129602	0.161534	0.0694092	0.183757	0.232129	0.534239	0.698857	0.501621	-0.112293	-0.113992	-0.0119956
76	1H_4770608	1H	4770608	C	T	0.919463	0.0805369	0	0	0	0	0	0	0	0	0	0	0	0	0	0	0	-0.322831	-0.649659	-0.18897	0.503336	-0.033654	-0.191057	0.0173338	0.0814379	-0.217323	-0.565799	0.289981	0.332972	0.0511607	-0.234683	0.0488881	0.242258	0.0584321	-0.00609042	0.0706658	0.251182	-1.22659	-1.22659	-1.22659	0.677762	-0.337997	0.03236	-0.191657
77	1H_5294162	1H	5294162	G	C	0.146341	0.853659	0	0	0	0	0	0	0	0	0	0	0	0	0	0	0	0.00228727	-0.0202065	-0.213967	0.469395	-0.00243664	-0.202328	0.109865	0.0695662	0.177144	-0.438293	-0.145532	0.284105	0.0817992	0.17671	-0.0559687	0.227351	0.0485044	0.0144658	-0.00306281	0.232053	-0.285922	-1.12881	-0.298316	0.614324	-0.141338	0.00746673	-0.158764
78	1H_5294186	1H	5294186	C	A	0.894309	0.105691	0	0	0	0	0	0	0	0	0	0	0	0	0	0	0	-0.546296	0.29306	0.289872	0.519146	-0.0355371	-0.0208801	0.0161944	0.0774843	0.0680468	-0.349959	-0.543734	0.317037	-0.161299	0.4031	0.300367	0.251432	-0.0543902	0.170829	0.336694	0.257464	0.525095	0.231028	-0.203546	0.682738	-0.0914116	-0.0117683	-0.0647194
79	1H_5294193	1H	5294193	G	C	0.390244	0.609756	0	-1	0	0	0	0	0	0	0	0	0	0	0	0	1	-0.423775	-0.536322	0.248189	0.324326	-0.0353658	-0.18645	0.0537123	0.0482803	-0.0187228	-0.406098	-0.138961	0.202234	-0.0599328	-0.0230418	0.223991	0.158845	-0.0565104	0.0372321	0.260264	0.162302	-0.503496	-0.648356	-0.407158	0.426471	-0.0758595	-0.0168467	-0.0836835
80	1H_5936813	1H	5936813	G	A	0.808	0.192	0	0	0	0	0	0	0	0	0	0	0	0	0	0	0	0.391246	0.0481151	0.14819	0.389749	0.0150633	-0.0280725	-0.0219239	0.0643686	-0.0281323	0.053277	-0.399967	0.260348	0.151476	0.0930296	0.190246	0.18866	0.168391	0.114109	0.163183	0.194592	0.499181	0.0825367	-0.229859	0.530628	0.0985262	0.0263165	0.00694963
81	1H_5936833	1H	5936833	G	C	0.912752	0.0872483	0	0	0	0	0	0	0	0	0	0	0	0	0	0	0	0.112415	-0.635348	0.28316	0.531	0.000715247	0.110516	-0.0515968	0.0846476	-0.337263	0.400209	-0.0795606	0.337118	0.106123	-0.359362	0.0319388	0.253758	0.106428	-0.16361	-0.0306642	0.261895	-0.657528	0.436118	0.390114	0.712649	0.0502297	0.0340039	0.248095
82	1H_5936852	1H	5936852	G	A	0.912752	0.0872483	0	0	0	0	0	0	0	0	0	0	0	0	0	0	0	0.112415	-0.635348	0.28316	0.531	0.000715247	0.110516	-0.0515968	0.0846476	-0.337263	0.400209	-0.0795606	0.337118	0.106123	-0.359362	0.0319388	0.253758	0.106428	-0.16361	-0.0306642	0.261895	-0.657528	0.436118	0.390114	0.712649	0.0502297	0.0340039	0.248095
83	1H_5936936	1H	5936936	G	A	0.916084	0.0839161	0	0	0	0	0	0	0	0	0	0	0	0	0	0	0	-0.961867	-0.961867	-0.961867	0.507921	-0.0538596	-0.0538596	-0.0538596	0.0821159	-0.115801	-0.115801	-0.115801	0.331144	-0.392083	-0.0517055	-0.0227155	0.245646	-0.38509	0.0731858	0.0296841	0.255407	0.262252	-0.753843	-1.04495	0.705182	-0.180078	-0.180078	-0.180078
84	1H_6247565	1H	6247565	A	G	0.903448	0.0965517	0	0	0	0	0	0	0	0	0	0	0	0	0	0	0	-0.049937	0.123979	-0.116726	0.484848	-0.0254642	-0.056831	0.0234144	0.0779994	-0.461415	-0.514917	0.023853	0.316912	0.0429247	0.0798091	-0.0546209	0.232988	0.15474	0.086327	-0.000616877	0.240761	0.66925	-0.219934	-1.30612	0.652046	-0.0378173	0.115167	-0.0623383
85	1H_6247578	1H	6247578	C	G	0.903448	0.0965517	0	0	0	0	0	0	0	0	0	0	0	0	0	0	0	-0.049937	0.123979	-0.116726	0.484848	-0.0254642	-0.056831	0.0234144	0.0779994	-0.461415	-0.514917	0.023853	0.316912	0.0429247	0.0798091	-0.0546209	0.232988	0.15474	0.086327	-0.000616877	0.240761	0.66925	-0.219934	-1.30612	0.652046	-0.0378173	0.115167	-0.0623383
86	1H_6247601	1H	6247601	C	T	0.772414	0.227586	0	0	0	0	0	0	0	0	0	0	0	0	0	0	0	0.0131761	0.28579	-0.190802	0.33112	-0.0138448	0.0264318	-0.0274282	0.0538845	0.0726637	0.113751	0.291178	0.219421	0.0785595	0.104927	-0.107991	0.159546	0.144507	0.0270661	-0.075058	0.165242	0.275805	-0.165912	-0.859829	0.449178	0.00425451	0.0415556	-0.00463169
87	1H_6247635	1H	6247635	C	A	0.932886	0.0671141	0	0	0	0	0	0	0	0	0	0	0	0	0	0	0	-0.164367	0.826001	0.0446909	0.581624	-0.0239621	0.0225692	0.0378985	0.0930627	-0.32774	-0.565049	-0.341343	0.374824	-0.0926487	0.310469	-0.0261781	0.278312	-0.0156089	0.29644	-0.00520067	0.2872	0.920015	0.473999	-1.25613	0.781196	-0.0139297	0.114079	-0.124877
88	1H_6247659	1H	6247659	A	C	0.90604	0.0939597	0	0	0	0	0	0	0	0	0	0	0	0	0	0	0	-0.00385518	0.224147	-0.0800066	0.486015	-0.0225815	-0.0620756	0.0273	0.0781881	-0.422518	-0.53045	-0.0436427	0.316924	0.0676831	0.13663	-0.0265639	0.232857	0.176461	0.15273	0.0241513	0.240509	0.700116	-0.217236	-1.37051	0.653066	-0.0337885	0.118246	-0.0641951
89	1H_6605031	1H	6605031	C	T	0.256881	0.743119	0	0	0	0	0	0	0	0	0	0	0	0	0	0	0	0.0895074	0.543548	-0.151725	0.393439	0.00734513	0.0671432	0.0373085	0.0635295	0.417275	-0.305054	0.288887	0.251131	0.0230154	0.0563107	-0.145001	0.188869	-0.0379595	-0.0515235	-0.124066	0.195584	-0.0850415	0.017066	-0.444606	0.501777	-0.0588701	-0.0393428	-0.197637
90	1H_6995203	1H	6995203	G	T	0.771812	0.228188	0	0	0	0	0	0	0	0	0	0	0	0	0	0	0	-0.0307512	-0.211293	0.13761	0.355521	0.00465843	0.0994181	0.0563735	0.0562084	0.420002	0.225295	0.236579	0.227603	0.00151883	-0.0811823	0.0408936	0.169869	0.0970447	-0.0732634	0.111922	0.174991	0.0401208	0.256937	0.848635	0.477994	-0.133828	-0.0909877	0.0537108
91	1H_7322229	1H	7322229	C	T	0.85906	0.14094	0	0	0	0	0	0	0	0	0	0	0	0	0	0	0	-0.713408	0.0488894	0.193649	0.402729	-0.0206347	-0.0420069	0.0334914	0.0654461	-0.341261	-0.264732	-0.380061	0.264739	-0.340173	0.148735	0.12016	0.193339	-0.38114	0.00980591	0.119506	0.200183	-0.136188	-0.136188	-0.136188	0.544211	0.070147	0.0928389	-0.0566183
92	1H_7713720	1H	7713720	G	A	0.85906	0.14094	0	0	0	0	0	0	0	0	0	0	0	0	0	0	0	0.272533	0.454992	0.392249	0.399086	-0.0146544	0.00232615	0.0581624	0.0648161	-0.220392	-0.231794	0.348756	0.263091	0.213626	0.249321	0.219539	0.191364	0.179128	0.325608	0.186514	0.198094	-0.558079	-0.435123	0.0264922	0.542385	-0.0896853	-0.0365015	-0.112053
93	1H_7713768	1H	7713768	C	T	0.845638	0.154362	0	0	0	0	0	0	0	0	0	0	0	0	0	0	0	0.309252	0.00494829	-0.350908	0.370292	0.0199399	0.0143183	-0.0425515	0.0606829	-0.00159635	-0.0317007	0.257933	0.2481	0.0919469	-0.10289	-0.187617	0.178334	0.0400524	-0.218596	-0.21678	0.184749	0.451812	0.660438	-0.00416818	0.504709	-0.00780726	0.0199733	-0.0313858
94	1H_8057534	1H	8057534	T	C	0.583893	0.416107	0	0	0	0	0	0	0	0	0	0	0	0	0	0	0	0.262971	0.0612651	-0.023696	0.281778	0.0122897	0.0978095	-0.00284301	0.0455861	0.244747	0.193026	0.0236061	0.186053	0.140461	-0.0692326	-0.07073	0.135347	0.172731	-0.0851153	-0.0645308	0.140107	-0.0119186	0.405493	0.429482	0.382347	-0.00518144	-0.0512489	0.0836165
95	1H_8057585	1H	8057585	G	A	0.879195	0.120805	0	0	0	0	0	0	0	0	0	0	0	0	0	0	0	-0.0028066	-0.183173	-0.25078	0.411192	0.00566417	-0.116324	-0.0276665	0.0670944	0.319605	-0.129366	-0.0208226	0.275084	-0.063718	-0.195337	-0.154735	0.197795	-0.105455	-0.279028	-0.143717	0.204948	-0.176038	0.0525749	-0.211127	0.561246	0.10993	0.035387	0.0502672
96	1H_8071249	1H	8071249	G	T	0.477064	0.522936	0	0	0	0	0	0	0	0	0	0	0	0	0	0	0	-0.14256	-0.399582	0.0144813	0.312609	-0.00815953	0.0530702	-0.00963063	0.0531741	0.169459	0.171729	-0.206109	0.226006	-0.0400163	-0.161768	-0.00852949	0.147654	0.0313568	-0.111592	0.0314887	0.156128	-0.127851	-0.180704	0.439832	0.45084	-0.0408733	-0.0163396	0.0788523
97	1H_8071269	1H	8071269	C	T	0.477064	0.522936	0	0	0	0	0	0	0	0	0	0	0	0	0	0	0	-0.14256	-0.399582	0.0144813	0.312609	-0.00815953	0.0530702	-0.00963063	0.0531741	0.169459	0.171729	-0.206109	0.226006	-0.0400163	-0.161768	-0.00852949	0.147654	0.0313568	-0.111592	0.0314887	0.156128	-0.127851	-0.180704	0.439832	0.45084	-0.0408733	-0.0163396	0.0788523
98	1H_8071273	1H	8071273	G	A	0.477064	0.522936	0	0	0	0	0	0	0	0	0	0	0	0	0	0	0	-0.14256	-0.399582	0.0144813	0.312609	-0.00815953	0.0530702	-0.00963063	0.0531741	0.169459	0.171729	-0.206109	0.226006	-0.0400163	-0.161768	-0.00852949	0.147654	0.0313568	-0.111592	0.0314887	0.156128	-0.127851	-0.180704	0.439832	0.45084	-0.0408733	-0.0163396	0.0788523
99	1H_8461868	1H	8461868	A	G	0.0952381	0.904762	0	0	0	0	0	0	0	0	0	0	0	0	0	0	0	0.118255	0.180166	0.470792	0.493123	0.0322524	-0.0589177	0.0536882	0.0820162	0.218947	-0.125499	-0.342802	0.333681	0.151788	0.336706	0.256365	0.230551	0.222321	0.222321	0.222321	0.239821	-0.882394	-0.444449	-0.788894	0.674185	-0.0675898	0.00330671	0.13
100	1H_9077803	1H	9077803	G	A	0.90493	0.0950704	0	0	0	0	0	0	0	0	0	0	0	0	0	0	0	0.332583	-0.649315	0.0252555	0.479138	0.0241195	-0.0416329	-0.0391361	0.0775889	0.406111	0.090855	-0.178197	0.318934	0.142442	-0.0541248	0.031824	0.229415	0.128162	-0.195383	0.0644233	0.237706	0.0973213	0.706501	1.01873	0.646844	-0.0601475	-0.061824	0.0616264
101	1H_9077828	1H	9077828	G	A	0.852113	0.147887	0	0	0	0	0	0	0	0	0	0	0	0	0	0	0	-0.210313	0.45364	-0.0067044	0.396018	0.00837853	-0.041883	-0.0386676	0.0638504	-0.00272596	0.0357553	-0.107457	0.262671	-0.0939487	0.231127	0.0475033	0.188909	-0.154991	0.100859	0.0269367	0.196013	-0.340786	-0.527271	-1.24847	0.531178	0.137303	0.0612796	0.0518458
102	1H_9080300	1H	9080300	C	T	0.892857	0.107143	0	0	0	0	0	0	0	0	0	0	0	0	0	0	0	-0.373427	0.448193	-0.10214	0.457838	0.0100002	-0.0183604	-0.0222194	0.0745782	0.0278211	0.0185488	-0.216917	0.300737	-0.184366	0.379264	0.0255785	0.220176	-0.283019	0.209482	-0.00386547	0.229626	-0.344542	-0.754025	-1.37582	0.612339	0.238392	0.0282967	0.126066
103	1H_9172307	1H	9172307	C	T	0.419643	0.580357	0	0	0	0	0	0	0	0	0	0	0	0	0	0	0	0.454304	-0.0660417	-0.202397	0.339145	0.0235386	0.0597836	-0.0169583	0.0560266	0.334624	0.305131	0.0187214	0.213397	0.170059	-0.116154	-0.13004	0.163697	0.229152	-0.0960368	-0.133688	0.168618	0.0947773	0.448933	0.345708	0.428877	0.016471	-0.0282866	0.0990161
104	1H_9241805	1H	9241805	C	T	0.869128	0.130872	0	0	0	0	0	0	0	0	0	0	0	0	0	0	0	-0.24761	-0.74138	-0.0139056	0.398836	-0.00940322	-0.0989906	-0.0483102	0.0653611	0.214989	0.040364	-0.121387	0.267972	0.00973536	-0.0201882	0.121966	0.192866	-0.00666848	-0.117254	0.146933	0.199933	-0.442569	0.475164	0.754547	0.544487	-0.184866	-0.0556594	-0.0599375
105	1H_9241819	1H	9241819	A	G	0.932886	0.0671141	0	0	0	0	0	0	0	0	0	0	0	0	0	0	0	0.243056	1.14829	-0.167819	0.532313	0.0273382	0.0169274	-0.0400284	0.0876308	0.233389	0.240285	0.245202	0.358082	0.101971	0.331842	-0.0920047	0.257318	0.109244	0.232504	-0.140283	0.267164	0.18595	0.00461436	-0.590646	0.729975	0.0213857	0.0716368	0.0605246
106	1H_9255560	1H	9255560	G	A	0.893701	0.106299	0	0	0	0	0	0	0	0	0	0	0	0	0	0	0	0.291168	-0.562414	0.179346	0.474778	0.012565	-0.0726338	-0.0261598	0.0797983	0.496388	0.161298	0.0778912	0.324031	0.14881	-0.00309071	0.0985494	0.22685	0.132683	-0.193493	0.133037	0.235666	0.0673128	0.679837	1.12837	0.637924	-0.0306841	-0.0309946	0.0888769
107	1H_9255662	1H	9255662	A	G	0.757353	0.242647	0	0	0	0	0	0	0	0	0	0	0	0	0	0	0	-0.253067	0.0275247	-0.212292	0.334143	0.000332132	-0.0732579	-0.0506258	0.0547748	0.0543551	-0.0533724	-0.32458	0.222044	-0.15683	-0.0590067	-0.101243	0.161549	-0.233564	-0.174947	-0.10478	0.16684	-0.189322	-0.418663	-1.00377	0.454069	0.138357	0.0659311	0.0325786
108	1H_9255688	1H	9255688	C	T	0.838235	0.161765	0	0	0	0	0	0	0	0	0	0	0	0	0	0	0	-0.257271	0.487103	-0.039423	0.386587	0.00612722	-0.0396419	-0.0470139	0.0636445	0.0211835	0.00678494	-0.172054	0.258668	-0.108028	0.266185	0.0187171	0.186947	-0.178049	0.167675	-0.000181773	0.193785	-0.146538	-0.596889	-1.20686	0.525722	0.125007	0.076741	0.0535356
109	1H_9395444	1H	9395444	G	A	0.947368	0.0526316	0	0	0	0	0	0	0	0	0	0	0	0	0	0	0	0.63117	-0.912357	1.77594	1.00559	0.017187	-0.217352	0.407701	0.168381	0.180368	-0.275424	-0.25585	0.661928	0.254967	0.0635497	1.03948	0.484703	0.226494	0.389472	0.897396	0.505933	0.473955	-1.34815	0.936157	1.40684	-0.112254	0.0279402	-0.383494
110	1H_9605614	1H	9605614	G	T	0.899194	0.100806	0	0	0	0	0	0	0	0	0	0	0	0	0	0	0	-0.200867	-0.527697	0.141109	0.511767	-0.0230045	-0.00583533	-0.0366899	0.0850165	0.303306	0.465655	0.263949	0.337519	0.109943	-0.0672523	0.120326	0.242346	0.131823	-0.25573	0.141587	0.251482	-0.0441614	0.675196	1.19856	0.674642	-0.124013	-0.134966	0.00956476
111	1H_9605640	1H	9605640	C	G	0.346774	0.653226	0	0	0	0	0	0	0	0	0	0	0	0	0	0	0	0.716095	0.716095	0.716095	0.333334	0.0360475	0.0360475	0.0360475	0.054848	0.0396738	0.098017	0.344	0.217822	0.254227	0.158573	0.0872817	0.158022	0.307013	0.214506	0.0650542	0.163546	0.0881131	0.321877	0.101544	0.443042	0.020115	-0.0354439	0.0381075
112	1H_9940017	1H	9940017	T	C	0.201342	0.798658	0	0	0	0	0	0	0	0	0	0	0	0	0	0	0	0.667863	0.223743	0.406725	0.336918	0.0121366	0.0121366	0.0121366	0.0548314	0.236116	0.220791	0.223934	0.224854	0.320721	0.0267129	0.118283	0.162351	0.391541	0.104456	0.0959259	0.167958	0.241346	0.217925	1.03444	0.458408	-0.058819	-0.0211754	0.0344408
113	1H_10075570	1H	10075570	C	A	0.481618	0.518382	0	0	0	0	0	0	0	0	0	0	0	0	0	0	0	-0.00099676	-0.005223	0.00514804	0.298499	-0.00412963	0.151458	-0.0181723	0.0478312	0.070597	0.070597	0.070597	0.193328	-0.122505	-0.199171	-0.110135	0.13971	-0.0886815	-0.246042	-0.0980761	0.145685	0.261926	0.261926	0.261926	0.393043	0.0956785	-0.0589124	0.151308
114	1H_10075594	1H	10075594	C	A	0.555147	0.444853	0	0	0	0	0	0	0	0	0	0	0	0	0	0	0	0.0576133	0.108503	0.146003	0.303192	0.0012631	0.184349	-0.00856784	0.048307	0.0610866	0.370454	0.176932	0.197092	-0.0886356	-0.14984	-0.0372532	0.142199	-0.0367839	-0.165392	-0.0383004	0.148275	0.404684	0.404684	0.404684	0.397738	0.0787645	0.0787645	0.0787645
115	1H_10077477	1H	10077477	C	A	0.451493	0.548507	0	0	0	0	0	0	0	0	0	0	0	0	0	0	0	-0.167497	-0.111574	-0.111391	0.306733	-0.0135925	-0.0135925	-0.0135925	0.049317	0.02444	0.422398	0.238955	0.196083	-0.203177	-0.193012	-0.109102	0.143338	-0.167214	-0.208922	-0.0971885	0.149	-0.0145387	0.570199	0.859527	0.404381	0.040644	-0.0646007	0.100942
116	1H_10077485	1H	10077485	G	A	0.496269	0.503731	0	0	0	0	0	0	0	0	0	0	0	0	0	0	0	-0.216316	-0.0609186	-0.0391665	0.30767	-0.0115141	0.129381	-0.0589182	0.0493203	0.0660295	0.394757	0.208544	0.196533	-0.21913	-0.145897	-0.0600285	0.143819	-0.15689	-0.120666	-0.0587086	0.149603	0.0742633	0.0742633	0.0742633	0.404807	0.0262324	-0.053315	0.121598
117	1H_10141125	1H	10141125	A	G	0.651515	0.348485	0	0	0	0	0	0	0	0	0	0	0	0	0	0	0	0.370124	0.0114385	0.0422249	0.325948	0.0246249	0.0246249	0.0246249	0.0523472	-0.000715934	0.350154	0.146526	0.205269	0.064593	-0.182173	-0.127424	0.155193	0.124801	-0.0695608	-0.138319	0.159113	0.0387365	0.336322	0.522622	0.423353	0.0435492	-0.045753	0.173214
118	1H_10141136	1H	10141136	A	G	0.651515	0.348485	0	0	0	0	0	0	0	0	0	0	0	0	0	0	0	0.370124	0.0114385	0.0422249	0.325948	0.0246249	0.0246249	0.0246249	0.0523472	-0.000715934	0.350154	0.146526	0.205269	0.064593	-0.182173	-0.127424	0.155193	0.124801	-0.0695608	-0.138319	0.159113	0.0387365	0.336322	0.522622	0.423353	0.0435492	-0.045753	0.173214
119	1H_10246867	1H	10246867	A	G	0.946309	0.0536913	0	0	0	0	0	0	0	0	0	0	0	0	0	0	0	-0.138569	-0.226733	-0.4114	0.595487	-0.0185783	-0.0868977	-0.0248643	0.0973943	-0.139725	0.000866387	0.0184122	0.398607	-0.24034	-0.323715	-0.253184	0.286057	-0.257197	-0.531447	-0.195289	0.296103	0.216622	0.348707	-0.411355	0.812297	0.207087	0.0400003	-0.0484755
120	1H_10258847	1H	10258847	C	A	0.924658	0.0753425	0	0	0	0	0	0	0	0	0	0	0	0	0	0	0	-0.10097	0.271948	-0.403979	0.509556	0.0119328	-0.087845	-0.0793856	0.0832704	0.0731892	0.200788	0.762655	0.336987	0.0116316	0.200368	-0.160441	0.247383	0.037665	0.26433	-0.19407	0.256707	-0.291369	0.130472	-1.13562	0.683137	-0.0974723	-0.0201508	0.0802061
121	1H_10258898	1H	10258898	T	C	0.931507	0.0684932	0	0	0	0	0	0	0	0	0	0	0	0	0	0	0	0.349511	-0.465346	-0.869919	0.532377	0.00398283	-0.119213	-0.149078	0.0869231	0.0782118	0.00888031	-0.571405	0.354327	0.249718	-0.132082	-0.267495	0.258889	0.325826	-0.165848	-0.256024	0.268585	-0.0764535	-0.677388	-1.32567	0.714875	-0.171133	-0.00247401	-0.167092
122	1H_10258899	1H	10258899	C	A	0.931507	0.0684932	0	0	0	0	0	0	0	0	0	0	0	0	0	0	0	0.349511	-0.465346	-0.869919	0.532377	0.00398283	-0.119213	-0.149078	0.0869231	0.0782118	0.00888031	-0.571405	0.354327	0.249718	-0.132082	-0.267495	0.258889	0.325826	-0.165848	-0.256024	0.268585	-0.0764535	-0.677388	-1.32567	0.714875	-0.171133	-0.00247401	-0.167092
123	1H_10259295	1H	10259295	A	G	0.646259	0.353741	0	0	0	0	0	0	0	0	0	0	0	0	0	0	0	0.40029	0.156339	0.0686486	0.297671	0.0262268	0.0262268	0.0262268	0.047462	0.0398665	0.290171	0.119011	0.193209	0.110947	-0.107884	-0.102289	0.142935	0.1552	-0.00660329	-0.121062	0.148209	0.00640505	0.519654	0.36936	0.403601	0.0234768	0.0234768	0.0234768
124	1H_10259307	1H	10259307	G	C	0.47619	0.52381	0	0	0	0	0	0	0	0	0	0	0	0	0	0	0	0.160603	-0.278276	-0.41172	0.283642	0.00783464	0.0380871	-0.0468259	0.0458088	0.0355522	0.245469	0.0545887	0.184988	-0.00371475	-0.00371475	-0.00371475	0.135614	0.0493054	-0.18068	-0.255252	0.140981	-0.199784	0.293617	-0.184484	0.385967	-0.0179022	-0.0294594	0.0870547
125	1H_10636547	1H	10636547	G	T	0.574468	0.425532	0	0	0	0	0	0	0	0	0	0	0	0	0	0	0	0.279418	0.267193	-0.0308279	0.295336	0.0308614	0.0308614	0.0308614	0.0468303	0.205373	0.255732	-0.218195	0.190449	0.0419972	0.0194827	-0.0631294	0.141938	0.0886171	0.0252812	-0.0979689	0.146019	0.0961043	0.0384603	0.0631396	0.395937	0.0890114	-0.0490024	0.0691967
126	1H_10794485	1H	10794485	G	T	0.829932	0.170068	0	0	0	0	0	0	0	0	1	0	0	0	0	0	1	0.0546596	1.53812	-0.410102	0.546512	-0.00943699	0.0431068	-0.0241923	0.0890718	0.341162	-0.32505	0.00289961	0.358155	-0.160975	0.271777	-0.225454	0.262932	-0.239028	-0.0357456	-0.251556	0.271246	1.38902	0.535704	-0.359516	0.744705	0.0768294	0.101909	-0.279267
127	1H_10879331	1H	10879331	T	C	0.64	0.36	0	0	0	0	0	0	0	0	0	0	0	0	0	0	0	-0.1878	0.0998748	-0.294677	0.35007	0.0113118	0.0977457	-0.0492639	0.0585504	-0.0775844	0.0790547	-0.15419	0.236637	-0.07326	-0.0378298	-0.118839	0.162742	-0.0674793	0.125902	-0.0778286	0.167863	-0.228439	0.215633	0.0289718	0.477444	-0.0203056	0.0358196	0.0579993
128	1H_10960617	1H	10960617	G	T	0.570755	0.429245	0	0	0	0	0	0	0	0	0	0	0	0	0	0	0	-0.254364	-0.520515	-0.0908673	0.326298	-0.00444851	0.00982242	-0.0426299	0.0513088	-0.0606768	0.222977	-0.169262	0.231792	-0.130108	-0.204636	-0.0247027	0.157216	-0.0812905	-0.0936232	-0.000618694	0.164133	-0.587198	-0.0171061	-0.0695689	0.426905	0.0180145	0.0221171	0.134976
129	1H_10960622	1H	10960622	A	G	0.570755	0.429245	0	0	0	0	0	0	0	0	0	0	0	0	0	0	0	-0.254364	-0.520515	-0.0908673	0.326298	-0.00444851	0.00982242	-0.0426299	0.0513088	-0.0606768	0.222977	-0.169262	0.231792	-0.130108	-0.204636	-0.0247027	0.157216	-0.0812905	-0.0936232	-0.000618694	0.164133	-0.587198	-0.0171061	-0.0695689	0.426905	0.0180145	0.0221171	0.134976
130	1H_10962866	1H	10962866	C	G	0.493243	0.506757	0	0	0	0	0	0	0	0	0	0	0	0	0	0	0	-0.0959427	-0.0400642	-0.178772	0.282549	0.0154163	0.0509987	-0.0464175	0.0456371	0.0743494	0.163885	-0.218822	0.186012	-0.0971861	-0.00106905	-0.0674468	0.135837	-0.0714578	0.0612058	-0.0550138	0.140517	-0.200976	-0.148272	-0.232553	0.380883	0.0600703	-0.0455714	0.0997798
131	1H_11165436	1H	11165436	C	G	0.420561	0.579439	0	0	0	0	0	0	0	0	0	0	0	0	0	0	0	0.186477	0.0386528	0.494845	0.319269	0.0274626	0.0811756	0.0496256	0.0519542	0.182827	-0.00148932	-0.275103	0.211367	0.0439672	0.0945888	0.166405	0.155436	0.0468937	0.111946	0.155552	0.161194	-0.0541988	0.255827	0.620798	0.455904	0.0529867	-0.0266311	0.119934
132	1H_11165459	1H	11165459	C	T	0.35514	0.64486	0	0	0	0	0	0	0	0	0	0	0	0	0	0	0	0.165185	-0.154353	0.311204	0.327484	0.0283061	0.0537199	0.0103717	0.0535308	0.166166	-0.0601215	-0.349476	0.216987	0.0909252	0.0536993	0.122877	0.159446	0.111303	0.0947587	0.135256	0.165272	-0.377228	-0.00610253	0.0923226	0.469042	-0.0369154	-0.0305493	0.101449
133	1H_11207974	1H	11207974	A	G	0.925743	0.0742574	0	0	0	0	0	0	0	0	0	0	0	0	0	0	0	-1.18733	-0.704857	-0.221542	0.627586	-0.0427516	-0.172934	-0.0607755	0.100301	-0.298854	-0.136229	0.192995	0.413447	-0.695328	-0.381005	-0.0954831	0.307747	-0.543128	-0.405139	-0.0452504	0.32036	-1.2278	-0.471797	-0.832736	0.869123	-0.0265963	-0.0717453	0.00298327
134	1H_11207985	1H	11207985	C	G	0.371287	0.628713	0	0	0	0	0	0	0	0	0	0	0	0	0	0	0	0.525088	0.102597	0.300749	0.340259	0.039868	0.0862497	0.0505851	0.0541029	0.21843	-0.0400068	-0.177256	0.222503	0.243525	0.191	0.0977025	0.167013	0.235645	0.23531	0.1115	0.17301	-0.154732	-0.190449	0.0469752	0.472045	0.0475014	-0.0186987	0.0759706
135	1H_11207999	1H	11207999	C	A	0.925743	0.0742574	0	0	0	0	0	0	0	0	0	0	0	0	0	0	0	-1.18733	-0.704857	-0.221542	0.627586	-0.0427516	-0.172934	-0.0607755	0.100301	-0.298854	-0.136229	0.192995	0.413447	-0.695328	-0.381005	-0.0954831	0.307747	-0.543128	-0.405139	-0.0452504	0.32036	-1.2278	-0.471797	-0.832736	0.869123	-0.0265963	-0.0717453	0.00298327
136	1H_11208000	1H	11208000	G	A	0.371287	0.628713	0	0	0	0	0	0	0	0	0	0	0	0	0	0	0	0.525088	0.102597	0.300749	0.340259	0.039868	0.0862497	0.0505851	0.0541029	0.21843	-0.0400068	-0.177256	0.222503	0.243525	0.191	0.0977025	0.167013	0.235645	0.23531	0.1115	0.17301	-0.154732	-0.190449	0.0469752	0.472045	0.0475014	-0.0186987	0.0759706
137	1H_11208012	1H	11208012	C	G	0.29703	0.70297	0	0	0	0	0	0	0	0	0	0	0	0	0	0	0	0.196915	-0.114082	0.260649	0.359039	0.0303138	0.0396402	0.0363013	0.0571452	0.145715	-0.0880288	-0.133835	0.234287	0.0452309	0.0882976	0.0772813	0.176604	0.0855793	0.129419	0.108686	0.182892	-0.5688	-0.364335	-0.218468	0.494867	0.0440842	-0.0433135	0.0848316
138	1H_11510589	1H	11510589	C	T	0.782313	0.217687	0	0	0	0	1	0	0	0	0	0	0	0	0	0	1	1.94067	-0.462891	-0.563538	0.555027	0.0558267	-0.100013	-0.0682436	0.0893226	-0.0759561	-0.324958	-0.212266	0.351746	1.04795	-0.100312	-0.172173	0.262746	1.27135	0.165681	-0.106202	0.266069	0.444357	-0.527012	-1.23668	0.750927	-0.200641	0.0535393	-0.118324
139	1H_11520962	1H	11520962	T	A	0.689189	0.310811	0	0	0	0	0	0	0	0	0	0	0	0	0	0	0	0.102192	0.447943	-0.141452	0.312736	-0.0114886	0.0212959	-0.00119277	0.0502552	0.209493	0.141097	0.202861	0.202018	0.178039	0.116691	-0.0706625	0.149297	0.194429	0.13081	-0.0787774	0.153966	-0.359135	-0.111114	-0.455186	0.422653	-0.174839	0.0488637	-0.0434911
140	1H_11520976	1H	11520976	G	T	0.141892	0.858108	0	0	0	0	0	0	0	0	0	0	0	0	0	0	0	0.666627	0.295624	0.424359	0.386035	0.0241325	0.0241325	0.0241325	0.0629591	0.311102	0.217618	0.390929	0.25662	0.382622	-0.0880545	0.0915422	0.1855	0.446085	-0.0364393	0.068175	0.192103	0.372169	0.871009	1.08267	0.525151	-0.174031	-0.0206276	0.105745
141	1H_11689679	1H	11689679	G	A	0.657718	0.342282	0	0	0	0	0	0	0	0	0	0	0	0	0	0	0	0.555382	0.196679	0.287631	0.297614	0.0483943	0.0483943	0.0483943	0.0479069	0.461101	0.461101	0.461101	0.195815	0.118512	-0.0222705	0.0102781	0.1436	0.132352	0.0260329	0.0128097	0.14859	0.621569	0.621569	0.621569	0.401292	0.125471	-0.0377383	0.160494
142	1H_11689715	1H	11689715	G	A	0.657718	0.342282	0	0	0	0	0	0	0	0	0	0	0	0	0	0	0	-0.0573089	0.453378	-0.183165	0.299613	-0.0156147	0.0184193	-0.0165331	0.0482236	0.104964	0.0867374	0.160381	0.195901	0.0778736	0.0930712	-0.0656659	0.143788	0.0798527	0.0831629	-0.0815029	0.148551	0.0459824	0.134897	-0.281613	0.405722	-0.178112	0.0407664	-0.0839629
143	1H_12027948	1H	12027948	C	G	0.65678	0.34322	0	0	0	0	0	0	0	0	0	0	0	0	0	0	0	0.0917767	0.763767	0.0384187	0.346695	-0.00674005	0.0258041	0.00752718	0.0565853	0.28475	0.0912786	0.0103441	0.229611	0.25422	0.25422	0.25422	0.161962	0.244312	0.313146	0.0458042	0.165631	-0.571479	-0.136688	-0.442136	0.463364	-0.22717	0.0474995	-0.00093825
144	1H_12424869	1H	12424869	G	C	0.191275	0.808725	0	0	0	0	0	0	0	0	0	0	0	0	0	0	0	0.372014	-0.015942	-0.0273138	0.370647	0.0437832	0.0228788	-0.0211058	0.0596841	0.612955	0.612955	0.612955	0.240657	0.125442	-0.0319612	0.0388768	0.177836	0.164352	-0.0284268	0.0375879	0.183839	0.516969	0.180995	-0.270066	0.501276	0.12477	-0.0331737	0.130462
145	1H_12424916	1H	12424916	G	T	0.946309	0.0536913	0	0	0	0	0	0	0	0	0	0	0	0	0	0	0	-1.16622	0.387082	-0.489563	0.600791	0.000220633	0.0120656	-0.140008	0.0981945	-0.313625	-0.117632	-0.217929	0.401263	-0.592077	0.674462	0.0168763	0.287336	-0.660896	0.612402	-0.0176906	0.297989	-0.719883	-0.719883	-0.719883	0.813208	0.350389	-0.019305	-0.103023
146	1H_12548299	1H	12548299	T	C	0.100671	0.899329	0	0	0	0	0	0	0	0	0	0	0	0	0	0	0	1.04877	0.1676	0.259867	0.447195	0.0205677	0.0342524	0.102281	0.0732615	0.54562	0.0824962	0.143955	0.298792	0.504743	0.504743	0.504743	0.215256	0.47394	-0.230038	-0.0182883	0.223147	0.199847	0.956209	1.16805	0.608675	-0.164074	0.0348678	0.105449
147	1H_12548303	1H	12548303	G	C	0.92953	0.0704698	0	0	0	0	0	0	0	0	0	0	0	0	0	0	0	0.0389664	-0.700168	-0.94926	0.579303	0.00204568	-0.162057	-0.078287	0.0947141	-0.364459	-0.320539	-0.397536	0.387559	0.0545175	-0.300324	-0.45407	0.278931	0.0758755	-0.355107	-0.347548	0.289473	0.298931	-0.351025	-0.993389	0.791503	-0.0970719	-0.0439965	-0.0821981
148	1H_12570429	1H	12570429	G	C	0.912752	0.0872483	0	0	0	0	0	0	0	0	0	0	0	0	0	0	0	0.100457	-0.535511	-0.692611	0.474739	-0.00208536	-0.100002	-0.0674438	0.0777252	-0.238556	-0.114682	-0.183578	0.31832	0.0521116	-0.216828	-0.311571	0.228745	0.038392	-0.263442	-0.220107	0.237396	-0.137512	-0.452006	-1.09985	0.647377	0.0348537	-0.0548388	-0.0624349
149	1H_12570492	1H	12570492	G	A	0.550336	0.449664	0	0	0	0	0	0	0	0	0	0	0	0	0	0	0	-0.00893421	0.162965	0.0877993	0.289419	-0.033703	-0.0587482	-0.00767175	0.0465932	-0.10214	-0.110194	0.0190114	0.189243	0.141115	0.159847	0.0873803	0.138418	0.130913	0.100383	0.0857463	0.143253	-0.485312	-0.108655	-0.0629471	0.391176	-0.173639	0.0400528	-0.0835416
150	1H_13151700	1H	13151700	G	A	0.926056	0.0739437	0	0	0	0	0	0	0	0	0	0	0	0	0	0	0	0.512645	-1.67196	-0.552281	0.917506	0.0200816	-0.111802	-0.0437134	0.143327	-0.236677	0.512366	-0.45313	0.568341	0.284258	-0.601821	-0.0333425	0.436384	0.149946	-0.335981	-0.0629429	0.443833	-1.00965	-0.524881	-1.54191	1.18697	0.00990604	-0.140756	-0.212226
151	1H_13395253	1H	13395253	A	G	0.541379	0.458621	0	0	0	0	0	0	0	0	0	0	0	0	0	0	0	0.185114	0.133106	0.104882	0.302484	0.0319838	0.0360703	0.0595407	0.0484938	-0.0472468	0.0946063	-0.461864	0.199553	-0.0332938	0.0442471	0.00785339	0.145045	-0.0172355	0.0587497	0.0472358	0.150752	0.200551	0.0289161	-0.166135	0.413095	0.200364	0.200364	0.200364
152	1H_13395277	1H	13395277	T	C	0.536232	0.463768	0	0	0	0	0	0	0	0	0	0	0	0	0	0	0	0.172454	0.0775815	0.0448905	0.29886	0.0317138	0.0440677	0.0309791	0.048202	0.0456891	0.0755321	-0.398664	0.196848	-0.0611638	-0.0116911	0.00265871	0.144066	-0.0441958	-0.0229461	0.0372727	0.148995	0.244209	0.00257037	-0.333153	0.40536	0.198278	0.198278	0.198278
153	1H_14027638	1H	14027638	G	A	0.833333	0.166667	0	0	0	0	0	0	0	0	0	0	0	0	0	0	0	-0.0915413	-0.0952925	-0.0708344	0.380796	0.0244592	0.129475	-0.0373073	0.0615995	0.372016	0.372016	0.372016	0.252895	-0.119825	-0.127754	-0.0574423	0.181803	-0.0659051	-0.0262962	-0.0271702	0.189327	0.151198	0.513455	-0.101922	0.518597	-0.0117906	-0.0518365	-0.0623449
154	1H_14027688	1H	14027688	C	G	0.833333	0.166667	0	0	0	0	0	0	0	0	0	0	0	0	0	0	0	-0.0915413	-0.0952925	-0.0708344	0.380796	0.0244592	0.129475	-0.0373073	0.0615995	0.372016	0.372016	0.372016	0.252895	-0.119825	-0.127754	-0.0574423	0.181803	-0.0659051	-0.0262962	-0.0271702	0.189327	0.151198	0.513455	-0.101922	0.518597	-0.0117906	-0.0518365	-0.0623449
155	1H_14192810	1H	14192810	C	T	0.84058	0.15942	0	0	0	0	0	0	0	0	0	0	0	0	0	0	0	-0.0390766	-0.026708	-0.122842	0.38961	0.0265418	0.0265418	0.0265418	0.0628103	0.491849	0.491849	0.491849	0.253881	-0.125248	-0.126538	-0.065472	0.185272	-0.108969	-0.0221419	-0.0276879	0.192917	0.420172	0.660706	-0.0725368	0.527196	0.0293425	-0.0310277	-0.0948574
156	1H_14348642	1H	14348642	C	G	0.88255	0.11745	0	0	0	0	0	0	0	0	0	0	0	0	0	0	0	-0.463495	-0.67464	-0.135187	0.437276	-0.0414162	-0.13916	-0.0363229	0.0706022	-0.0594432	-0.119185	-0.0594318	0.288331	-0.145718	-0.161151	-0.129116	0.21038	-0.166602	-0.235065	-0.115882	0.21756	-0.223305	-0.195023	0.40072	0.594639	-0.181419	0.00300736	-0.012145
157	1H_14348664	1H	14348664	G	C	0.627517	0.372483	0	0	0	0	0	0	0	0	0	0	0	0	0	0	0	-0.190435	-0.190435	-0.190435	0.282224	-0.0017946	-0.0217722	-0.0661771	0.0461968	0.201818	0.107164	0.140657	0.188436	-0.107161	-0.107161	-0.107161	0.135669	-0.117317	-0.266969	-0.150572	0.140932	-0.0105652	0.0790804	-0.219701	0.387086	-0.06599	-0.0374139	-0.0687306
158	1H_14348671	1H	14348671	C	A	0.785235	0.214765	0	0	0	0	0	0	0	0	0	0	0	0	0	0	0	-0.0677873	-0.298556	-0.232893	0.329622	0.0180993	0.0800632	-0.0371553	0.0536939	0.378323	0.378323	0.378323	0.218398	-0.128581	-0.275858	-0.137432	0.158097	-0.159879	-0.220099	-0.0964433	0.164134	0.175735	0.459254	-0.0940836	0.449088	0.0577525	-0.0416951	-0.0720458
159	1H_14348685	1H	14348685	A	T	0.694631	0.305369	0	0	0	0	0	0	0	0	0	0	0	0	0	0	0	-0.169008	-0.418079	-0.271614	0.295758	-0.000664341	0.00421061	-0.063928	0.0482825	0.186228	0.130994	0.307342	0.196611	-0.0793463	-0.146963	-0.134072	0.142428	-0.0469638	-0.0918353	-0.0890043	0.14786	0.127321	0.108352	-0.191932	0.403958	-0.106218	-0.0224687	-0.0727093
160	1H_14371276	1H	14371276	A	T	0.932886	0.0671141	0	0	0	0	0	0	0	0	0	0	0	0	0	0	0	-0.121677	-0.900732	-0.463564	0.53644	-0.00389895	-0.0929277	-0.0267071	0.0879433	0.10667	-0.0442611	-0.502146	0.35918	-0.119113	-0.57778	-0.284535	0.257472	-0.262624	-0.262624	-0.262624	0.266591	-0.45799	-0.0732206	-0.155828	0.734117	0.113161	-0.0638943	-0.00947295
161	1H_14371313	1H	14371313	C	T	0.355705	0.644295	0	0	0	0	0	0	0	0	0	0	0	0	0	0	0	-0.027012	-0.027012	-0.027012	0.291973	-0.00162506	0.026039	0.0229797	0.0474712	-0.0987641	-0.0941045	-0.329664	0.19205	-0.0046554	-0.0046554	-0.0046554	0.140143	0.0216973	0.270208	0.0275778	0.145479	0.266843	0.217951	0.151148	0.398515	-0.00776539	0.0427991	0.130299
162	1H_14991312	1H	14991312	A	T	0.880769	0.119231	0	0	0	0	0	0	0	0	0	0	0	0	0	0	0	-0.451998	-0.575712	-0.445689	0.473766	-0.0371096	-0.137008	-0.0931692	0.0758609	0.0805657	-0.174245	-0.124207	0.301187	-0.122356	-0.150948	-0.269529	0.227896	-0.194244	-0.217978	-0.258736	0.235322	0.0584336	-0.144865	0.26706	0.629568	-0.205014	0.0279574	-0.0859508
163	1H_14991319	1H	14991319	T	A	0.469231	0.530769	0	0	0	0	0	0	0	0	0	0	0	0	0	0	0	0.106625	0.106625	0.106625	0.304099	0.0209015	0.0402392	0.0406449	0.0493831	-0.125812	-0.0682607	-0.266789	0.195265	-0.0249057	0.284896	0.0471747	0.147204	-0.00259009	0.292108	-7.85916e-05	0.152247	0.517358	0.323724	0.000616015	0.406789	0.126257	0.0560857	0.136784
164	1H_14991382	1H	14991382	A	G	0.224138	0.775862	0	0	0	0	0	0	0	0	0	0	0	0	0	0	0	-0.0963337	0.87679	0.00119234	0.384481	0.0059868	0.0651958	-0.0412482	0.0608742	-0.115014	-0.081921	-0.19775	0.247737	-0.058719	0.426833	-0.031946	0.181323	0.00284865	0.378921	-0.062373	0.186861	0.679248	0.287993	-0.260621	0.53192	-0.00305582	0.0477351	0.125142
165	1H_14991390	1H	14991390	C	A	0.925234	0.0747664	0	0	0	0	0	0	0	0	0	0	0	0	0	0	0	0.0419045	-0.849055	-0.324191	0.595057	-0.00267527	-0.144234	-0.053191	0.0941134	-0.181453	-0.100602	-0.0832464	0.397935	0.22506	-0.00236057	0.017767	0.281777	0.405545	0.0330378	0.0857936	0.29214	-0.930277	-1.11314	-1.53958	0.82001	-0.256103	-0.0811242	0.00551298
166	1H_14991401	1H	14991401	G	A	0.931034	0.0689655	0	0	0	0	0	0	0	0	0	0	0	0	0	0	0	0.0612665	-0.778485	-0.301195	0.58654	-0.0022543	-0.141596	-0.0558079	0.0937597	-0.195116	-0.0961865	-0.0599901	0.390781	0.231132	0.0425655	0.0317812	0.280849	0.418983	0.0860743	0.0940295	0.290378	-0.873344	-1.11222	-1.51171	0.812489	-0.248026	-0.0737072	0.0116176
167	1H_15008358	1H	15008358	C	T	0.117647	0.882353	0	0	0	0	0	0	0	0	0	0	0	0	0	0	0	-0.352524	0.952306	-0.0676229	0.540706	-0.000696232	0.0548557	-0.0952861	0.0769837	-0.311413	-0.131944	-0.579624	0.35611	-0.197964	0.270973	-0.106721	0.260982	-0.178582	0.30214	-0.0886007	0.271146	0.652918	1.05868	-0.180903	0.711123	-0.124705	0.00921424	0.096637
168	1H_15008365	1H	15008365	C	T	0.872549	0.127451	0	0	0	0	0	0	0	0	0	0	0	0	0	0	0	-0.199576	-0.260281	-0.231196	0.518317	-0.0151259	-0.0215911	-0.070777	0.0742499	-0.0179627	-0.171412	0.0715346	0.345133	-0.059537	-0.150103	-0.281968	0.249582	-0.155127	-0.180416	-0.253555	0.259549	0.637825	0.337921	0.845512	0.680591	-0.154576	-0.0244624	-0.0429993
169	1H_15008370	1H	15008370	G	A	0.313725	0.686275	0	0	0	0	0	0	0	0	0	0	0	0	0	0	0	-0.122462	0.816309	0.262704	0.361072	0.00387388	0.0757509	0.0177488	0.053044	0.0338157	0.109223	-0.171202	0.244734	-0.15155	0.231343	0.160884	0.175385	-0.165078	0.213386	0.133093	0.182744	0.32161	0.727953	0.0425363	0.479493	0.0992091	0.0501704	0.0637462
170	1H_15066049	1H	15066049	A	G	0.220472	0.779528	0	0	0	0	0	0	0	0	0	0	0	0	0	0	0	-0.110726	-0.110726	-0.110726	0.374827	0.0148781	0.133026	0.00255164	0.0607105	0.0364523	0.0585175	-0.0281823	0.240164	-0.0301401	0.425554	0.0682777	0.182915	0.054087	0.395324	0.0632084	0.187861	0.58516	0.487896	-0.302101	0.493014	-0.0840329	0.0436893	0.106339
171	1H_15791915	1H	15791915	C	G	0.195804	0.804196	0	0	0	0	0	0	0	0	0	0	0	0	0	0	0	-0.0265822	0.597071	-0.0525933	0.345981	0.0167676	0.0900218	0.00257449	0.0553165	0.326103	0.102285	-0.266378	0.231456	-0.0505158	0.126901	-0.143461	0.168116	-0.0880972	0.0730714	-0.169905	0.17498	0.095706	0.457252	-0.00806459	0.475389	-0.00656235	0.0447853	0.117346
172	1H_15960027	1H	15960027	A	G	0.793706	0.206294	0	0	0	0	0	0	0	0	0	0	0	0	0	0	0	-0.0431602	-0.331457	-0.0602436	0.362564	0.000775635	-0.11898	0.0109729	0.0565482	-0.2997	-0.0962082	-0.109856	0.234534	0.0125497	-0.218059	-0.158895	0.174832	-0.0415886	-0.121383	-0.163253	0.181298	0.694415	0.195888	0.535835	0.488121	-0.0201908	0.0170778	0.0634245
173	1H_15962397	1H	15962397	G	A	0.87037	0.12963	0	0	0	0	0	0	0	0	0	0	0	0	0	0	0	-0.865028	-0.979398	-0.151569	0.777978	-0.0270343	-0.216614	0.0469928	0.121294	-0.87158	-0.365042	-0.395883	0.496391	-0.31859	-0.624922	-0.256168	0.367701	-0.436447	-0.445276	-0.217281	0.380505	1.0083	-0.0423628	0.766182	1.04575	-0.0475795	0.036632	-0.0307018
174	1H_15962401	1H	15962401	A	G	0.916667	0.0833333	0	0	0	0	0	0	0	0	0	0	0	0	0	0	0	-0.259113	-0.745923	0.0896065	0.569428	-0.011798	-0.138042	0.00554269	0.0907327	-0.544383	-0.0652693	0.0728726	0.384301	-0.159526	-0.12994	0.0995224	0.272694	0.0531273	-0.19822	0.201539	0.283588	-0.16765	0.0757934	-0.445586	0.781236	0.0482568	0.057703	0.172794
175	1H_16450260	1H	16450260	A	C	0.514286	0.485714	0	0	0	0	0	0	0	0	0	0	0	0	0	0	0	0.20517	0.630158	0.0990408	0.28891	0.015113	0.0942769	0.00116903	0.0452698	0.48154	0.48154	0.48154	0.189962	0.119367	0.302715	0.0483534	0.13999	0.133108	0.278237	0.00464398	0.145456	-0.168318	-0.0279153	-0.266598	0.395562	-0.0597989	0.000882821	0.0345461
176	1H_16620572	1H	16620572	C	A	0.325472	0.674528	0	0	0	0	0	0	0	0	0	0	0	0	0	0	0	0.0980808	0.404645	0.154822	0.3434	0.0038992	0.0749797	0.0117734	0.0551298	0.456207	0.0559551	-0.0945502	0.228661	0.0141006	0.30698	0.13896	0.165449	0.0454815	0.192662	0.085693	0.171239	-0.365025	-0.0218736	-0.19818	0.465893	0.00162489	-0.0661104	0.0275104
177	1H_17877679	1H	17877679	C	G	0.886986	0.113014	0	0	0	0	0	0	0	0	0	0	0	0	0	0	0	-0.105026	-0.0438521	-0.201715	0.450463	-0.0210558	-0.108012	-0.0522955	0.0722141	-0.0154025	-0.17715	-0.146672	0.294494	0.011224	0.115534	-0.189688	0.214929	-0.0638578	0.0420999	-0.166388	0.223572	0.21807	-0.0527444	0.50875	0.615739	-0.147858	0.0468316	-0.00203634
178	1H_18476044	1H	18476044	C	T	0.0510949	0.948905	0	0	0	0	0	0	0	0	0	0	0	0	0	0	0	-0.0557901	-0.394863	-0.511532	0.640895	-0.0123931	-0.328036	-0.0214793	0.101661	-0.397481	-0.954757	-0.25735	0.423105	0.0304639	-0.277522	-0.30895	0.307354	0.0399724	-0.111683	-0.234042	0.31999	-0.396315	-0.42854	-0.8702	0.870909	0.143221	0.166506	-0.0789754
179	1H_18495985	1H	18495985	A	T	0.863281	0.136719	0	0	0	0	0	0	0	0	0	0	0	0	0	0	0	0.724219	0.816415	-0.335027	0.652966	-0.0148601	0.14341	0.0162853	0.10232	0.196331	-0.152004	0.0529898	0.444194	0.446773	0.145955	-0.12809	0.315742	0.499723	-0.104664	-0.0288016	0.326657	-0.331374	0.808396	-0.643528	0.898591	-0.129908	0.0814066	-0.0807777
180	1H_18500830	1H	18500830	C	T	0.628906	0.371094	0	0	0	0	0	0	0	0	0	0	0	0	0	0	0	-0.324844	0.178886	0.668174	0.686549	-0.0207486	0.112055	0.066683	0.106271	-1.2807	0.419569	0.424085	0.450765	-0.423013	-0.222177	0.341424	0.329679	-0.469052	-0.123044	0.0980203	0.340928	-0.837321	0.0784877	0.296127	0.938692	0.297371	0.0367541	-0.0176592
181	1H_18501604	1H	18501604	G	C	0.46371	0.53629	0	0	0	0	0	0	0	0	0	0	0	0	0	0	0	0.533154	-2.04789	0.250671	0.893472	0.0540261	-0.0680828	0.163954	0.146821	-0.135416	-0.575656	1.4987	0.633854	0.489633	-0.805331	0.0176038	0.432345	0.534524	-0.952137	0.149007	0.448541	1.29378	-0.539447	-0.487226	1.28557	-0.193259	-0.26767	-0.269156
182	1H_18501612	1H	18501612	C	T	0.45935	0.54065	0	0	0	0	0	0	0	0	0	0	0	0	0	0	0	0.563872	-1.73297	0.196311	0.934027	0.0536538	-0.0645338	0.094426	0.154248	-0.458424	-0.394296	1.16431	0.668229	0.602423	-0.343052	0.0432368	0.450864	0.57804	-0.399861	0.210448	0.467236	0.57768	-1.15882	-0.311462	1.34537	-0.263244	-0.300189	-0.153512
183	1H_18595592	1H	18595592	A	G	0.949275	0.0507246	0	-1	0	0	0	0	0	0	0	0	0	0	0	0	1	0.0441986	0.0441986	0.0441986	0.627868	-0.00519055	0.471805	-0.0644909	0.0983309	0.436511	0.182874	-0.0178189	0.426712	0.131552	0.600339	0.151736	0.30161	0.12247	0.466924	0.176987	0.314278	-0.594101	0.592974	0.730155	0.871191	-0.0616672	0.0686508	0.339065
184	1H_18664466	1H	18664466	G	A	0.932886	0.0671141	0	0	0	0	0	0	0	0	0	0	0	0	0	0	0	0.210747	0.892263	0.279548	0.534122	-0.00903594	0.283192	-0.0188526	0.0866342	0.16795	-0.0631984	0.268804	0.358542	0.216798	0.358819	0.10036	0.257376	0.280163	0.201118	0.10327	0.267261	-0.30188	-0.150721	0.130169	0.73122	-0.0409265	-0.0409265	-0.0409265
185	1H_18780829	1H	18780829	C	A	0.0945946	0.905405	0	0	0	0	0	0	0	0	0	0	0	0	0	0	0	-0.0685462	0.260918	-0.14324	0.46755	0.00255386	-0.0827249	-0.0296107	0.0759972	-0.02393	-0.516513	-0.318295	0.309972	0.0387118	0.0656042	-0.184252	0.224791	-0.0247117	0.144488	-0.118134	0.232849	-0.0384975	0.683447	0.0345288	0.634306	-0.014692	-0.00404957	-0.0662897
186	1H_18780834	1H	18780834	A	C	0.0945946	0.905405	0	0	0	0	0	0	0	0	0	0	0	0	0	0	0	-0.0685462	0.260918	-0.14324	0.46755	0.00255386	-0.0827249	-0.0296107	0.0759972	-0.02393	-0.516513	-0.318295	0.309972	0.0387118	0.0656042	-0.184252	0.224791	-0.0247117	0.144488	-0.118134	0.232849	-0.0384975	0.683447	0.0345288	0.634306	-0.014692	-0.00404957	-0.0662897
187	1H_18780845	1H	18780845	C	T	0.0945946	0.905405	0	0	0	0	0	0	0	0	0	0	0	0	0	0	0	-0.0685462	0.260918	-0.14324	0.46755	0.00255386	-0.0827249	-0.0296107	0.0759972	-0.02393	-0.516513	-0.318295	0.309972	0.0387118	0.0656042	-0.184252	0.224791	-0.0247117	0.144488	-0.118134	0.232849	-0.0384975	0.683447	0.0345288	0.634306	-0.014692	-0.00404957	-0.0662897
188	1H_18811836	1H	18811836	C	A	0.5625	0.4375	0	0	0	0	0	0	0	0	0	0	0	0	0	0	0	0.749182	0.943661	0.694412	0.533006	0.0506427	0.188716	0.0955264	0.086621	0.384791	0.21985	0.298927	0.361526	0.4692	0.4692	0.4692	0.258766	0.514999	0.514999	0.514999	0.269081	0.678796	0.040597	-0.0218087	0.737886	-0.172487	0.0527314	0.148997
189	1H_19349239	1H	19349239	A	G	0.912752	0.0872483	0	0	0	0	0	0	0	0	0	0	0	0	0	0	0	0.040661	0.361026	0.586766	0.476993	-0.00602343	0.166024	0.0291653	0.0776631	0.0463829	0.156274	0.210052	0.319015	0.192985	0.261495	0.276592	0.229247	0.277251	0.130946	0.26359	0.237843	-0.600352	-0.249476	0.369535	0.650795	-0.132417	0.0115971	0.295787
190	1H_19349279	1H	19349279	A	C	0.758389	0.241611	0	0	0	0	0	0	0	0	0	0	0	0	0	0	0	-0.371922	-0.292676	0.294346	0.336691	-0.0313311	0.0474945	0.0176725	0.0541959	-0.326888	0.0516048	0.0838641	0.217396	-0.0984908	0.0165362	0.144883	0.161597	-0.0635079	-0.153693	0.135111	0.166841	-0.393906	0.153142	0.719128	0.455085	-0.0381679	-0.0704414	0.132261
191	1H_19679096	1H	19679096	A	G	0.886525	0.113475	0	0	0	0	0	0	0	0	0	0	0	0	0	0	0	-0.0213523	0.858732	-0.0573129	0.561304	0.0265525	0.0265525	0.0265525	0.090233	0.723622	0.293151	0.471466	0.371472	-0.0568065	0.275204	-0.151347	0.26774	-0.0264524	0.199168	-0.113365	0.277653	0.000767146	0.604718	1.00309	0.75874	-0.166531	-0.137952	-0.00944762
192	1H_19679123	1H	19679123	G	A	0.868794	0.131206	0	0	0	0	0	0	0	0	0	0	0	0	0	0	0	-0.704474	-0.631349	-0.0577263	0.457332	-0.0484485	-0.0669467	-0.0173663	0.0748084	-0.636206	-0.0969341	-0.0659945	0.305024	-0.317906	-0.0901132	-0.000809926	0.218637	-0.322295	-0.261888	-0.000851837	0.226414	-0.254726	0.472344	0.669356	0.621177	0.0210579	-0.116228	-0.0276227
193	1H_20345869	1H	20345869	A	G	0.232877	0.767123	0	0	0	0	0	0	0	0	0	0	0	0	0	0	0	0.580427	0.580427	0.580427	0.324397	0.0333554	0.0149323	0.0570968	0.053466	0.218847	0.0901568	0.0685429	0.216914	0.237522	0.237522	0.237522	0.156319	0.239039	0.239039	0.239039	0.161876	0.687016	-0.296015	0.072195	0.444423	0.0439783	0.0947744	-0.0203866
194	1H_20345921	1H	20345921	A	G	0.174603	0.825397	0	0	0	0	0	0	0	0	0	0	0	0	0	0	0	1.12938	1.12938	1.12938	0.398952	0.0515295	0.0207811	0.106208	0.0637966	0.305143	0.0992252	0.438028	0.262575	0.512949	0.512949	0.512949	0.19091	0.554786	0.554786	0.554786	0.193793	0.710843	-0.347212	-0.26131	0.532907	-0.00186416	0.0679056	-0.0358823
195	1H_20345936	1H	20345936	C	T	0.190476	0.809524	0	0	0	0	0	0	0	0	0	0	0	0	0	0	0	0.991378	0.991378	0.991378	0.382028	0.0414263	0.0530858	0.130264	0.0611006	0.312207	0.312207	0.312207	0.25176	0.4448	0.4448	0.4448	0.183113	0.483615	0.483615	0.483615	0.186412	0.620661	-0.42362	-0.13426	0.511803	0.0220798	0.0794531	-0.0174015
196	1H_20894047	1H	20894047	C	T	0.084507	0.915493	0	0	0	0	0	0	0	0	0	0	0	0	0	0	0	0.407571	0.956555	-0.590406	0.567555	-0.0123482	0.119765	-0.186272	0.0870379	0.114346	-0.400329	0.442455	0.350671	0.335541	0.335541	0.335541	0.268093	0.277744	0.539862	-0.0595043	0.274919	0.18979	0.549319	-1.4982	0.74337	-0.134466	-0.0523729	-0.294894
197	1H_21843507	1H	21843507	T	A	0.945578	0.0544218	0	0	0	0	0	0	0	0	0	0	0	0	0	0	0	-0.452379	-0.6625	0.688128	0.776486	0.0626644	-0.0286083	0.231951	0.115544	-0.378286	0.182603	-0.88295	0.46743	-0.374616	-0.36459	-0.0748065	0.364059	-0.458225	-0.258403	-0.0574904	0.368337	0.415249	0.445635	3.13084	0.962353	0.181714	0.181714	0.181714
198	1H_21933694	1H	21933694	T	A	0.0652174	0.934783	0	0	0	0	0	0	0	0	0	0	0	0	0	0	0	-1.05344	0.267778	-0.46247	1.05076	-0.0476415	-0.0194575	-0.261225	0.117164	0.146532	-0.0544988	0.179423	0.519666	-0.408834	0.346471	0.0373843	0.481399	-0.223907	0.623734	0.117944	0.473634	-1.03453	-0.570187	-1.35181	1.16996	-0.121513	0.0374237	-0.082258
199	1H_22018821	1H	22018821	G	A	0.391892	0.608108	0	0	0	0	0	0	0	0	0	0	0	0	0	0	0	0.205886	0.407912	-0.183783	0.299553	0.0168194	-0.080427	-0.0610367	0.0477191	0.453119	-0.0857055	-0.165622	0.188849	0.216273	0.214592	0.053911	0.142879	0.273501	0.195734	0.016287	0.147106	-0.127484	-0.424119	-1.46669	0.394624	-0.105583	0.0994708	-0.0943475
200	1H_22018830	1H	22018830	C	A	0.668919	0.331081	0	0	0	0	0	0	0	0	0	0	0	0	0	0	0	-0.340274	-0.41185	0.137224	0.318671	-0.0202368	0.085316	0.0374273	0.050525	-0.426702	0.0730786	0.17787	0.200366	-0.276869	-0.185833	-0.0619039	0.151523	-0.318391	-0.135484	-0.00829038	0.155888	0.190799	0.475069	1.5646	0.410263	0.0851622	-0.0972484	0.087016
201	1H_23050028	1H	23050028	C	A	0.852349	0.147651	0	0	0	0	0	0	0	0	0	0	0	0	0	0	0	-0.413822	-0.224818	0.117053	0.38559	-0.0451666	0.0676956	-0.034208	0.0626447	-0.405202	0.0290175	0.485831	0.254088	-0.152177	0.0629801	0.0994275	0.185438	-0.104428	0.0208512	0.0666608	0.192236	0.0995503	0.354581	0.396229	0.524495	-0.032603	-0.0328146	0.0629855
202	1H_23050037	1H	23050037	G	C	0.852349	0.147651	0	0	0	0	0	0	0	0	0	0	0	0	0	0	0	-0.413822	-0.224818	0.117053	0.38559	-0.0451666	0.0676956	-0.034208	0.0626447	-0.405202	0.0290175	0.485831	0.254088	-0.152177	0.0629801	0.0994275	0.185438	-0.104428	0.0208512	0.0666608	0.192236	0.0995503	0.354581	0.396229	0.524495	-0.032603	-0.0328146	0.0629855
203	1H_23050052	1H	23050052	T	C	0.852349	0.147651	0	0	0	0	0	0	0	0	0	0	0	0	0	0	0	-0.413822	-0.224818	0.117053	0.38559	-0.0451666	0.0676956	-0.034208	0.0626447	-0.405202	0.0290175	0.485831	0.254088	-0.152177	0.0629801	0.0994275	0.185438	-0.104428	0.0208512	0.0666608	0.192236	0.0995503	0.354581	0.396229	0.524495	-0.032603	-0.0328146	0.0629855
204	1H_23050847	1H	23050847	A	G	0.852349	0.147651	0	0	0	0	0	0	0	0	0	0	0	0	0	0	0	-0.413822	-0.224818	0.117053	0.38559	-0.0451666	0.0676956	-0.034208	0.0626447	-0.405202	0.0290175	0.485831	0.254088	-0.152177	0.0629801	0.0994275	0.185438	-0.104428	0.0208512	0.0666608	0.192236	0.0995503	0.354581	0.396229	0.524495	-0.032603	-0.0328146	0.0629855
205	1H_23810783	1H	23810783	G	T	0.877551	0.122449	0	0	0	0	0	0	0	0	0	0	0	0	0	0	0	-0.20998	-1.39095	-0.0117041	0.443697	-0.00356969	-0.132319	0.129312	0.0706437	-0.221031	0.174447	-0.386222	0.288216	-0.221483	-0.83698	-0.193719	0.210225	-0.284784	-0.848718	-0.185531	0.215417	-0.17364	-0.154564	0.671684	0.602336	0.151129	-0.0496338	0.114921
206	1H_24026476	1H	24026476	C	G	0.174497	0.825503	0	0	0	0	0	0	0	0	0	0	0	0	0	0	0	0.422216	-0.0290822	-0.42695	0.394051	0.0310875	-0.100325	-0.0198877	0.0629168	0.450479	-0.135741	-0.304106	0.247533	0.240219	-0.0894242	-0.123758	0.187795	0.26028	-0.115662	-0.10233	0.193147	-0.242298	-0.242298	-0.242298	0.51557	-0.074952	-0.0259496	-0.198993
207	1H_29069587	1H	29069587	T	C	0.847328	0.152672	0	0	0	0	0	1	0	0	0	0	0	0	0	0	1	0.658749	0.277059	0.390021	0.445121	0.0352718	0.105008	0.0055178	0.0679322	-0.0960468	0.306452	-0.0579666	0.290402	0.202996	0.0607865	-0.0433978	0.217983	0.107582	-0.115115	-0.0707704	0.224384	1.22846	1.02134	2.68666	0.569109	0.0769739	-0.0736333	0.308986
208	1H_29809969	1H	29809969	G	A	0.762238	0.237762	0	1	0	0	0	0	0	0	0	0	0	0	0	0	1	0.457311	0.457311	0.457311	0.349243	0.0133892	0.245719	0.0207588	0.056029	-0.173674	0.307744	0.138852	0.227608	0.1091	0.283398	-0.00785022	0.168973	0.0920521	0.138186	-0.0195328	0.175727	0.455571	0.455571	0.455571	0.464755	0.0635685	-0.0323057	0.230458
209	1H_29810052	1H	29810052	A	G	0.767361	0.232639	0	1	0	0	0	0	0	0	0	0	0	0	0	0	1	0.502937	0.502937	0.502937	0.350872	0.0163968	0.243103	0.026061	0.0564685	-0.168295	0.297667	0.13095	0.228344	0.126341	0.249084	-0.0117685	0.169467	0.115629	0.0943735	-0.0207891	0.176136	0.469273	0.469273	0.469273	0.464412	0.0581334	-0.0420259	0.2434
210	1H_30253076	1H	30253076	C	T	0.932886	0.0671141	0	0	0	0	0	0	0	0	0	0	0	0	0	0	0	0.476231	0.476231	0.476231	0.788858	0.0128845	0.108901	0.26811	0.129	-0.0988814	0.401865	0.166642	0.529457	0.0395101	0.55457	0.423185	0.381333	0.0334688	0.841098	0.365756	0.394432	0.816184	-0.73222	-0.100372	1.08176	0.297522	0.0263944	0.0928819
211	1H_31027780	1H	31027780	C	T	0.0872483	0.912752	0	0	0	0	0	0	0	0	0	0	0	0	0	0	0	-0.466279	-1.61507	0.115987	0.499122	-0.0261884	0.0361513	0.0326202	0.0813276	-0.247047	0.295222	0.15151	0.327707	-0.242467	-0.887449	-0.076466	0.238171	-0.219083	-0.219083	-0.219083	0.247936	-1.1317	-0.869372	0.94006	0.678893	0.0480891	-0.0480502	0.177496
212	1H_31348395	1H	31348395	C	A	0.388889	0.611111	0	0	0	0	0	0	0	0	0	0	0	0	0	0	0	-0.0618623	-0.0618623	-0.0618623	0.300347	-0.0152357	-0.101126	-0.0292165	0.048249	0.00318069	-0.051468	-0.18879	0.195714	0.076132	-0.427756	-0.111515	0.143668	0.0379037	-0.273746	-0.127072	0.149669	-0.624962	-0.624962	-0.624962	0.39677	-0.148018	-0.148018	-0.148018
213	1H_31348410	1H	31348410	T	C	0.347222	0.652778	0	0	0	0	0	0	0	0	0	0	0	0	0	0	0	-0.207425	-0.207425	-0.207425	0.308698	-0.0183195	-0.0183195	-0.0183195	0.049546	0.150704	0.0614744	-0.0131147	0.200703	0.00815529	-0.447861	-0.126805	0.147801	-0.013952	-0.307994	-0.154998	0.1538	-0.651813	-0.709315	-0.635138	0.409661	-0.158269	-0.158269	-0.158269
214	1H_31631712	1H	31631712	A	C	0.929134	0.0708661	0	0	0	0	0	0	0	0	0	0	0	0	0	0	0	0.968526	0.968526	0.968526	0.612467	0.0329314	-0.0387212	0.0348845	0.096614	0.548009	-0.505185	-0.218213	0.384686	0.539921	0.539921	0.539921	0.292985	0.471275	0.471275	0.471275	0.305146	1.50279	1.10865	-1.00094	0.782752	-0.0588411	0.105776	-0.107437
215	1H_31631733	1H	31631733	G	A	0.929134	0.0708661	0	0	0	0	0	0	0	0	0	0	0	0	0	0	0	0.968526	0.968526	0.968526	0.612467	0.0329314	-0.0387212	0.0348845	0.096614	0.548009	-0.505185	-0.218213	0.384686	0.539921	0.539921	0.539921	0.292985	0.471275	0.471275	0.471275	0.305146	1.50279	1.10865	-1.00094	0.782752	-0.0588411	0.105776	-0.107437
216	1H_31661415	1H	31661415	G	A	0.897959	0.102041	0	0	0	0	0	0	0	0	0	0	0	0	0	0	0	0.917209	0.763779	0.385956	0.514094	0.0395559	-0.115964	0.146719	0.0796323	-0.0101867	-0.368632	-0.40097	0.31829	0.314252	0.447227	-0.0240581	0.243469	0.257434	0.383733	-0.0278212	0.25115	1.91702	1.91702	1.91702	0.673849	0.120385	0.0486938	0.0973816
217	1H_31675294	1H	31675294	G	A	0.892086	0.107914	0	0	0	0	0	0	0	0	0	0	0	0	0	0	0	0.862123	0.701845	0.350416	0.51644	0.0373931	-0.126215	0.134853	0.080527	0.0139308	-0.37287	-0.360832	0.323198	0.280213	0.433348	-0.0447437	0.247687	0.224637	0.373502	-0.0461934	0.255468	1.94934	1.94934	1.94934	0.685019	0.122334	0.0410807	0.0976151
218	1H_32102116	1H	32102116	G	T	0.671141	0.328859	0	0	0	0	0	0	0	0	0	0	0	0	0	0	0	-0.21928	0.61625	0.289722	0.306504	0.00344414	0.0812733	0.0266573	0.049258	-0.173504	0.23746	0.29009	0.197995	-0.165676	0.19517	0.0983401	0.146946	-0.140053	0.166781	0.104273	0.151827	-0.219523	-0.219523	-0.219523	0.411097	0.103635	0.00530993	0.145956
219	1H_32102137	1H	32102137	G	T	0.671141	0.328859	0	0	0	0	0	0	0	0	0	0	0	0	0	0	0	-0.21928	0.61625	0.289722	0.306504	0.00344414	0.0812733	0.0266573	0.049258	-0.173504	0.23746	0.29009	0.197995	-0.165676	0.19517	0.0983401	0.146946	-0.140053	0.166781	0.104273	0.151827	-0.219523	-0.219523	-0.219523	0.411097	0.103635	0.00530993	0.145956
220	1H_32982175	1H	32982175	G	C	0.939189	0.0608108	0	0	0	0	0	0	0	0	0	0	0	0	0	0	0	0.990794	0.990794	0.990794	0.598501	0.0388316	-0.0492083	0.0400404	0.0966289	0.472656	-0.586852	-0.292845	0.383711	0.505803	0.505803	0.505803	0.284562	0.442923	0.442923	0.442923	0.295697	1.73623	0.660882	-1.05052	0.808825	-0.0465117	0.114457	-0.125736
221	1H_33270850	1H	33270850	G	C	0.838926	0.161074	0	0	0	0	0	0	0	0	0	0	0	0	0	0	0	-0.541359	0.86761	0.516915	0.619591	0.00513302	0.143859	0.0486194	0.0993159	-0.385927	0.477176	0.636084	0.398126	-0.359775	0.323379	0.219185	0.296359	-0.305267	0.265596	0.226488	0.306111	-0.535432	1.31821	1.27306	0.830277	0.201788	-0.0351483	0.245345
222	1H_33334623	1H	33334623	G	A	0.910891	0.0891089	0	0	0	0	0	0	0	0	0	0	0	0	0	0	0	0.996406	0.996406	0.996406	0.602462	0.0443214	0.000782462	0.032735	0.0880663	0.347908	-0.520524	-0.1237	0.377924	0.466572	0.466572	0.466572	0.293242	0.420147	0.420147	0.420147	0.31067	1.53918	1.25968	-0.910238	0.776224	-0.0117217	0.115903	-0.0875579
223	1H_33335493	1H	33335493	C	A	0.910891	0.0891089	0	0	0	0	0	0	0	0	0	0	0	0	0	0	0	0.996406	0.996406	0.996406	0.602462	0.0443214	0.000782462	0.032735	0.0880663	0.347908	-0.520524	-0.1237	0.377924	0.466572	0.466572	0.466572	0.293242	0.420147	0.420147	0.420147	0.31067	1.53918	1.25968	-0.910238	0.776224	-0.0117217	0.115903	-0.0875579
224	1H_35069299	1H	35069299	C	T	0.671141	0.328859	0	0	0	0	0	0	0	0	0	0	0	0	0	0	0	-0.263471	0.354393	0.21561	0.307567	0.00814181	0.0632731	0.0221726	0.0492971	-0.16082	0.189471	0.310528	0.197991	-0.187882	0.160774	0.085702	0.147027	-0.169147	0.137133	0.0974557	0.151848	-0.225755	0.586593	0.61819	0.412399	0.0950183	-0.0387819	0.106425
225	1H_35069375	1H	35069375	A	T	0.673469	0.326531	0	0	0	0	0	0	0	0	0	0	0	0	0	0	0	-0.305505	0.372492	0.214576	0.31107	0.00807901	0.0703737	0.0257062	0.0496729	-0.191366	0.179641	0.290822	0.200034	-0.207128	0.166662	0.0933131	0.148473	-0.182181	0.141047	0.106172	0.153379	-0.253044	0.53438	0.529405	0.413966	0.0968643	-0.0309449	0.102799
226	1H_35680137	1H	35680137	C	A	0.671141	0.328859	0	0	0	0	0	0	0	0	0	0	0	0	0	0	0	-0.263471	0.354393	0.21561	0.307567	0.00814181	0.0632731	0.0221726	0.0492971	-0.16082	0.189471	0.310528	0.197991	-0.187882	0.160774	0.085702	0.147027	-0.169147	0.137133	0.0974557	0.151848	-0.225755	0.586593	0.61819	0.412399	0.0950183	-0.0387819	0.106425
227	1H_35680138	1H	35680138	A	G	0.671141	0.328859	0	0	0	0	0	0	0	0	0	0	0	0	0	0	0	-0.263471	0.354393	0.21561	0.307567	0.00814181	0.0632731	0.0221726	0.0492971	-0.16082	0.189471	0.310528	0.197991	-0.187882	0.160774	0.085702	0.147027	-0.169147	0.137133	0.0974557	0.151848	-0.225755	0.586593	0.61819	0.412399	0.0950183	-0.0387819	0.106425
228	1H_36169300	1H	36169300	G	A	0.64094	0.35906	0	0	0	0	0	0	0	0	0	0	0	0	0	0	0	-0.332907	0.531163	0.123849	0.302348	-0.00493808	0.0775565	0.00573015	0.0485087	-0.267625	0.172151	0.219939	0.194848	-0.206691	0.230758	0.0527123	0.144585	-0.181784	0.192867	0.0756799	0.149398	-0.525509	0.52859	0.241742	0.407513	0.0591584	-0.0482223	0.0598739
229	1H_38455932	1H	38455932	T	A	0.557047	0.442953	0	0	0	0	0	0	0	0	0	0	0	0	0	0	0	-0.297668	-0.00148928	-0.101182	0.3037	-0.00292809	0.0878905	-0.0722119	0.0473443	0.0604172	0.201527	0.126597	0.194328	-0.147223	0.00201373	-0.0523514	0.145179	-0.196749	0.0428695	-0.0359943	0.149754	-0.367303	-0.0882602	0.502746	0.407595	-0.00147159	-0.0576342	0.0334691
230	1H_38455950	1H	38455950	C	T	0.557047	0.442953	0	0	0	0	0	0	0	0	0	0	0	0	0	0	0	-0.297668	-0.00148928	-0.101182	0.3037	-0.00292809	0.0878905	-0.0722119	0.0473443	0.0604172	0.201527	0.126597	0.194328	-0.147223	0.00201373	-0.0523514	0.145179	-0.196749	0.0428695	-0.0359943	0.149754	-0.367303	-0.0882602	0.502746	0.407595	-0.00147159	-0.0576342	0.0334691
231	1H_39131460	1H	39131460	A	G	0.869128	0.130872	0	0	0	0	0	0	0	0	0	0	0	0	0	0	0	0.297457	0.119307	-0.3272	0.405318	-0.0100946	0.124449	-0.101811	0.0658069	0.264703	0.435943	0.00028038	0.269395	0.12612	-0.0357242	-0.28474	0.194792	-0.0156269	-0.00140201	-0.29788	0.202018	0.894897	-0.368214	1.28409	0.547613	-0.0839972	0.00694016	0.0698701
232	1H_39131493	1H	39131493	G	A	0.869128	0.130872	0	0	0	0	0	0	0	0	0	0	0	0	0	0	0	0.297457	0.119307	-0.3272	0.405318	-0.0100946	0.124449	-0.101811	0.0658069	0.264703	0.435943	0.00028038	0.269395	0.12612	-0.0357242	-0.28474	0.194792	-0.0156269	-0.00140201	-0.29788	0.202018	0.894897	-0.368214	1.28409	0.547613	-0.0839972	0.00694016	0.0698701
233	1H_39131495	1H	39131495	C	T	0.869128	0.130872	0	0	0	0	0	0	0	0	0	0	0	0	0	0	0	0.297457	0.119307	-0.3272	0.405318	-0.0100946	0.124449	-0.101811	0.0658069	0.264703	0.435943	0.00028038	0.269395	0.12612	-0.0357242	-0.28474	0.194792	-0.0156269	-0.00140201	-0.29788	0.202018	0.894897	-0.368214	1.28409	0.547613	-0.0839972	0.00694016	0.0698701
234	1H_41084470	1H	41084470	A	C	0.872483	0.127517	0	0	0	0	0	0	0	0	0	0	0	0	0	0	0	0.817927	1.21675	-0.134725	0.408675	0.0231295	0.168872	-0.0559047	0.0667024	0.29473	-0.166039	0.341775	0.273149	0.452032	0.732749	-0.0795747	0.194962	0.370991	0.602299	-0.0664769	0.203511	0.984712	0.668195	-0.352141	0.560034	-0.128808	-0.0211937	-0.0535957
235	1H_48221971	1H	48221971	G	C	0.939597	0.0604027	0	0	0	0	0	0	0	0	0	0	0	0	0	0	0	0.991919	0.991919	0.991919	0.59678	0.039128	-0.052431	0.0431942	0.0967644	0.456953	-0.59102	-0.27803	0.3864	0.510975	0.510975	0.510975	0.284212	0.448419	0.448419	0.448419	0.294928	1.74856	0.647132	-1.04558	0.807964	-0.0459537	0.118387	-0.126941
236	1H_48269259	1H	48269259	A	G	0.939597	0.0604027	0	0	0	0	0	0	0	0	0	0	0	0	0	0	0	0.991919	0.991919	0.991919	0.59678	0.039128	-0.052431	0.0431942	0.0967644	0.456953	-0.59102	-0.27803	0.3864	0.510975	0.510975	0.510975	0.284212	0.448419	0.448419	0.448419	0.294928	1.74856	0.647132	-1.04558	0.807964	-0.0459537	0.118387	-0.126941
237	1H_48269278	1H	48269278	C	T	0.939597	0.0604027	0	0	0	0	0	0	0	0	0	0	0	0	0	0	0	0.991919	0.991919	0.991919	0.59678	0.039128	-0.052431	0.0431942	0.0967644	0.456953	-0.59102	-0.27803	0.3864	0.510975	0.510975	0.510975	0.284212	0.448419	0.448419	0.448419	0.294928	1.74856	0.647132	-1.04558	0.807964	-0.0459537	0.118387	-0.126941
238	1H_48269338	1H	48269338	G	A	0.939597	0.0604027	0	0	0	0	0	0	0	0	0	0	0	0	0	0	0	0.991919	0.991919	0.991919	0.59678	0.039128	-0.052431	0.0431942	0.0967644	0.456953	-0.59102	-0.27803	0.3864	0.510975	0.510975	0.510975	0.284212	0.448419	0.448419	0.448419	0.294928	1.74856	0.647132	-1.04558	0.807964	-0.0459537	0.118387	-0.126941
239	1H_59271203	1H	59271203	A	C	0.892617	0.107383	0	0	0	0	0	0	0	0	0	0	0	0	0	0	0	0.690541	0.693386	0.297772	0.502383	0.0320545	-0.116385	0.105369	0.0776708	0.0501709	-0.312086	-0.337376	0.313917	0.271108	0.40114	-0.0272289	0.238374	0.180278	0.354461	-0.0249991	0.244976	1.3952	0.523319	0.397378	0.661439	0.0359257	0.0532677	0.0876112
240	1H_59284857	1H	59284857	G	A	0.107383	0.892617	0	0	0	0	0	0	0	0	0	0	0	0	0	0	0	-0.690541	-0.693386	-0.297772	0.502383	-0.0320545	0.116385	-0.105369	0.0776708	-0.0501709	0.312086	0.337376	0.313917	-0.271108	-0.40114	0.0272289	0.238374	-0.180278	-0.354461	0.0249991	0.244976	-1.3952	-0.523319	-0.397378	0.661439	-0.0359257	-0.0532677	-0.0876112
241	1H_59775169	1H	59775169	C	T	0.0891089	0.910891	0	0	0	0	0	0	0	0	0	0	0	0	0	0	0	-0.922077	-0.543181	-0.661999	0.646282	-0.037699	0.195818	-0.120202	0.102743	-0.127712	-0.127712	-0.127712	0.372146	-0.452843	-0.472642	-0.0889256	0.315058	-0.34291	-0.431718	-0.124728	0.326898	-1.30178	-0.352386	-0.887437	0.827686	0.0098249	-0.0425275	-0.186269
242	1H_59775180	1H	59775180	G	A	0.910891	0.0891089	0	0	0	0	0	0	0	0	0	0	0	0	0	0	0	0.922077	0.543181	0.661999	0.646282	0.037699	-0.195818	0.120202	0.102743	0.127712	0.127712	0.127712	0.372146	0.452843	0.472642	0.0889256	0.315058	0.34291	0.431718	0.124728	0.326898	1.30178	0.352386	0.887437	0.827686	-0.0098249	0.0425275	0.186269
243	1H_61670330	1H	61670330	T	G	0.939597	0.0604027	0	0	0	0	0	0	0	0	0	0	0	0	0	0	0	0.991919	0.991919	0.991919	0.59678	0.039128	-0.052431	0.0431942	0.0967644	0.456953	-0.59102	-0.27803	0.3864	0.510975	0.510975	0.510975	0.284212	0.448419	0.448419	0.448419	0.294928	1.74856	0.647132	-1.04558	0.807964	-0.0459537	0.118387	-0.126941
244	1H_67303292	1H	67303292	G	A	0.114094	0.885906	0	0	0	0	0	0	0	0	0	0	0	0	0	0	0	-0.417516	-0.254888	-0.420976	0.494196	-0.0119159	0.141892	-0.124608	0.0757855	0.388358	0.5539	0.322416	0.303953	-0.148775	-0.314676	0.00682868	0.233993	-0.070796	-0.313005	-0.00107746	0.239835	-1.37037	-0.499192	-0.732705	0.646028	-0.0464842	-0.0319923	-0.0499076
245	1H_67752379	1H	67752379	G	C	0.105263	0.894737	0	0	0	0	0	0	0	0	0	0	0	0	0	0	0	-0.901148	-0.815379	-0.570432	0.536949	-0.0470226	0.0914803	-0.19766	0.081552	0.0586927	0.407992	0.516431	0.335564	-0.297306	-0.436514	-0.0161003	0.255251	-0.246151	-0.402004	-0.0173918	0.262939	-1.98328	-1.98328	-1.98328	0.701033	-0.107442	-0.0443238	-0.13224
246	1H_67752413	1H	67752413	C	A	0.105263	0.894737	0	0	0	0	0	0	0	0	0	0	0	0	0	0	0	-0.901148	-0.815379	-0.570432	0.536949	-0.0470226	0.0914803	-0.19766	0.081552	0.0586927	0.407992	0.516431	0.335564	-0.297306	-0.436514	-0.0161003	0.255251	-0.246151	-0.402004	-0.0173918	0.262939	-1.98328	-1.98328	-1.98328	0.701033	-0.107442	-0.0443238	-0.13224
247	1H_67752414	1H	67752414	G	T	0.105263	0.894737	0	0	0	0	0	0	0	0	0	0	0	0	0	0	0	-0.901148	-0.815379	-0.570432	0.536949	-0.0470226	0.0914803	-0.19766	0.081552	0.0586927	0.407992	0.516431	0.335564	-0.297306	-0.436514	-0.0161003	0.255251	-0.246151	-0.402004	-0.0173918	0.262939	-1.98328	-1.98328	-1.98328	0.701033	-0.107442	-0.0443238	-0.13224
248	1H_71789994	1H	71789994	C	T	0.939597	0.0604027	0	0	0	0	0	0	0	0	0	0	0	0	0	0	0	0.991919	0.991919	0.991919	0.59678	0.039128	-0.052431	0.0431942	0.0967644	0.456953	-0.59102	-0.27803	0.3864	0.510975	0.510975	0.510975	0.284212	0.448419	0.448419	0.448419	0.294928	1.74856	0.647132	-1.04558	0.807964	-0.0459537	0.118387	-0.126941
249	1H_71790012	1H	71790012	G	A	0.100671	0.899329	0	0	0	0	0	0	0	0	0	0	0	0	0	0	0	-0.913852	-0.75788	-0.38476	0.510202	-0.0392226	0.116749	-0.146639	0.0794244	0.0457219	0.37808	0.406499	0.319878	-0.322984	-0.44513	0.0283223	0.242528	-0.257596	-0.393127	0.0291361	0.249658	-1.91095	-1.91095	-1.91095	0.67096	-0.119813	-0.0438839	-0.0991225
250	1H_72528432	1H	72528432	G	A	0.104895	0.895105	0	0	0	0	0	0	0	0	0	0	0	0	0	0	0	-0.91707	-0.752974	-0.372523	0.514684	-0.0339846	0.123942	-0.140553	0.0788354	-0.0307235	0.350542	0.379706	0.320818	-0.29919	-0.423342	0.0427682	0.242273	-0.246697	-0.344493	0.0475993	0.250931	-1.99165	-1.99165	-1.99165	0.6703	-0.130151	-0.0492147	-0.105933
251	1H_73484536	1H	73484536	A	C	0.938776	0.0612245	0	0	0	0	0	0	0	0	0	0	0	0	0	0	0	1.06418	1.06418	1.06418	0.603043	0.0390955	-0.0546541	0.0653184	0.0971306	0.497523	-0.56846	-0.275765	0.384624	0.540529	0.540529	0.540529	0.286571	0.467967	0.467967	0.467967	0.297873	1.72645	0.622449	-1.01155	0.815672	-0.0482844	0.120735	-0.125842
252	1H_74341722	1H	74341722	C	T	0.0912162	0.908784	0	0	0	0	0	0	0	0	0	0	0	0	0	0	0	-1.06508	-0.793032	-0.558738	0.543973	-0.0476938	0.130643	-0.183354	0.0842386	-0.0128611	0.307165	0.276925	0.338953	-0.382238	-0.464396	-0.0771976	0.258443	-0.319373	-0.435294	-0.0367612	0.266577	-2.20496	-2.20496	-2.20496	0.711659	-0.18616	-0.00604952	-0.0979287
253	1H_82688747	1H	82688747	C	G	0.516779	0.483221	0	0	0	0	0	0	0	0	0	0	0	0	0	0	0	-0.290051	-0.12723	0.110166	0.297975	0.001709	0.0725252	0.0164885	0.0471539	0.033039	0.0210613	0.421822	0.1897	-0.0407193	-0.00905088	0.0852882	0.142488	0.0152438	-0.120578	0.128969	0.146623	-0.839097	0.395696	-0.414054	0.398601	-0.0550221	-0.0508502	-0.0562436
254	1H_108598730	1H	108598730	A	C	0.514151	0.485849	0	0	0	0	0	0	0	0	0	0	0	0	0	0	0	-1.1822	2.19449	0.15532	1.82638	-0.119624	0.0734307	0.0190617	0.295626	-2.82195	0.217758	1.01956	1.23709	-0.767005	0.586133	0.106959	0.898203	-0.539275	1.10075	0.136831	0.931818	3.16999	-1.29832	2.09498	2.58722	1.01284	-0.0945023	-0.227177
255	1H_112060602	1H	112060602	G	C	0.663793	0.336207	0	0	0	0	0	0	0	0	0	0	0	0	0	0	0	0.0165997	-0.165674	-0.195907	0.394157	-0.000892178	-0.0720453	-0.0705424	0.0606076	0.0523972	-0.165939	-0.0906221	0.238739	0.0755967	-0.0590007	0.0676942	0.186333	0.14569	0.0241675	0.0697679	0.190147	-0.420858	0.323819	-0.492312	0.511196	-0.121496	-0.00163602	-0.0857543
256	1H_172087943	1H	172087943	C	T	0.939597	0.0604027	0	0	0	0	0	0	0	0	0	0	0	0	0	0	0	0.991919	0.991919	0.991919	0.59678	0.039128	-0.052431	0.0431942	0.0967644	0.456953	-0.59102	-0.27803	0.3864	0.510975	0.510975	0.510975	0.284212	0.448419	0.448419	0.448419	0.294928	1.74856	0.647132	-1.04558	0.807964	-0.0459537	0.118387	-0.126941
257	1H_277707395	1H	277707395	C	T	0.939597	0.0604027	0	0	0	0	0	0	0	0	0	0	0	0	0	0	0	0.991919	0.991919	0.991919	0.59678	0.039128	-0.052431	0.0431942	0.0967644	0.456953	-0.59102	-0.27803	0.3864	0.510975	0.510975	0.510975	0.284212	0.448419	0.448419	0.448419	0.294928	1.74856	0.647132	-1.04558	0.807964	-0.0459537	0.118387	-0.126941
258	1H_280850410	1H	280850410	T	C	0.89726	0.10274	0	0	0	0	0	0	0	0	0	0	0	0	0	0	0	0.919399	0.746587	0.405494	0.511984	0.0383299	-0.115267	0.14848	0.0789393	-0.0482605	-0.392786	-0.382156	0.317061	0.322615	0.428143	-0.02195	0.243008	0.269376	0.367848	-0.025836	0.250119	1.91151	1.91151	1.91151	0.675118	0.116926	0.0467984	0.0958517
259	1H_283179313	1H	283179313	C	G	0.916	0.084	0	0	0	0	0	0	0	0	0	0	0	0	0	0	0	1.18996	0.148038	0.556455	0.644795	0.0625095	-0.193138	0.199603	0.0954557	0.00258722	-0.521588	-0.585713	0.383213	0.373446	0.225741	0.0763299	0.304814	0.356107	0.172095	0.0259456	0.311806	2.77824	0.305892	1.54845	0.821975	0.21616	-0.00942034	0.20385
260	1H_285455658	1H	285455658	T	C	0.876106	0.123894	0	0	0	0	0	0	0	0	0	0	0	0	0	0	0	0.817211	0.850154	0.385766	0.552757	0.0442106	-0.101642	0.129856	0.0827075	0.00961958	-0.351488	-0.255566	0.329771	0.304062	0.532215	-0.0180181	0.259132	0.239255	0.418436	-0.0197874	0.26663	1.90802	1.90802	1.90802	0.692359	0.0830461	0.039215	0.0838389
261	1H_286424093	1H	286424093	C	T	0.9375	0.0625	0	0	0	0	0	0	0	0	0	0	0	0	0	0	0	1.00275	1.00275	1.00275	0.598916	0.0412808	-0.0437906	0.0406796	0.0966631	0.515426	-0.593211	-0.274072	0.381348	0.516832	0.516832	0.516832	0.28623	0.451412	0.451412	0.451412	0.298067	1.73059	0.695373	-1.04234	0.803933	-0.0494399	0.110495	-0.130861
262	1H_289433993	1H	289433993	G	C	0.899329	0.100671	0	0	0	0	0	0	0	0	0	0	0	0	0	0	0	0.913852	0.75788	0.38476	0.510202	0.0392226	-0.116749	0.146639	0.0794244	-0.0457219	-0.37808	-0.406499	0.319878	0.322984	0.44513	-0.0283223	0.242528	0.257596	0.393127	-0.0291361	0.249658	1.91095	1.91095	1.91095	0.67096	0.119813	0.0438839	0.0991225
263	1H_293793706	1H	293793706	A	G	0.939189	0.0608108	0	0	0	0	0	0	0	0	0	0	0	0	0	0	0	1.00247	1.00247	1.00247	0.598874	0.0402322	-0.0480899	0.0452877	0.0967955	0.50105	-0.580971	-0.286706	0.382232	0.515712	0.515712	0.515712	0.284703	0.449715	0.449715	0.449715	0.295912	1.72595	0.655653	-1.06442	0.809602	-0.0473507	0.117574	-0.128134
264	1H_294995956	1H	294995956	G	C	0.939597	0.0604027	0	0	0	0	0	0	0	0	0	0	0	0	0	0	0	0.991919	0.991919	0.991919	0.59678	0.039128	-0.052431	0.0431942	0.0967644	0.456953	-0.59102	-0.27803	0.3864	0.510975	0.510975	0.510975	0.284212	0.448419	0.448419	0.448419	0.294928	1.74856	0.647132	-1.04558	0.807964	-0.0459537	0.118387	-0.126941
265	1H_303940150	1H	303940150	T	C	0.898649	0.101351	0	0	0	0	0	0	0	0	0	0	0	0	0	0	0	0.929583	0.758761	0.376154	0.511274	0.0402011	-0.109084	0.145697	0.0788517	-0.0516302	-0.379406	-0.388174	0.318824	0.336747	0.447957	-0.0271379	0.242447	0.268769	0.396645	-0.0290193	0.249952	1.88637	1.88637	1.88637	0.67201	0.117468	0.0401484	0.100891
266	1H_306119960	1H	306119960	G	A	0.932836	0.0671642	0	0	0	0	0	0	0	0	0	0	0	0	0	0	0	0.988696	0.988696	0.988696	0.594383	0.0359072	-0.0524705	0.0275245	0.0957054	0.403126	-0.579052	-0.259608	0.383117	0.540555	0.540555	0.540555	0.284548	0.486056	0.486056	0.486056	0.294904	1.65548	0.528523	-1.09243	0.812479	-0.0664489	0.112816	-0.134976
267	1H_306119982	1H	306119982	C	T	0.932836	0.0671642	0	0	0	0	0	0	0	0	0	0	0	0	0	0	0	0.988696	0.988696	0.988696	0.594383	0.0359072	-0.0524705	0.0275245	0.0957054	0.403126	-0.579052	-0.259608	0.383117	0.540555	0.540555	0.540555	0.284548	0.486056	0.486056	0.486056	0.294904	1.65548	0.528523	-1.09243	0.812479	-0.0664489	0.112816	-0.134976
268	1H_306120034	1H	306120034	C	A	0.102041	0.897959	0	0	0	0	0	0	0	0	0	0	0	0	0	0	0	-0.953326	-0.736659	-0.411852	0.510319	-0.0373698	0.120922	-0.147758	0.078845	0.0213843	0.368298	0.358248	0.316873	-0.340101	-0.428421	0.027078	0.242644	-0.276901	-0.371782	0.0307947	0.249599	-1.92382	-1.92382	-1.92382	0.666252	-0.114882	-0.0399359	-0.103135
269	1H_314701803	1H	314701803	G	A	0.802721	0.197279	0	0	0	0	0	0	0	0	0	0	0	0	0	0	0	-0.208159	0.17367	-0.254871	0.556944	-0.0055613	-0.0876968	-0.162446	0.0909662	0.306982	-0.100089	-0.27961	0.373761	-0.353199	-0.0843434	-0.0906719	0.262925	-0.350524	-0.314972	-0.274143	0.272307	-0.342124	0.532631	-1.12839	0.767595	0.307754	0.307754	0.307754
270	1H_325182914	1H	325182914	G	A	0.100671	0.899329	0	0	0	0	0	0	0	0	0	0	0	0	0	0	0	-0.913852	-0.75788	-0.38476	0.510202	-0.0392226	0.116749	-0.146639	0.0794244	0.0457219	0.37808	0.406499	0.319878	-0.322984	-0.44513	0.0283223	0.242528	-0.257596	-0.393127	0.0291361	0.249658	-1.91095	-1.91095	-1.91095	0.67096	-0.119813	-0.0438839	-0.0991225
271	1H_328623829	1H	328623829	C	T	0.0675676	0.932432	0	0	0	0	0	0	0	0	0	0	0	0	0	0	0	-0.73612	-1.07365	-0.146803	0.570011	-0.0242966	0.0249947	-0.0220563	0.091816	-0.219541	0.614958	0.244423	0.365462	-0.399663	-0.399663	-0.399663	0.271088	-0.328494	-0.577935	-0.0400011	0.281672	-1.43544	-0.583646	1.2831	0.76778	0.00281123	-0.0864508	0.145747
272	1H_330111101	1H	330111101	G	A	0.0608108	0.939189	0	0	0	0	0	0	0	0	0	0	0	0	0	0	0	-0.98133	-0.98133	-0.98133	0.597661	-0.0383885	0.05205	-0.0428051	0.0970801	-0.449235	0.600119	0.290429	0.385624	-0.508011	-0.508011	-0.508011	0.284947	-0.445315	-0.445315	-0.445315	0.29558	-1.74668	-0.641182	1.06796	0.809785	0.0432758	-0.117095	0.128974
273	1H_330111112	1H	330111112	T	C	0.0608108	0.939189	0	0	0	0	0	0	0	0	0	0	0	0	0	0	0	-0.98133	-0.98133	-0.98133	0.597661	-0.0383885	0.05205	-0.0428051	0.0970801	-0.449235	0.600119	0.290429	0.385624	-0.508011	-0.508011	-0.508011	0.284947	-0.445315	-0.445315	-0.445315	0.29558	-1.74668	-0.641182	1.06796	0.809785	0.0432758	-0.117095	0.128974
274	1H_332999424	1H	332999424	G	A	0.493197	0.506803	0	0	0	0	0	0	0	0	0	0	0	0	0	0	0	-0.0941354	-1.65285	0.103057	1.24513	-0.00982477	-0.342102	0.218736	0.187112	-1.69502	-1.69502	-1.69502	0.746624	-0.121036	-0.622073	-0.291313	0.591495	-0.0080391	-0.84629	-0.321117	0.607993	2.14752	0.410497	2.29349	1.62789	0.360254	0.0294935	0.515255
275	1H_332999444	1H	332999444	G	C	0.493197	0.506803	0	0	0	0	0	0	0	0	0	0	0	0	0	0	0	-0.0941354	-1.65285	0.103057	1.24513	-0.00982477	-0.342102	0.218736	0.187112	-1.69502	-1.69502	-1.69502	0.746624	-0.121036	-0.622073	-0.291313	0.591495	-0.0080391	-0.84629	-0.321117	0.607993	2.14752	0.410497	2.29349	1.62789	0.360254	0.0294935	0.515255
276	1H_339857995	1H	339857995	A	G	0.885496	0.114504	0	0	0	0	0	0	0	0	0	0	0	0	0	0	0	0.915352	0.618198	0.41789	0.516598	0.0277895	-0.128436	0.147292	0.0794994	-0.0739327	-0.419081	-0.310054	0.329258	0.310609	0.380653	-0.0256359	0.247267	0.268799	0.32279	-0.0153152	0.258358	1.81253	1.81253	1.81253	0.676559	0.106941	0.056917	0.0804602
277	1H_340018362	1H	340018362	C	T	0.939597	0.0604027	0	0	0	0	0	0	0	0	0	0	0	0	0	0	0	0.991919	0.991919	0.991919	0.59678	0.039128	-0.052431	0.0431942	0.0967644	0.456953	-0.59102	-0.27803	0.3864	0.510975	0.510975	0.510975	0.284212	0.448419	0.448419	0.448419	0.294928	1.74856	0.647132	-1.04558	0.807964	-0.0459537	0.118387	-0.126941
278	1H_343034731	1H	343034731	G	A	0.0884354	0.911565	0	0	0	0	0	0	0	0	0	0	0	0	0	0	0	-0.747342	-0.808467	-0.351771	0.553399	-0.0318609	0.0540179	-0.135153	0.0859517	0.18183	0.262138	0.451734	0.338457	-0.274797	-0.463729	0.089211	0.262536	-0.196895	-0.428909	0.0893304	0.269947	-1.62189	-0.693065	-1.13659	0.722727	-0.114188	-0.0524265	-0.152598
279	1H_349488625	1H	349488625	C	T	0.913043	0.0869565	0	0	0	0	0	0	0	0	0	0	0	0	0	0	0	0.80758	0.711011	0.553306	0.575221	0.0350791	-0.00528223	0.12252	0.0908851	-0.0518999	-0.154271	-0.0888835	0.35983	0.302428	0.432163	0.0872956	0.272134	0.25388	0.449892	0.0362562	0.278996	2.02134	2.02134	2.02134	0.744146	0.232346	0.0316289	0.12417
280	1H_352058082	1H	352058082	C	G	0.885906	0.114094	0	0	0	0	0	0	0	0	0	0	0	0	0	0	0	0.106771	0.690139	0.145068	0.500499	0.00506486	-0.0292724	0.034526	0.077282	-0.223444	-0.304989	-0.212615	0.30883	0.0165894	0.301995	-0.0142352	0.236795	-0.101943	0.260858	-0.0232884	0.242029	1.6078	1.6078	1.6078	0.649616	0.0305315	0.0488556	0.0298473
281	1H_352058105	1H	352058105	T	G	0.885906	0.114094	0	0	0	0	0	0	0	0	0	0	0	0	0	0	0	0.106771	0.690139	0.145068	0.500499	0.00506486	-0.0292724	0.034526	0.077282	-0.223444	-0.304989	-0.212615	0.30883	0.0165894	0.301995	-0.0142352	0.236795	-0.101943	0.260858	-0.0232884	0.242029	1.6078	1.6078	1.6078	0.649616	0.0305315	0.0488556	0.0298473
282	1H_352058109	1H	352058109	C	A	0.885906	0.114094	0	0	0	0	0	0	0	0	0	0	0	0	0	0	0	0.106771	0.690139	0.145068	0.500499	0.00506486	-0.0292724	0.034526	0.077282	-0.223444	-0.304989	-0.212615	0.30883	0.0165894	0.301995	-0.0142352	0.236795	-0.101943	0.260858	-0.0232884	0.242029	1.6078	1.6078	1.6078	0.649616	0.0305315	0.0488556	0.0298473
283	1H_357685810	1H	357685810	A	G	0.0738255	0.926174	0	0	0	0	0	0	0	0	0	0	0	0	0	0	0	0.0947302	-1.06237	0.157447	0.524771	0.00526782	-0.0642766	0.0935541	0.0853541	-0.0888494	0.393941	-0.0614075	0.348068	-0.0534545	-0.519759	-0.0246264	0.252098	0.051621	-0.408971	-0.0175688	0.261535	-1.12268	-1.12669	0.610054	0.711371	0.145872	-0.104064	0.183933
284	1H_361650840	1H	361650840	G	A	0.1	0.9	0	0	0	0	0	0	0	0	0	0	0	0	0	0	0	-0.131569	-1.10567	-0.274464	0.562136	0.0142569	0.0271348	-0.041924	0.0853855	0.665551	0.360936	0.188394	0.345288	-0.023978	-0.592538	-0.0571679	0.26616	0.0529879	-0.548548	-0.0421253	0.274401	-1.91722	-1.91722	-1.91722	0.72022	-0.062891	-0.0327662	0.0151042
285	1H_362986993	1H	362986993	C	A	0.114094	0.885906	0	0	0	0	0	0	0	0	0	0	0	0	0	0	0	-0.106771	-0.690139	-0.145068	0.500499	-0.00506486	0.0292724	-0.034526	0.077282	0.223444	0.304989	0.212615	0.30883	-0.0165894	-0.301995	0.0142352	0.236795	0.101943	-0.260858	0.0232884	0.242029	-1.6078	-1.6078	-1.6078	0.649616	-0.0305315	-0.0488556	-0.0298473
286	1H_363130262	1H	363130262	G	A	0.056338	0.943662	0	0	0	0	0	0	0	0	0	0	0	0	0	0	0	-0.408373	-1.49596	0.0789604	0.621915	-0.0142643	-0.0434246	0.0411709	0.101147	-0.4997	0.264711	0.135918	0.406973	-0.352237	-0.352237	-0.352237	0.29697	-0.243656	-0.702078	0.0515591	0.307734	-0.408976	-0.938993	0.902518	0.838914	0.233013	-0.164541	0.0920076
287	1H_372998331	1H	372998331	T	C	0.0538462	0.946154	0	0	0	0	0	0	0	0	0	0	0	0	0	0	0	-0.182983	-1.53968	0.333218	0.658618	-0.0036008	-0.0470293	0.139235	0.105269	-0.477353	0.326208	0.215152	0.434747	-0.21926	-0.21926	-0.21926	0.310787	-0.160095	-0.751552	0.0458292	0.324112	-0.507033	-0.946603	1.10641	0.902212	0.164575	-0.199827	0.123305
288	1H_372998332	1H	372998332	C	T	0.1	0.9	0	0	0	0	0	0	0	0	0	0	0	0	0	0	0	-0.312094	-0.715577	-0.0938117	0.576411	0.00214113	0.0920813	-0.0180688	0.0865167	0.0356347	0.233066	0.487159	0.35498	-0.0679517	-0.460742	0.0603033	0.268492	-0.014011	-0.412946	0.0569923	0.275995	-1.32222	-0.756571	-1.01931	0.74691	-0.0821162	-0.0884276	-0.126175
289	1H_374918451	1H	374918451	G	A	0.939655	0.0603448	0	0	0	0	0	0	0	0	0	0	0	0	0	0	0	1.0256	1.0256	1.0256	0.681649	0.03633	0.0746725	0.0127088	0.105558	0.434783	-0.463091	-0.2476	0.442681	0.604295	1.08106	-0.0346192	0.324638	0.545739	0.545739	0.545739	0.334823	1.53886	1.53886	1.53886	0.902623	-0.0934993	0.171365	-0.0845982
290	1H_377073257	1H	377073257	G	C	0.0604027	0.939597	0	0	0	0	0	0	0	0	0	0	0	0	0	0	0	-0.493002	-0.493002	-0.493002	0.590935	-0.0188673	-0.00524286	0.0770971	0.0957404	-0.380267	0.380824	0.0825716	0.386953	-0.412764	-0.760315	0.157464	0.282106	-0.301211	-0.640345	0.130564	0.292782	-0.377866	-0.689422	1.27585	0.802263	0.248959	-0.173573	0.0816114
291	1H_378382858	1H	378382858	A	C	0.64094	0.35906	0	0	0	0	0	0	0	0	0	0	0	0	0	0	0	1.34544	1.34933	0.24372	0.784277	0.0981604	0.269781	0.0257117	0.114402	1.408	0.279776	-0.105798	0.43735	0.817477	0.817477	0.817477	0.364775	0.907108	0.907108	0.907108	0.368383	-1.09954	1.52048	0.574097	1.03437	-0.284795	-0.071829	-0.0667766
292	1H_379467518	1H	379467518	T	G	0.891473	0.108527	0	0	0	0	0	0	0	0	0	0	0	0	0	0	0	-0.6128	0.246085	-0.0832585	0.717763	-0.0169719	0.268007	0.0427925	0.114684	-0.14537	-0.180479	-0.242113	0.477859	-0.411913	-0.0285185	-0.245352	0.340276	-0.387974	-0.0333089	-0.103568	0.351596	1.13284	1.68014	1.57795	0.963118	-0.110691	-0.15013	-0.171511
293	1H_423401940	1H	423401940	G	A	0.814685	0.185315	0	0	0	0	0	0	0	0	0	0	0	0	0	0	0	-0.150555	-0.006469	-0.155692	0.615759	-0.0235824	0.214737	-0.123473	0.0953865	-0.00945656	-0.00945656	-0.00945656	0.385635	-0.0261112	0.296609	0.090449	0.29467	0.0854915	0.2744	0.136186	0.304632	-0.879414	-0.153076	-0.293888	0.800225	0.092281	-0.110049	0.0744865
294	1H_423401972	1H	423401972	T	C	0.814685	0.185315	0	0	0	0	0	0	0	0	0	0	0	0	0	0	0	-0.150555	-0.006469	-0.155692	0.615759	-0.0235824	0.214737	-0.123473	0.0953865	-0.00945656	-0.00945656	-0.00945656	0.385635	-0.0261112	0.296609	0.090449	0.29467	0.0854915	0.2744	0.136186	0.304632	-0.879414	-0.153076	-0.293888	0.800225	0.092281	-0.110049	0.0744865
295	1H_423401995	1H	423401995	T	C	0.814685	0.185315	0	0	0	0	0	0	0	0	0	0	0	0	0	0	0	-0.177233	-0.274777	-0.136644	0.611742	-0.0288145	0.183791	-0.157446	0.0950465	-0.15983	0.33122	0.861683	0.387957	0.00430967	0.182999	0.134726	0.293062	0.0505296	0.16855	0.0555964	0.303168	-1.06923	-0.381861	-0.600606	0.797158	0.0662991	-0.132034	0.0574982
296	1H_431968248	1H	431968248	G	A	0.0754717	0.924528	0	0	0	0	0	0	0	0	0	0	0	0	0	0	0	0.177857	0.696365	0.16734	0.862412	0.0239826	0.267232	-0.0909905	0.10386	0.131635	-0.0223986	0.267088	0.519708	0.109577	0.377698	0.352268	0.399422	0.347871	0.359488	0.348782	0.379951	-0.853209	-0.552597	-2.0419	1.05816	-0.092006	0.0772536	-0.236607
297	1H_431968279	1H	431968279	A	G	0.933962	0.0660377	0	0	0	0	0	0	0	0	0	0	0	0	0	0	0	-0.723413	-1.25508	0.290257	0.916878	-0.0468678	-0.358399	0.108692	0.107338	-0.289871	-0.0750301	-0.711277	0.560833	-0.500473	-0.524222	-0.244167	0.418147	-0.721189	-0.320107	-0.246047	0.387699	0.395079	-0.0566869	2.94386	1.13119	0.142701	-0.0321784	0.333959
298	1H_436767484	1H	436767484	A	G	0.679054	0.320946	0	0	0	0	0	0	0	0	0	0	0	0	0	0	0	0.0528143	0.628833	-0.455878	0.548044	0.0322485	0.154126	-0.159611	0.0889139	-0.463699	-0.463699	-0.463699	0.363364	-0.0772871	0.536672	-0.117082	0.263268	-0.198194	0.528365	-0.0825944	0.272958	1.03498	0.489799	1.43588	0.738713	0.223805	-0.235674	-0.00812126
299	1H_436767518	1H	436767518	G	A	0.672297	0.327703	0	0	0	0	0	0	0	0	0	0	0	0	0	0	0	0.0790366	0.62671	-0.464307	0.550983	0.0322974	0.144914	-0.174243	0.0894485	-0.539258	0.179017	-0.678484	0.366091	-0.0833439	0.510171	-0.14013	0.26483	-0.229863	0.47668	-0.116425	0.274662	1.11497	0.507959	1.49415	0.742447	0.233273	-0.21571	0.010954
300	1H_439297800	1H	439297800	A	T	0.0671141	0.932886	0	0	0	0	0	0	0	-1	0	0	0	0	0	0	1	0.473084	1.45449	0.0463344	0.665852	0.0187092	0.206538	-0.0536428	0.0977127	1.08746	1.08746	1.08746	0.386567	0.324574	0.464659	0.306238	0.315132	0.374178	0.215816	0.257294	0.320481	-0.15911	-0.0832327	-1.85231	0.861126	-0.041447	0.137832	-0.123449
301	1H_439552168	1H	439552168	C	G	0.661972	0.338028	0	0	0	0	0	0	0	0	0	0	0	0	0	0	0	0.66632	0.475538	0.0827432	0.586108	0.04807	-0.0540102	0.118058	0.094714	-0.339824	0.315492	0.331616	0.392878	0.169311	-0.0715688	-0.14559	0.282389	0.0650468	0.226725	-0.183754	0.295033	0.385482	-1.2251	1.20967	0.794967	0.102204	-0.247026	-0.00984346
302	1H_444075762	1H	444075762	G	A	0.77686	0.22314	0	0	0	0	0	0	0	0	0	0	0	0	0	0	0	0.126684	0.491611	0.147022	0.602234	-0.0336501	0.0293486	0.00885853	0.0991918	-0.588274	0.0233295	0.359722	0.398495	0.0708872	0.100824	0.0757836	0.288485	0.0184333	0.261973	0.00390277	0.296322	-1.73224	-1.73224	-1.73224	0.805534	-0.00544496	0.0790865	-0.0859706
303	1H_444075781	1H	444075781	T	C	0.752066	0.247934	0	0	0	0	0	0	0	0	0	0	0	0	0	0	0	-0.173525	0.291397	-0.103778	0.559048	-0.0419854	-0.00964728	-0.0510956	0.0922817	-0.346128	0.141432	0.749187	0.370789	-0.0968131	0.109805	0.00343844	0.268037	-0.134103	0.282818	-0.050232	0.275315	-1.76052	-1.76052	-1.76052	0.745412	0.026445	0.0314028	-0.0629781
304	1H_444895424	1H	444895424	C	A	0.912752	0.0872483	0	0	0	0	0	0	0	0	0	0	0	0	0	0	0	-0.842189	-0.555559	-0.417844	0.72218	-0.0474569	-0.0124732	-0.107291	0.117633	0.149882	-0.0185246	0.103184	0.480166	-0.264115	0.0107699	0.0109231	0.347934	-0.198579	0.0430269	-0.00576891	0.360569	-0.00691416	-0.985098	-1.30368	0.981744	-0.125235	-0.166068	-0.328106
305	1H_444895438	1H	444895438	G	C	0.627517	0.372483	0	0	0	0	0	0	0	0	0	0	0	0	0	0	0	-1.06132	-0.00921387	-0.0640729	0.660205	-0.0219078	0.116027	-0.0843733	0.105395	-0.0384942	-0.688885	0.00867226	0.427774	-0.56015	-0.0737096	-0.0313025	0.315835	-0.653714	-0.165368	0.0140403	0.32582	0.514716	1.31593	-0.318682	0.889368	-0.00141646	0.00714025	-0.156565
306	1H_446548831	1H	446548831	T	A	0.865772	0.134228	0	0	0	0	0	0	0	0	0	0	0	0	0	0	0	-0.793629	-0.793629	-0.793629	0.480455	-0.032836	-0.0406812	0.15626	0.0734432	-0.875301	-0.875301	-0.875301	0.291868	-0.368053	-0.330068	0.0964718	0.227447	-0.443009	-0.443009	-0.443009	0.232593	-0.683237	-0.433353	0.457933	0.639135	0.00438801	-0.043888	0.0645128
307	1H_451299194	1H	451299194	C	T	0.0536913	0.946309	0	0	0	0	0	0	0	-1	0	0	0	0	0	0	1	-0.443693	0.717998	0.184366	0.737111	-0.0431483	0.158023	-0.100583	0.109651	0.589456	0.589456	0.589456	0.441904	0.0435891	0.346037	0.41549	0.34828	0.059218	0.154523	0.379943	0.356154	-1.02407	0.0119379	-2.09099	0.939336	-0.169871	0.153488	-0.226933
308	1H_451909836	1H	451909836	G	T	0.0536913	0.946309	0	0	0	0	0	0	0	-1	0	0	0	0	0	0	1	-0.443693	0.717998	0.184366	0.737111	-0.0431483	0.158023	-0.100583	0.109651	0.589456	0.589456	0.589456	0.441904	0.0435891	0.346037	0.41549	0.34828	0.059218	0.154523	0.379943	0.356154	-1.02407	0.0119379	-2.09099	0.939336	-0.169871	0.153488	-0.226933
309	1H_451909849	1H	451909849	G	A	0.946309	0.0536913	0	0	0	0	0	0	0	1	0	0	0	0	0	0	1	0.443693	-0.717998	-0.184366	0.737111	0.0431483	-0.158023	0.100583	0.109651	-0.589456	-0.589456	-0.589456	0.441904	-0.0435891	-0.346037	-0.41549	0.34828	-0.059218	-0.154523	-0.379943	0.356154	1.02407	-0.0119379	2.09099	0.939336	0.169871	-0.153488	0.226933
310	1H_452940006	1H	452940006	G	A	0.0810811	0.918919	0	0	0	0	0	0	0	0	0	0	0	0	0	0	0	0.418805	1.2896	0.614668	0.625649	0.0455548	0.0455548	0.0455548	0.0881337	0.893355	0.893355	0.893355	0.357811	0.211	0.287329	0.395981	0.295505	0.263244	0.161057	0.340421	0.300558	0.371306	0.0433339	-0.332299	0.825507	0.0101156	0.127209	-0.0156392
311	1H_453801982	1H	453801982	G	A	0.939597	0.0604027	0	0	0	0	0	0	0	1	0	0	0	0	0	0	1	-0.445485	-1.51737	0.432892	0.752399	-0.00814486	-0.20263	0.186033	0.107029	-1.19074	-1.19074	-1.19074	0.421705	-0.216274	-0.569047	-0.225631	0.355807	-0.311028	-0.453674	-0.191553	0.358801	1.14063	0.313047	2.99778	0.916911	0.0959427	-0.110239	0.1746
312	1H_454213151	1H	454213151	G	A	0.840336	0.159664	0	0	0	0	0	0	0	0	0	0	0	0	0	0	0	0.128021	-0.608577	-0.280594	0.489085	-0.00738788	-0.0280234	0.0373088	0.0705274	0.488346	0.109313	-0.255181	0.299929	0.0571824	-0.287471	0.0243639	0.234976	0.134498	-0.218832	0.0324839	0.240145	-0.715559	-0.358502	0.511373	0.63905	-0.032434	0.00221434	-0.0826538
313	1H_454306750	1H	454306750	G	A	0.671756	0.328244	0	0	0	0	0	0	0	0	0	0	0	0	0	0	0	-0.113065	-0.54041	-0.167798	0.345642	0.014474	0.0195496	-0.0511279	0.0531597	0.122162	0.244627	-0.231301	0.219993	0.022568	-0.27672	-0.0108114	0.16664	0.0912778	-0.149233	-0.0213671	0.172382	-0.700117	0.0762122	0.616229	0.456423	-0.0896958	-0.0555173	0.0316543
314	1H_454306751	1H	454306751	T	C	0.671756	0.328244	0	0	0	0	0	0	0	0	0	0	0	0	0	0	0	-0.113065	-0.54041	-0.167798	0.345642	0.014474	0.0195496	-0.0511279	0.0531597	0.122162	0.244627	-0.231301	0.219993	0.022568	-0.27672	-0.0108114	0.16664	0.0912778	-0.149233	-0.0213671	0.172382	-0.700117	0.0762122	0.616229	0.456423	-0.0896958	-0.0555173	0.0316543
315	1H_455259191	1H	455259191	G	A	0.662162	0.337838	0	0	0	0	0	0	0	0	0	0	0	0	0	0	0	0.0443919	-0.451626	0.0403293	0.319149	0.0167129	0.00641716	0.0264777	0.0508821	0.00707947	0.255032	-0.198899	0.205253	0.0479371	-0.246832	0.0151757	0.152525	0.110217	-0.147855	0.0112699	0.157741	-0.326602	0.0650652	1.07741	0.427679	0.00441704	-0.0575111	0.0982779
316	1H_456314419	1H	456314419	G	T	0.7	0.3	0	0	0	0	0	0	0	0	0	0	0	0	0	0	0	-0.188706	-0.566514	-0.234588	0.347622	0.00362941	-0.0357397	-0.0284956	0.054057	-0.0436378	0.187852	-0.360928	0.215059	-0.0209862	-0.228397	-0.0172742	0.167222	0.0485867	-0.135152	-0.0100172	0.172389	-0.515992	-0.236969	0.574952	0.445535	-0.0303587	-0.0497743	0.0283437
317	1H_458872487	1H	458872487	T	G	0.0642857	0.935714	0	0	0	0	0	0	0	-1	0	0	0	0	0	0	1	0.494155	1.49407	-0.428782	0.771539	0.0218811	0.211495	-0.171638	0.107816	1.18335	1.18335	1.18335	0.42508	0.23344	0.523067	0.147059	0.364892	0.30325	0.446326	0.112105	0.372593	-1.19412	-1.19412	-1.19412	0.936588	-0.0923557	0.0980934	-0.173872
318	1H_461093301	1H	461093301	T	C	0.0604027	0.939597	0	0	0	0	0	0	0	-1	0	0	0	0	0	0	1	0.445485	1.51737	-0.432892	0.752399	0.00814486	0.20263	-0.186033	0.107029	1.19074	1.19074	1.19074	0.421705	0.216274	0.569047	0.225631	0.355807	0.311028	0.453674	0.191553	0.358801	-1.14063	-0.313047	-2.99778	0.916911	-0.0959427	0.110239	-0.1746
319	1H_461399709	1H	461399709	C	G	0.0738255	0.926174	0	0	0	0	0	0	0	-1	0	0	0	0	0	0	1	0.22217	1.1587	0.250786	0.636811	0.0101416	0.144661	-0.0366823	0.0946989	0.939054	0.939054	0.939054	0.372054	0.132048	0.386947	0.363533	0.301767	0.18946	0.255072	0.314828	0.307663	-0.476793	-0.384958	-1.46402	0.823908	-0.012627	0.162552	-0.0729742
320	1H_462583923	1H	462583923	C	G	0.0847458	0.915254	0	0	0	0	0	0	0	-1	0	0	0	0	0	0	1	0.134622	1.28707	0.262517	0.648442	0.004852	0.17319	-0.0347084	0.0953334	0.940493	0.940493	0.940493	0.377602	-0.029861	0.242196	0.286673	0.308868	0.0208455	0.093676	0.239202	0.315946	-0.437652	-0.318798	-1.49222	0.876586	0.0159512	0.246213	0.012849
321	1H_462929599	1H	462929599	C	T	0.110738	0.889262	0	0	0	0	0	0	0	0	0	0	0	0	0	0	0	0.262989	0.991251	0.391398	0.470454	0.00343449	0.109012	0.0416199	0.0746985	-0.0282216	0.175933	0.729332	0.303467	0.136877	0.487169	0.290922	0.22474	0.218816	0.471965	0.285816	0.23168	0.229358	-0.433844	-0.325036	0.636204	0.113949	0.093141	0.00872529
322	1H_463321144	1H	463321144	C	T	0.949664	0.0503356	0	0	0	0	0	0	0	0	0	0	0	0	0	0	0	-0.0119239	-0.726055	-0.15412	0.623774	0.0181057	-0.0237192	0.0138694	0.102238	1.02336	-0.0840345	-0.778159	0.413759	0.120202	-0.399195	0.048605	0.300238	0.0689419	-0.486383	0.0294739	0.31122	-0.947354	0.065332	-0.922503	0.850227	-0.191656	0.0201699	-0.136127
323	1H_465497239	1H	465497239	G	A	0.100694	0.899306	0	0	0	0	0	0	0	0	0	0	0	0	0	0	0	0.171522	0.951491	-0.0115901	0.494246	0.0134848	0.195029	-0.0666809	0.0784483	0.102067	0.07843	0.58038	0.320362	-0.0351732	-0.0351732	-0.0351732	0.236545	-0.00485888	0.44531	0.12906	0.245358	0.165222	-0.06519	-0.863468	0.669566	0.166135	0.0385879	-0.0634112
324	1H_465497250	1H	465497250	A	T	0.100694	0.899306	0	0	0	0	0	0	0	0	0	0	0	0	0	0	0	0.171522	0.951491	-0.0115901	0.494246	0.0134848	0.195029	-0.0666809	0.0784483	0.102067	0.07843	0.58038	0.320362	-0.0351732	-0.0351732	-0.0351732	0.236545	-0.00485888	0.44531	0.12906	0.245358	0.165222	-0.06519	-0.863468	0.669566	0.166135	0.0385879	-0.0634112
325	1H_465558954	1H	465558954	G	A	0.949324	0.0506757	0	0	0	0	0	0	0	0	0	0	0	0	0	0	0	-0.0756469	-0.86779	-0.168827	0.624707	0.00704693	-0.144318	-0.00519482	0.101935	0.52955	-0.117019	-1.02574	0.410423	0.120443	-0.681362	0.0301663	0.299442	0.156484	-0.467298	0.00754874	0.31203	-0.703048	-0.402545	-0.829072	0.851536	-0.229693	0.0193188	-0.12509
326	1H_465602662	1H	465602662	G	A	0.942953	0.057047	0	0	0	0	0	0	0	0	0	0	0	0	0	0	0	0.0268162	-0.74635	-0.173146	0.586042	0.0165483	-0.0783761	0.019532	0.0960344	0.897804	-0.0262135	-0.950191	0.388206	0.134191	-0.498431	0.0505383	0.281751	0.137757	-0.371528	0.0183043	0.292794	-0.876386	-0.268885	-0.922573	0.798936	-0.226538	0.0023401	-0.129995
327	1H_467798915	1H	467798915	G	T	0.657718	0.342282	0	0	0	0	0	0	0	0	0	0	0	0	0	0	0	-0.175215	0.0437244	-0.114372	0.330014	0.0110321	-0.00183093	0.0142552	0.0518685	-0.118418	0.141171	0.0900137	0.207983	-0.108536	0.0354024	-0.0797906	0.157152	-0.0185929	0.160847	0.00870451	0.161747	-0.0586411	-0.294223	0.934505	0.440403	0.0109238	-0.0468993	0.0415515
328	1H_467798962	1H	467798962	C	A	0.697987	0.302013	0	0	0	0	0	0	0	0	0	0	0	0	0	0	0	-0.0848799	0.301281	-0.250091	0.347324	0.0208998	0.0600765	-0.0268118	0.0542918	0.0854562	0.175355	0.139235	0.21737	-0.0527163	0.138267	-0.041215	0.165153	0.063676	0.235353	0.046891	0.169385	-0.12438	-0.419724	0.311202	0.462016	0.0204128	-0.0424423	-0.0223348
329	1H_469366126	1H	469366126	C	G	0.71875	0.28125	0	0	0	0	0	0	0	0	0	0	0	0	0	0	0	0.395504	0.726762	0.0274313	0.578151	0.0224379	0.119475	0.0038727	0.0898331	0.0379102	-0.426877	-0.649111	0.378126	0.0197564	-0.0970963	-0.235885	0.279999	-0.1138	-0.0293382	-0.296773	0.289641	0.808098	0.634091	0.882551	0.787252	0.193065	-0.0337691	0.0673488
330	1H_469366129	1H	469366129	C	A	0.71875	0.28125	0	0	0	0	0	0	0	0	0	0	0	0	0	0	0	0.395504	0.726762	0.0274313	0.578151	0.0224379	0.119475	0.0038727	0.0898331	0.0379102	-0.426877	-0.649111	0.378126	0.0197564	-0.0970963	-0.235885	0.279999	-0.1138	-0.0293382	-0.296773	0.289641	0.808098	0.634091	0.882551	0.787252	0.193065	-0.0337691	0.0673488
331	1H_469366153	1H	469366153	G	A	0.71875	0.28125	0	0	0	0	0	0	0	0	0	0	0	0	0	0	0	0.395504	0.726762	0.0274313	0.578151	0.0224379	0.119475	0.0038727	0.0898331	0.0379102	-0.426877	-0.649111	0.378126	0.0197564	-0.0970963	-0.235885	0.279999	-0.1138	-0.0293382	-0.296773	0.289641	0.808098	0.634091	0.882551	0.787252	0.193065	-0.0337691	0.0673488
332	1H_471472406	1H	471472406	C	T	0.0645161	0.935484	0	0	0	0	0	0	0	0	0	0	0	0	0	0	0	0.11036	0.827599	-0.581509	0.698303	0.0214728	0.181365	-0.20541	0.102999	0.945887	0.105799	0.0471246	0.424436	-0.210028	0.169204	0.0776453	0.335086	-0.144092	0.171013	0.0211903	0.348202	-0.143066	-0.143066	-0.143066	0.887873	0.141958	0.0762212	-0.194465
333	1H_471475541	1H	471475541	A	G	0.0604027	0.939597	0	0	0	0	0	0	0	0	0	0	0	0	0	0	0	0.183152	1.29851	-0.400072	0.645529	0.0143545	0.195731	-0.180006	0.099182	0.652883	-0.0642828	0.029004	0.403406	-0.138923	0.36586	0.0123176	0.309599	-0.0842591	0.353597	-0.0124455	0.318533	-0.241943	-0.241943	-0.241943	0.850727	0.128744	0.114181	-0.0918188
334	1H_471792247	1H	471792247	T	G	0.0604027	0.939597	0	0	0	0	0	0	0	0	0	0	0	0	0	0	0	0.183152	1.29851	-0.400072	0.645529	0.0143545	0.195731	-0.180006	0.099182	0.652883	-0.0642828	0.029004	0.403406	-0.138923	0.36586	0.0123176	0.309599	-0.0842591	0.353597	-0.0124455	0.318533	-0.241943	-0.241943	-0.241943	0.850727	0.128744	0.114181	-0.0918188
335	1H_472949629	1H	472949629	G	A	0.062069	0.937931	0	0	0	0	0	0	0	0	0	0	0	0	0	0	0	0.166891	1.29728	-0.388338	0.651742	0.0153726	0.204683	-0.172808	0.0996548	0.597099	-0.104715	-0.0171033	0.406231	-0.1223	0.39899	0.0330688	0.31265	-0.0608909	0.40493	0.0157908	0.320565	-0.320781	-0.320781	-0.320781	0.847826	0.121543	0.108716	-0.0927677
336	1H_475056015	1H	475056015	T	C	0.0540541	0.945946	0	0	0	0	0	0	0	0	0	0	0	0	0	0	0	0.703326	1.32919	0.479624	0.700869	0.0484238	0.24748	0.0219955	0.110153	0.704412	0.286032	-0.575286	0.443303	0.176855	0.154102	-0.00917106	0.336159	0.184454	-0.232318	-0.0114855	0.346443	0.177482	0.757645	0.490303	0.932382	-0.03209	0.0166721	0.157769
337	1H_476758654	1H	476758654	G	A	0.0604027	0.939597	0	0	0	0	0	0	0	0	0	0	0	0	0	0	0	0.895187	1.38104	-0.340187	0.670963	0.0607798	0.295389	-0.0540143	0.0985302	1.24549	1.24549	1.24549	0.402517	0.442606	0.398282	0.131374	0.319256	0.524483	-0.00355254	0.109183	0.325441	-0.200857	0.844523	-1.5593	0.881495	-0.0801752	0.0806752	-0.182483
338	1H_478409212	1H	478409212	A	C	0.54698	0.45302	0	0	0	0	0	0	0	0	0	0	0	0	0	0	0	-0.101795	-0.0421038	-0.216535	0.277369	0.00417707	-0.0846521	-0.0652942	0.0448008	0.0925418	0.000468576	-0.211394	0.183437	0.105606	0.0649272	0.00189396	0.133318	0.139081	0.24139	-0.0184991	0.13757	-0.117173	-0.727105	-0.383894	0.375293	-0.1593	-0.1593	-0.1593
339	1H_482689711	1H	482689711	T	C	0.191275	0.808725	0	0	0	0	0	0	0	0	0	0	0	0	0	0	0	-0.0728692	-0.214724	0.224977	0.393469	0.0141041	0.00623673	0.0498803	0.0622474	0.270432	-0.147366	-0.171878	0.244095	0.108939	-0.226072	0.0892835	0.187311	0.126031	-0.276182	0.000285885	0.192616	-0.896566	-0.326271	-0.740041	0.522739	-0.149733	-0.00429816	-0.0398661
340	1H_482725582	1H	482725582	T	A	0.11745	0.88255	0	0	0	0	0	0	0	0	0	0	0	0	0	0	0	0.448526	0.141382	0.461394	0.444437	0.0239328	-0.00436498	0.0799374	0.0718963	-0.00480588	0.0492803	-0.312319	0.291425	0.260782	-0.125392	0.0417949	0.213376	0.25575	-0.0576722	-0.0802547	0.220799	0.134907	0.122854	0.795281	0.602615	-0.0653237	0.00483849	0.137918
341	1H_484379177	1H	484379177	T	C	0.929054	0.0709459	0	0	0	0	0	0	0	0	0	0	0	0	0	0	0	0.490063	0.318689	-0.0810764	0.78498	0.0480624	0.0142418	0.00367566	0.128046	0.437757	-0.301475	-0.372689	0.518902	0.122379	0.0679576	-0.044485	0.377331	0.105006	0.213613	-0.0619773	0.391026	-0.169017	0.526235	1.03535	1.06848	-0.0811498	-0.116019	-0.0495453
342	1H_484379191	1H	484379191	C	T	0.689189	0.310811	0	0	0	0	0	0	0	0	0	0	0	0	0	0	0	0.0826287	-0.330834	-0.420203	0.425616	0.0175849	-0.0924689	-0.124754	0.0678242	0.865871	0.865871	0.865871	0.264875	0.153277	-0.134089	-0.0269717	0.203748	0.111886	-0.145309	-0.0708796	0.210487	-0.000361666	0.455804	-0.558602	0.574162	-0.265205	-0.265205	-0.265205
343	1H_484379192	1H	484379192	C	T	0.648649	0.351351	0	0	0	0	0	0	0	0	0	0	0	0	0	0	0	-0.171094	-0.270016	-0.511113	0.406309	0.00454631	-0.0787421	-0.132348	0.0647528	0.882386	0.100705	0.0611762	0.253637	-0.033038	-0.204489	-0.0896711	0.194642	0.0113027	-0.20926	-0.0700859	0.201137	0.168893	0.522207	-0.921051	0.547131	-0.233491	-0.233491	-0.233491
344	1H_484399740	1H	484399740	T	C	0.861538	0.138462	0	0	0	0	0	0	0	0	0	0	0	0	0	0	0	0.00469648	-0.627525	-0.404552	0.613139	0.0131395	-0.135695	-0.0046801	0.0997183	-0.646606	-0.0361473	-0.271306	0.381577	0.00444582	-0.220413	-0.176149	0.286665	0.0708707	-0.0632187	-0.194284	0.29609	-0.731213	-0.420552	-1.20866	0.826345	-0.0825857	0.130997	-0.0506053
345	1H_486185365	1H	486185365	A	G	0.847619	0.152381	0	0	0	0	0	0	0	0	0	0	0	0	0	0	0	-0.14627	-0.348243	-0.0501778	0.437012	-0.0142836	-0.0900651	0.0427585	0.0685651	-0.019856	0.1044	0.178863	0.295677	0.0505517	0.0141737	0.118075	0.213656	0.147888	-0.00968152	0.233437	0.221489	-0.44582	-0.346827	0.228705	0.61606	-0.107327	-0.06054	-0.0224581
346	1H_488801894	1H	488801894	C	T	0.165541	0.834459	0	0	0	0	0	0	0	0	0	0	0	0	0	0	0	0.13259	-0.135775	0.384963	0.391444	0.0259133	-0.00321588	0.0123127	0.0631047	0.424179	0.0843805	-0.708933	0.252686	-0.00598199	-0.248433	0.081559	0.187565	-0.067135	-0.204164	-0.00520444	0.193747	0.525487	0.588939	0.686549	0.528009	0.115877	0.0424231	0.0628273
347	1H_495204299	1H	495204299	C	T	0.879195	0.120805	0	0	0	0	0	0	0	0	0	0	0	0	0	0	0	-0.243348	0.628611	-0.282533	0.435326	-0.0252772	-0.00662551	-0.0385488	0.0704009	-0.203414	0.0777305	0.164211	0.285367	-0.0324693	0.0575548	-0.0121931	0.209492	-0.031577	0.124789	-0.0113772	0.216616	-0.561117	-0.964966	-1.32848	0.584833	-0.0468638	-0.00234724	-0.105669
348	1H_495214351	1H	495214351	C	T	0.879195	0.120805	0	0	0	0	0	0	0	0	0	0	0	0	0	0	0	-0.243348	0.628611	-0.282533	0.435326	-0.0252772	-0.00662551	-0.0385488	0.0704009	-0.203414	0.0777305	0.164211	0.285367	-0.0324693	0.0575548	-0.0121931	0.209492	-0.031577	0.124789	-0.0113772	0.216616	-0.561117	-0.964966	-1.32848	0.584833	-0.0468638	-0.00234724	-0.105669
349	1H_496274485	1H	496274485	A	G	0.864286	0.135714	0	0	0	0	0	0	0	0	0	0	0	0	0	0	0	-0.177815	0.760837	-0.255754	0.424761	-0.025074	-0.00508209	-0.0443751	0.0689991	-0.204598	0.190666	0.0542479	0.280606	-0.022161	0.133428	0.000289026	0.206798	-0.000661106	0.194256	-0.00460854	0.214527	-0.600739	-0.892308	-1.34141	0.582344	-0.0640139	0.00071009	-0.107892
350	1H_496276525	1H	496276525	C	T	0.872483	0.127517	0	0	0	0	0	0	0	0	0	0	0	0	0	0	0	-0.173348	0.746088	-0.281998	0.426524	-0.021563	-0.0106115	-0.0508167	0.0689773	-0.185653	0.193641	0.0328022	0.279465	-0.0116772	0.153938	0.00414317	0.205291	-0.00511973	0.226256	-0.00235809	0.212165	-0.580107	-0.580107	-0.580107	0.572723	-0.0598442	-0.0122235	-0.115476
351	1H_497025242	1H	497025242	G	A	0.872483	0.127517	0	0	0	0	0	0	0	0	0	0	0	0	0	0	0	-0.173348	0.746088	-0.281998	0.426524	-0.021563	-0.0106115	-0.0508167	0.0689773	-0.185653	0.193641	0.0328022	0.279465	-0.0116772	0.153938	0.00414317	0.205291	-0.00511973	0.226256	-0.00235809	0.212165	-0.580107	-0.580107	-0.580107	0.572723	-0.0598442	-0.0122235	-0.115476
352	1H_497281445	1H	497281445	T	C	0.821782	0.178218	0	0	0	0	0	0	0	0	0	0	0	0	0	0	0	0.00413561	0.788332	-0.155723	0.469525	-0.0153146	0.035701	-0.0378278	0.0679206	-0.0190172	0.17532	0.0716581	0.305247	0.0542532	0.197682	0.0510807	0.226548	0.100098	0.335688	0.0604042	0.235975	-0.397306	-0.931355	-0.976229	0.594869	-0.0415211	-0.0035252	-0.0998899
353	1H_497281458	1H	497281458	C	T	0.821782	0.178218	0	0	0	0	0	0	0	0	0	0	0	0	0	0	0	0.00413561	0.788332	-0.155723	0.469525	-0.0153146	0.035701	-0.0378278	0.0679206	-0.0190172	0.17532	0.0716581	0.305247	0.0542532	0.197682	0.0510807	0.226548	0.100098	0.335688	0.0604042	0.235975	-0.397306	-0.931355	-0.976229	0.594869	-0.0415211	-0.0035252	-0.0998899
354	1H_497662167	1H	497662167	C	G	0.871429	0.128571	0	0	0	0	0	0	0	0	0	0	0	0	0	0	0	-0.176404	0.802447	-0.33458	0.442111	-0.0212136	-0.00276633	-0.0602107	0.0711605	-0.306095	0.167708	-0.019495	0.283717	0.0147991	0.17637	-0.00336327	0.21394	-0.00499073	0.286541	-0.014581	0.221326	-0.779237	-0.779237	-0.779237	0.57654	-0.0947907	-0.0295825	-0.133415
355	1H_497764231	1H	497764231	G	A	0.14966	0.85034	0	0	0	0	0	0	0	0	0	0	0	0	0	0	0	0.00211305	-0.693117	0.132676	0.405517	0.0186085	0.0131079	0.00238491	0.0651448	0.263075	-0.259148	-0.222081	0.261136	-0.0644141	-0.179525	-0.000714677	0.194375	-0.0679347	-0.225363	0.0122406	0.200796	0.338615	0.726947	0.874788	0.548634	0.0191111	0.0620821	0.0716681
356	1H_497888929	1H	497888929	G	C	0.87619	0.12381	0	0	0	0	0	0	0	0	0	0	0	0	0	0	0	-0.22864	0.501459	-0.067379	0.486854	-0.0280554	-0.0438991	0.0362569	0.0760459	-0.451243	0.152912	0.0596371	0.32773	0.0352837	-0.0596389	0.025926	0.237785	0.0277039	0.0905654	0.000575104	0.246588	-0.74211	-0.775596	-1.20151	0.679919	-0.136876	-0.031967	-0.0818805
357	1H_497888964	1H	497888964	T	A	0.872483	0.127517	0	0	0	0	0	0	0	0	0	0	0	0	0	0	0	-0.173348	0.746088	-0.281998	0.426524	-0.021563	-0.0106115	-0.0508167	0.0689773	-0.185653	0.193641	0.0328022	0.279465	-0.0116772	0.153938	0.00414317	0.205291	-0.00511973	0.226256	-0.00235809	0.212165	-0.580107	-0.580107	-0.580107	0.572723	-0.0598442	-0.0122235	-0.115476
358	1H_497889487	1H	497889487	T	C	0.147651	0.852349	0	0	0	0	0	0	0	0	0	0	0	0	0	0	0	0.00605824	-0.705376	0.15865	0.404236	0.0172405	0.0128694	0.00603096	0.0652904	0.264193	-0.263136	-0.186332	0.263044	-0.0654051	-0.199676	0.00841521	0.194334	-0.0566583	-0.252681	0.0182616	0.200852	0.33634	0.760665	0.867678	0.545916	0.0139473	0.0654663	0.0710806
359	1H_497889496	1H	497889496	A	G	0.147651	0.852349	0	0	0	0	0	0	0	0	0	0	0	0	0	0	0	0.00605824	-0.705376	0.15865	0.404236	0.0172405	0.0128694	0.00603096	0.0652904	0.264193	-0.263136	-0.186332	0.263044	-0.0654051	-0.199676	0.00841521	0.194334	-0.0566583	-0.252681	0.0182616	0.200852	0.33634	0.760665	0.867678	0.545916	0.0139473	0.0654663	0.0710806
360	1H_497889499	1H	497889499	G	C	0.147651	0.852349	0	0	0	0	0	0	0	0	0	0	0	0	0	0	0	0.00605824	-0.705376	0.15865	0.404236	0.0172405	0.0128694	0.00603096	0.0652904	0.264193	-0.263136	-0.186332	0.263044	-0.0654051	-0.199676	0.00841521	0.194334	-0.0566583	-0.252681	0.0182616	0.200852	0.33634	0.760665	0.867678	0.545916	0.0139473	0.0654663	0.0710806
361	1H_498116971	1H	498116971	G	T	0.872483	0.127517	0	0	0	0	0	0	0	0	0	0	0	0	0	0	0	-0.173348	0.746088	-0.281998	0.426524	-0.021563	-0.0106115	-0.0508167	0.0689773	-0.185653	0.193641	0.0328022	0.279465	-0.0116772	0.153938	0.00414317	0.205291	-0.00511973	0.226256	-0.00235809	0.212165	-0.580107	-0.580107	-0.580107	0.572723	-0.0598442	-0.0122235	-0.115476
362	1H_498200346	1H	498200346	A	G	0.147651	0.852349	0	0	0	0	0	0	0	0	0	0	0	0	0	0	0	0.00605824	-0.705376	0.15865	0.404236	0.0172405	0.0128694	0.00603096	0.0652904	0.264193	-0.263136	-0.186332	0.263044	-0.0654051	-0.199676	0.00841521	0.194334	-0.0566583	-0.252681	0.0182616	0.200852	0.33634	0.760665	0.867678	0.545916	0.0139473	0.0654663	0.0710806
363	1H_498709703	1H	498709703	A	G	0.872483	0.127517	0	0	0	0	0	0	0	0	0	0	0	0	0	0	0	-0.173348	0.746088	-0.281998	0.426524	-0.021563	-0.0106115	-0.0508167	0.0689773	-0.185653	0.193641	0.0328022	0.279465	-0.0116772	0.153938	0.00414317	0.205291	-0.00511973	0.226256	-0.00235809	0.212165	-0.580107	-0.580107	-0.580107	0.572723	-0.0598442	-0.0122235	-0.115476
364	1H_500582667	1H	500582667	A	G	0.14094	0.85906	0	0	0	0	0	0	0	0	0	0	0	0	0	0	0	0.0897273	-0.665994	0.0763111	0.412544	0.019291	0.0320413	-0.00299267	0.0665212	0.303334	-0.25133	-0.113494	0.268371	-0.00201974	-0.189886	-0.0268629	0.198233	-0.000127039	-0.282786	-0.0138119	0.204752	0.50561	0.916843	0.803494	0.556148	-0.00042996	0.0478419	0.0500349
365	1H_500582726	1H	500582726	T	C	0.14094	0.85906	0	0	0	0	0	0	0	0	0	0	0	0	0	0	0	0.0897273	-0.665994	0.0763111	0.412544	0.019291	0.0320413	-0.00299267	0.0665212	0.303334	-0.25133	-0.113494	0.268371	-0.00201974	-0.189886	-0.0268629	0.198233	-0.000127039	-0.282786	-0.0138119	0.204752	0.50561	0.916843	0.803494	0.556148	-0.00042996	0.0478419	0.0500349
366	1H_500899333	1H	500899333	T	C	0.872483	0.127517	0	0	0	0	0	0	0	0	0	0	0	0	0	0	0	-0.173348	0.746088	-0.281998	0.426524	-0.021563	-0.0106115	-0.0508167	0.0689773	-0.185653	0.193641	0.0328022	0.279465	-0.0116772	0.153938	0.00414317	0.205291	-0.00511973	0.226256	-0.00235809	0.212165	-0.580107	-0.580107	-0.580107	0.572723	-0.0598442	-0.0122235	-0.115476
367	1H_501007788	1H	501007788	C	T	0.871622	0.128378	0	0	0	0	0	0	0	0	0	0	0	0	0	0	0	-0.162086	0.75612	-0.294741	0.427308	-0.0212857	-0.00771957	-0.0526515	0.0691657	-0.181788	0.197222	0.0446225	0.279961	-0.00231337	0.156419	-0.00112781	0.205575	0.00331395	0.223825	-0.00739921	0.212607	-0.563319	-0.563319	-0.563319	0.573281	-0.0621586	-0.0150484	-0.119187
368	1H_501008301	1H	501008301	A	G	0.870748	0.129252	0	0	0	0	0	0	0	0	0	0	0	0	0	0	0	-0.171577	0.758548	-0.323171	0.428044	-0.0213989	-0.00461146	-0.0568244	0.0691469	-0.185687	0.197189	0.0298854	0.280141	-0.000863334	0.16293	-0.00826635	0.206171	0.00641861	0.230488	-0.0117384	0.213284	-0.619224	-0.619224	-0.619224	0.567252	-0.0664548	-0.0180639	-0.123942
369	1H_501363580	1H	501363580	T	C	0.865772	0.134228	0	0	0	0	0	0	0	0	0	0	0	0	0	0	0	-0.0807175	0.778625	-0.35826	0.415777	-0.0190323	0.00857957	-0.0575056	0.0673599	-0.148582	0.205753	0.112433	0.272923	0.0553399	0.164835	-0.0321117	0.200279	0.05417	0.195229	-0.0353347	0.207114	-0.387602	-0.387602	-0.387602	0.559851	-0.072858	-0.032899	-0.135267
370	1H_501970519	1H	501970519	C	A	0.845638	0.154362	0	0	0	0	0	0	0	0	0	0	0	0	0	0	0	-0.0952937	0.464448	-0.241949	0.394701	-0.0117237	-0.0500448	-0.0579194	0.0636011	-0.0444523	0.197396	0.121615	0.258027	0.002141	-0.00914257	0.00580376	0.18967	0.0245507	0.0554706	-0.0137163	0.196101	-0.264368	-0.764238	-0.779959	0.531799	-0.0835268	-0.00257581	-0.109839
371	1H_501990685	1H	501990685	A	G	0.845638	0.154362	0	0	0	0	0	0	0	0	0	0	0	0	0	0	0	-0.0952937	0.464448	-0.241949	0.394701	-0.0117237	-0.0500448	-0.0579194	0.0636011	-0.0444523	0.197396	0.121615	0.258027	0.002141	-0.00914257	0.00580376	0.18967	0.0245507	0.0554706	-0.0137163	0.196101	-0.264368	-0.764238	-0.779959	0.531799	-0.0835268	-0.00257581	-0.109839
372	1H_502082034	1H	502082034	T	G	0.838926	0.161074	0	0	0	0	0	0	0	0	0	0	0	0	0	0	0	-0.0190767	0.504729	-0.309354	0.386444	-0.00980414	-0.0321727	-0.0631719	0.0623952	-0.0184359	0.207667	0.186547	0.253014	0.0591657	0.00695498	-0.0253408	0.185854	0.0742991	0.0358558	-0.0415978	0.192195	-0.111677	-0.621017	-0.830444	0.521796	-0.0940851	-0.0207387	-0.127275
373	1H_503318332	1H	503318332	G	T	0.851064	0.148936	0	0	0	0	0	0	0	0	0	0	0	0	0	0	0	-0.198116	0.311988	-0.265591	0.408894	-0.0197471	-0.0389082	-0.056514	0.0656852	-0.141579	0.103548	0.216942	0.269449	0.00415181	-0.122157	-0.0338547	0.196962	0.0129996	-0.0509618	-0.0440904	0.203658	-0.218592	-0.857023	-0.762567	0.554369	-0.100718	0.00659097	-0.103791
374	1H_503318377	1H	503318377	C	T	0.163121	0.836879	0	0	0	0	0	0	0	0	0	0	0	0	0	0	0	0.128225	-0.307731	0.0530114	0.394982	0.0183642	0.0524814	0.00522963	0.0633764	0.251573	-0.178399	-0.288678	0.258539	-0.0109753	0.0491039	0.00213414	0.190195	-0.00520357	-0.0439302	0.0174841	0.197717	0.16624	0.773051	0.20792	0.532078	0.0340242	0.0290334	0.0412358
375	1H_503654159	1H	503654159	T	C	0.825503	0.174497	0	0	0	0	0	0	0	0	0	0	0	0	0	0	0	-0.0464354	0.223841	-0.347336	0.377151	-0.0111758	-0.0844563	-0.057469	0.0605911	-0.117369	0.0273169	0.245169	0.245985	0.0858864	-0.0510483	-0.0296955	0.181038	0.142605	-0.0104677	-0.038302	0.187124	-0.3301	-0.3301	-0.3301	0.503913	-0.126282	-0.010198	-0.119763
376	1H_504493780	1H	504493780	C	T	0.22807	0.77193	0	0	0	0	0	0	0	0	0	0	0	0	0	0	0	-0.0996175	-0.424858	0.08815	0.374014	0.000854217	0.0544948	0.0067934	0.0603316	0.0880678	-0.103679	-0.357817	0.253624	-0.113547	-0.0707067	0.00860918	0.179885	-0.170588	-0.0637792	0.0305755	0.187334	0.112258	0.663463	0.607649	0.505969	0.108559	0.0262259	0.0740705
377	1H_504493782	1H	504493782	G	A	0.22807	0.77193	0	0	0	0	0	0	0	0	0	0	0	0	0	0	0	-0.0996175	-0.424858	0.08815	0.374014	0.000854217	0.0544948	0.0067934	0.0603316	0.0880678	-0.103679	-0.357817	0.253624	-0.113547	-0.0707067	0.00860918	0.179885	-0.170588	-0.0637792	0.0305755	0.187334	0.112258	0.663463	0.607649	0.505969	0.108559	0.0262259	0.0740705
378	1H_505330736	1H	505330736	G	A	0.828358	0.171642	0	0	0	0	0	0	0	0	0	0	0	0	0	0	0	-0.0922874	0.311936	-0.166585	0.388588	-0.00149902	-0.0625472	-0.0211389	0.062333	-0.194073	0.140434	0.293881	0.25369	0.0881347	0.0136077	0.0190681	0.189548	0.128873	0.0755014	0.00911349	0.196595	-0.503994	-1.08341	-0.831409	0.523749	-0.171887	-0.0264663	-0.0902806
379	1H_507147546	1H	507147546	C	T	0.328859	0.671141	0	0	0	0	0	0	0	0	0	0	0	0	0	0	0	0.222238	-0.269565	-0.0685189	0.333047	-0.00090377	0.00139909	0.00994279	0.0525344	-0.0467942	-0.179657	-0.20229	0.210338	0.110325	0.0199293	-0.0250001	0.158748	0.106092	0.0198349	-0.00682808	0.163411	-0.500172	0.168447	-0.643909	0.445484	-0.00469899	0.0793469	-0.00304252
380	1H_507203266	1H	507203266	C	A	0.872483	0.127517	0	0	0	0	0	0	0	0	0	0	0	0	0	0	0	-0.0913004	0.106273	0.340482	0.442554	0.0196825	0.0670787	0.014248	0.070478	0.427136	0.202066	-0.224617	0.285372	-0.194573	-0.00216677	-0.00729623	0.211587	-0.219719	-0.0119617	-0.00817924	0.218328	0.755974	0.674592	2.26106	0.588285	0.140815	0.140815	0.140815
381	1H_507630393	1H	507630393	C	G	0.167785	0.832215	0	0	0	0	0	-1	0	0	0	0	0	0	0	0	1	0.154614	-0.121553	-0.327158	0.392567	-0.00805748	-0.0709667	-0.0179901	0.0629655	-0.138728	-0.148233	-0.0409751	0.254787	0.196781	-0.0211029	-0.029332	0.187917	0.249551	0.015278	-0.0137706	0.193936	-1.17709	-1.17709	-1.17709	0.517895	-0.156212	0.124463	-0.108746
382	1H_507631537	1H	507631537	C	A	0.838926	0.161074	0	0	0	0	0	1	0	0	0	0	0	0	0	0	1	-0.237522	0.0634612	0.420938	0.399609	0.00703119	0.0560315	0.027276	0.0640662	0.116567	0.133484	-0.0316793	0.259392	-0.264608	0.00510602	0.0629848	0.19115	-0.312045	0.00254608	0.0441827	0.197247	1.07726	0.760718	2.28427	0.5272	0.174233	-0.110223	0.132644
383	1H_507641100	1H	507641100	C	T	0.194444	0.805556	0	0	0	0	0	0	0	0	0	0	0	0	0	0	0	0.113495	-0.0162644	0.0797316	0.412971	-0.00024319	0.0734259	0.00166629	0.0628206	0.0618827	-0.107421	-0.254281	0.266539	-0.0172125	0.173585	-0.0155398	0.202521	-0.0563191	0.156427	-0.00581617	0.207321	0.14336	0.862827	0.560526	0.542779	0.114845	0.0323805	0.0896543
384	1H_507641104	1H	507641104	C	G	0.194444	0.805556	0	0	0	0	0	0	0	0	0	0	0	0	0	0	0	0.113495	-0.0162644	0.0797316	0.412971	-0.00024319	0.0734259	0.00166629	0.0628206	0.0618827	-0.107421	-0.254281	0.266539	-0.0172125	0.173585	-0.0155398	0.202521	-0.0563191	0.156427	-0.00581617	0.207321	0.14336	0.862827	0.560526	0.542779	0.114845	0.0323805	0.0896543
385	1H_509404663	1H	509404663	T	A	0.804054	0.195946	0	0	0	0	0	0	0	0	0	0	0	0	0	0	0	0.184928	-0.377432	0.0611708	0.417212	-0.000188745	-0.107859	0.076737	0.0630136	-0.140853	0.133245	0.231993	0.252678	0.160523	-0.239165	0.0212783	0.19794	0.211336	-0.193782	0.0036098	0.203655	-0.589154	-1.14477	-0.439277	0.540323	-0.0835159	-0.0682862	-0.00138327
386	1H_509511515	1H	509511515	A	G	0.181208	0.818792	0	0	0	0	0	0	0	0	0	0	0	0	0	0	0	-0.214636	0.140806	0.276997	0.432941	0.00126013	0.0760866	0.0043711	0.0665452	-0.0189203	-0.0865145	-0.166245	0.266374	-0.230016	0.16727	0.056377	0.205252	-0.280489	0.173088	0.064973	0.210376	0.353969	1.02048	1.11468	0.551744	0.140496	0.0392599	0.058123
387	1H_509516143	1H	509516143	T	G	0.135036	0.864964	0	0	0	0	0	0	0	0	0	0	0	0	0	0	0	-0.452842	0.116663	0.453803	0.492672	-0.0040536	0.0433769	-0.0194284	0.0774995	-0.21885	-0.0679193	-0.406483	0.302641	-0.313344	0.113193	0.0971686	0.232646	-0.327646	0.183944	0.089197	0.237765	0.288902	1.30642	0.828964	0.628881	0.107852	0.0739589	0.044315
388	1H_509901856	1H	509901856	C	T	0.825503	0.174497	0	0	0	0	0	0	0	0	0	0	0	0	0	0	0	0.129802	-0.225576	-0.192012	0.444187	-0.00390911	-0.0982314	0.00305698	0.0679431	-0.0129276	0.0647148	0.0908273	0.272174	0.166652	-0.195606	-0.0194542	0.210284	0.228507	-0.159241	-0.0310987	0.215387	-0.536223	-0.536223	-0.536223	0.561749	-0.131267	-0.0221835	-0.038092
389	1H_509973586	1H	509973586	A	G	0.825503	0.174497	0	0	0	0	0	0	0	0	0	0	0	0	0	0	0	0.129802	-0.225576	-0.192012	0.444187	-0.00390911	-0.0982314	0.00305698	0.0679431	-0.0129276	0.0647148	0.0908273	0.272174	0.166652	-0.195606	-0.0194542	0.210284	0.228507	-0.159241	-0.0310987	0.215387	-0.536223	-0.536223	-0.536223	0.561749	-0.131267	-0.0221835	-0.038092
390	1H_510044525	1H	510044525	C	A	0.852113	0.147887	0	0	0	0	0	0	0	0	0	0	0	0	0	0	0	0.179994	-0.0615452	-0.181901	0.478266	-0.00152054	-0.0559804	0.0185563	0.0729277	0.103755	0.0389803	0.186246	0.290562	0.20622	-0.112627	-0.0104885	0.224984	0.231411	-0.13741	-0.0182392	0.229121	-0.666594	-1.09488	-0.862812	0.608958	-0.132107	-0.0826726	-0.0334161
391	1H_510044527	1H	510044527	A	C	0.852113	0.147887	0	0	0	0	0	0	0	0	0	0	0	0	0	0	0	0.179994	-0.0615452	-0.181901	0.478266	-0.00152054	-0.0559804	0.0185563	0.0729277	0.103755	0.0389803	0.186246	0.290562	0.20622	-0.112627	-0.0104885	0.224984	0.231411	-0.13741	-0.0182392	0.229121	-0.666594	-1.09488	-0.862812	0.608958	-0.132107	-0.0826726	-0.0334161
392	1H_510799369	1H	510799369	A	C	0.181208	0.818792	0	0	0	0	0	0	0	0	0	0	0	0	0	0	0	-0.214636	0.140806	0.276997	0.432941	0.00126013	0.0760866	0.0043711	0.0665452	-0.0189203	-0.0865145	-0.166245	0.266374	-0.230016	0.16727	0.056377	0.205252	-0.280489	0.173088	0.064973	0.210376	0.353969	1.02048	1.11468	0.551744	0.140496	0.0392599	0.058123
393	1H_511434293	1H	511434293	G	A	0.838926	0.161074	0	0	0	0	0	0	0	0	0	0	0	0	0	0	0	0.151994	-0.272291	-0.149457	0.47723	-0.0105896	-0.110232	0.0221388	0.0718152	-0.0729958	0.0417663	0.0277044	0.287986	0.223965	-0.175778	-0.0321916	0.225467	0.254722	-0.0989377	-0.0401947	0.230452	-0.777491	-0.777491	-0.777491	0.59181	-0.16024	-0.0275691	-0.0467958
394	1H_511434297	1H	511434297	G	C	0.838926	0.161074	0	0	0	0	0	0	0	0	0	0	0	0	0	0	0	0.151994	-0.272291	-0.149457	0.47723	-0.0105896	-0.110232	0.0221388	0.0718152	-0.0729958	0.0417663	0.0277044	0.287986	0.223965	-0.175778	-0.0321916	0.225467	0.254722	-0.0989377	-0.0401947	0.230452	-0.777491	-0.777491	-0.777491	0.59181	-0.16024	-0.0275691	-0.0467958
395	1H_511434327	1H	511434327	A	T	0.838926	0.161074	0	0	0	0	0	0	0	0	0	0	0	0	0	0	0	0.151994	-0.272291	-0.149457	0.47723	-0.0105896	-0.110232	0.0221388	0.0718152	-0.0729958	0.0417663	0.0277044	0.287986	0.223965	-0.175778	-0.0321916	0.225467	0.254722	-0.0989377	-0.0401947	0.230452	-0.777491	-0.777491	-0.777491	0.59181	-0.16024	-0.0275691	-0.0467958
396	1H_511484833	1H	511484833	G	T	0.832215	0.167785	0	0	0	0	0	0	0	0	0	0	0	0	0	0	0	0.236256	-0.128554	-0.180315	0.459158	-0.00465398	-0.115078	0.011118	0.0697347	0.0671177	0.0808801	0.0928161	0.280182	0.198939	-0.110019	-0.0237428	0.217189	0.248197	-0.066964	-0.0405176	0.222301	-0.685217	-0.685217	-0.685217	0.574887	-0.124603	-0.0275803	-0.0428647
397	1H_511484843	1H	511484843	A	G	0.832215	0.167785	0	0	0	0	0	0	0	0	0	0	0	0	0	0	0	0.236256	-0.128554	-0.180315	0.459158	-0.00465398	-0.115078	0.011118	0.0697347	0.0671177	0.0808801	0.0928161	0.280182	0.198939	-0.110019	-0.0237428	0.217189	0.248197	-0.066964	-0.0405176	0.222301	-0.685217	-0.685217	-0.685217	0.574887	-0.124603	-0.0275803	-0.0428647
398	1H_511806689	1H	511806689	C	G	0.838926	0.161074	0	0	0	0	0	0	0	0	0	0	0	0	0	0	0	0.151994	-0.272291	-0.149457	0.47723	-0.0105896	-0.110232	0.0221388	0.0718152	-0.0729958	0.0417663	0.0277044	0.287986	0.223965	-0.175778	-0.0321916	0.225467	0.254722	-0.0989377	-0.0401947	0.230452	-0.777491	-0.777491	-0.777491	0.59181	-0.16024	-0.0275691	-0.0467958
399	1H_512392486	1H	512392486	C	A	0.838926	0.161074	0	0	0	0	0	0	0	0	0	0	0	0	0	0	0	0.151994	-0.272291	-0.149457	0.47723	-0.0105896	-0.110232	0.0221388	0.0718152	-0.0729958	0.0417663	0.0277044	0.287986	0.223965	-0.175778	-0.0321916	0.225467	0.254722	-0.0989377	-0.0401947	0.230452	-0.777491	-0.777491	-0.777491	0.59181	-0.16024	-0.0275691	-0.0467958
400	1H_512392563	1H	512392563	G	C	0.857143	0.142857	0	0	0	0	0	0	0	0	0	0	0	0	0	0	0	0.652945	0.207378	0.208949	0.578509	-0.00321749	-0.029767	0.101623	0.0821165	-0.0945399	0.247209	0.0726761	0.375855	0.457025	-0.131404	-0.0124711	0.27587	0.423549	-0.0908248	-0.0430064	0.282357	-0.156699	-0.588143	-0.993311	0.774326	-0.169517	-0.0421854	-0.0330913
401	1H_512633110	1H	512633110	G	A	0.838926	0.161074	0	0	0	0	0	0	0	0	0	0	0	0	0	0	0	0.151994	-0.272291	-0.149457	0.47723	-0.0105896	-0.110232	0.0221388	0.0718152	-0.0729958	0.0417663	0.0277044	0.287986	0.223965	-0.175778	-0.0321916	0.225467	0.254722	-0.0989377	-0.0401947	0.230452	-0.777491	-0.777491	-0.777491	0.59181	-0.16024	-0.0275691	-0.0467958
402	1H_512846297	1H	512846297	G	A	0.167785	0.832215	0	0	0	0	0	0	0	0	0	0	0	0	0	0	0	-0.247591	0.172495	0.248252	0.463045	0.00719256	0.0851135	-0.0134413	0.0701039	0.0334828	-0.0685209	-0.115117	0.280941	-0.29353	0.144591	0.0740682	0.219146	-0.31254	0.117738	0.0786622	0.224258	0.568313	0.568313	0.568313	0.579171	0.169268	0.0461158	0.0687498
403	1H_513142352	1H	513142352	C	T	0.838926	0.161074	0	0	0	0	0	0	0	0	0	0	0	0	0	0	0	0.151994	-0.272291	-0.149457	0.47723	-0.0105896	-0.110232	0.0221388	0.0718152	-0.0729958	0.0417663	0.0277044	0.287986	0.223965	-0.175778	-0.0321916	0.225467	0.254722	-0.0989377	-0.0401947	0.230452	-0.777491	-0.777491	-0.777491	0.59181	-0.16024	-0.0275691	-0.0467958
404	1H_513637635	1H	513637635	G	C	0.794643	0.205357	0	0	0	0	0	0	0	0	0	0	0	0	0	0	0	-0.0745174	-0.565972	-0.185322	0.512654	-0.0157201	-0.135488	-0.0072911	0.0755415	-0.185318	-0.0514326	0.0519914	0.295915	0.122992	-0.22946	0.0416774	0.240361	0.165419	-0.141797	0.0475967	0.246492	-0.675933	-0.675933	-0.675933	0.626769	-0.17373	-0.0284795	-0.0762743
405	1H_514349864	1H	514349864	G	A	0.0504202	0.94958	0	0	0	0	0	0	0	-1	0	0	0	0	0	0	1	-1.38761	0.0527072	-0.53818	0.970594	-0.11955	0.109777	-0.334844	0.130148	0.333424	-0.536392	0.0331463	0.561412	-0.487268	0.110106	0.118486	0.454954	-0.540729	0.012191	0.10371	0.46125	-1.57774	-1.57774	-1.57774	1.07929	-0.358704	0.161061	-0.376574
406	1H_515695512	1H	515695512	T	G	0.862745	0.137255	0	0	0	0	0	0	0	0	0	0	0	0	0	0	0	0.360081	0.498136	0.380853	0.640764	-0.0237171	-0.0140599	0.178059	0.0803339	-0.225184	0.316002	-0.510991	0.399515	0.226534	0.0588809	0.0308985	0.304279	0.199084	0.134158	-0.0172405	0.311694	-1.40019	-1.56079	-1.20307	0.785896	-0.143841	-0.060548	0.0646331
407	1H_516113225	1H	516113225	G	C	0.818792	0.181208	0	0	0	0	0	0	0	0	0	0	0	0	0	0	0	0.05656	0.461918	-0.167916	0.4445	-0.0119199	0.00519721	0.046872	0.0676112	0.0711314	0.199178	0.109948	0.271649	0.156749	0.120916	-0.0407496	0.210574	0.163971	0.142101	-0.0389656	0.215766	-0.971014	-0.971014	-0.971014	0.558802	-0.171872	-0.0613523	-0.0299466
408	1H_516115218	1H	516115218	A	G	0.201439	0.798561	0	0	0	0	0	0	0	0	0	0	0	0	0	0	0	-0.377157	-0.289297	-0.21361	0.451242	-0.00263595	-0.00263595	-0.00263595	0.0646535	-0.0496533	-0.368448	-0.0955912	0.265297	-0.219669	-0.0943685	-0.043334	0.213313	-0.251722	-0.131675	-0.0343268	0.218138	0.763027	0.763027	0.763027	0.56884	0.0575782	0.0908941	-0.0858023
409	1H_516131488	1H	516131488	G	A	0.817568	0.182432	0	0	0	0	0	0	0	0	0	0	0	0	0	0	0	0.0753103	0.469764	-0.172611	0.4475	-0.0095945	0.0130322	0.0512902	0.0677737	0.134173	0.223646	0.121243	0.269736	0.163212	0.140991	-0.0353748	0.211561	0.164809	0.150126	-0.0366477	0.217063	-1.01475	-1.01475	-1.01475	0.560412	-0.174697	-0.0628477	-0.0317891
410	1H_516155835	1H	516155835	C	T	0.261745	0.738255	0	0	0	0	0	0	0	0	0	0	0	0	0	0	0	-0.621431	-0.2984	0.000773695	0.31973	-0.0135835	0.0835945	-0.0459366	0.051526	-0.366442	-0.0440667	-0.0934824	0.209265	-0.481927	-0.481927	-0.481927	0.151457	-0.555141	-0.555141	-0.555141	0.156652	-0.0897834	-0.0862534	0.782806	0.433363	0.13471	-0.0217793	0.0284268
411	1H_516264861	1H	516264861	C	G	0.208054	0.791946	0	0	0	0	0	0	0	0	0	0	0	0	0	0	0	-0.173354	-0.175529	-0.204363	0.431045	0.000150897	0.0666422	-0.134533	0.062035	0.108953	-0.2396	0.064073	0.261353	-0.105902	-0.0263788	-0.0273287	0.204448	-0.122839	-0.161299	-0.0274818	0.209644	0.789291	0.789291	0.789291	0.554772	0.0162585	0.06358	-0.100449
412	1H_516289405	1H	516289405	A	G	0.436242	0.563758	0	0	0	0	0	0	0	0	0	0	0	0	0	0	0	-0.516487	-0.430704	0.030721	0.296539	-0.00399043	0.0781932	-0.0676358	0.0469823	-0.323042	-0.131437	-0.102065	0.191929	-0.454095	-0.454095	-0.454095	0.140195	-0.525304	-0.304024	-0.0433874	0.144713	0.440618	0.440618	0.440618	0.395379	0.191055	0.191055	0.191055
413	1H_516479984	1H	516479984	G	A	0.134228	0.865772	0	0	0	0	0	0	0	-1	0	0	0	0	0	0	1	-0.386822	0.652211	-0.621318	0.50092	-0.00033182	0.101788	-0.145874	0.0724224	0.272684	-0.166739	0.0328697	0.302222	-0.192394	0.054575	-0.181449	0.239363	-0.260175	-0.0796346	-0.18985	0.24622	0.800654	0.215134	-1.5434	0.663846	-0.101452	0.0772867	-0.221577
414	1H_516737340	1H	516737340	T	G	0.165517	0.834483	0	0	0	0	0	0	0	0	0	0	0	0	0	0	0	-0.160803	0.467209	-0.424726	0.438772	-0.00809095	-0.00809095	-0.00809095	0.0667731	0.515723	-0.0516115	0.0152937	0.262611	0.00777536	0.125242	-0.0834437	0.209996	-0.0836307	0.0299576	-0.246939	0.215332	0.549599	-0.0629007	-1.20764	0.581981	-0.12512	-0.0058619	-0.197688
415	1H_516737366	1H	516737366	G	A	0.868966	0.131034	0	0	0	0	0	0	0	0	0	0	0	0	0	0	0	-0.0885651	-0.306553	0.138129	0.492463	-0.00715154	0.0503362	0.110797	0.075464	-0.374593	-0.0698903	0.0314248	0.301615	-0.0450497	-0.0550014	0.0662922	0.234053	0.0652407	-0.0418858	0.263715	0.238789	-1.028	0.282478	0.484162	0.648271	-0.0105313	0.0496721	0.0874267
416	1H_517055965	1H	517055965	C	G	0.852349	0.147651	0	0	0	0	0	0	0	0	0	0	0	0	0	0	0	0.27001	0.0160435	0.0151658	0.446254	-0.00326369	0.0956883	0.0468011	0.0694753	-0.296799	0.0339195	0.210066	0.274616	0.0152682	0.00185478	-0.0329038	0.212257	0.0813613	-0.0528218	0.121588	0.217522	-0.352462	0.722364	0.712424	0.59597	0.0622459	0.00795724	0.0802421
417	1H_518557411	1H	518557411	G	A	0.0521739	0.947826	0	0	0	0	0	-1	0	-1	0	0	0	0	0	0	2	-0.572422	0.717089	-1.33295	0.964267	-0.0777482	0.231001	-0.361637	0.143864	0.834702	0.0176791	0.683582	0.504626	0.450483	0.375717	0.182714	0.402093	0.48905	0.248713	0.242763	0.405737	-2.52197	0.0316869	-4.69933	1.05996	-0.287724	-0.287724	-0.287724
418	1H_518557441	1H	518557441	C	T	0.0521739	0.947826	0	0	0	0	0	-1	0	-1	0	0	0	0	0	0	2	-0.572422	0.717089	-1.33295	0.964267	-0.0777482	0.231001	-0.361637	0.143864	0.834702	0.0176791	0.683582	0.504626	0.450483	0.375717	0.182714	0.402093	0.48905	0.248713	0.242763	0.405737	-2.52197	0.0316869	-4.69933	1.05996	-0.287724	-0.287724	-0.287724
419	1H_518557459	1H	518557459	C	T	0.0521739	0.947826	0	0	0	0	0	-1	0	-1	0	0	0	0	0	0	2	-0.572422	0.717089	-1.33295	0.964267	-0.0777482	0.231001	-0.361637	0.143864	0.834702	0.0176791	0.683582	0.504626	0.450483	0.375717	0.182714	0.402093	0.48905	0.248713	0.242763	0.405737	-2.52197	0.0316869	-4.69933	1.05996	-0.287724	-0.287724	-0.287724
420	1H_518805245	1H	518805245	G	T	0.926174	0.0738255	0	0	0	0	0	0	0	0	0	0	0	0	0	0	0	0.0742979	0.304337	-0.488357	0.511731	0.00131256	-0.0421499	-0.0121374	0.0838634	0.389209	-0.0826867	0.300361	0.342407	0.391323	0.391323	0.391323	0.244737	0.479803	0.420629	0.0513287	0.254247	-1.43811	-1.43811	-1.43811	0.685209	-0.350499	-0.350499	-0.350499
421	1H_519018409	1H	519018409	G	A	0.315436	0.684564	0	0	0	0	0	0	0	0	0	0	0	0	0	0	0	0.144268	-0.0220142	-0.212711	0.321843	0.0153204	-0.010913	-0.0939635	0.0509264	0.573152	0.0392215	-0.0806156	0.199257	0.0653403	-0.103424	-0.137817	0.153748	0.0121202	-0.0263006	-0.20144	0.15858	0.358268	0.0562776	0.128117	0.433739	-0.0193103	0.0108601	-0.000970626
422	1H_519110334	1H	519110334	T	G	0.724832	0.275168	0	0	0	0	0	0	0	0	0	0	0	0	0	0	0	-0.227643	0.152864	0.102058	0.333822	-0.021194	0.0530714	0.045689	0.0528691	-0.460904	-0.0801312	0.16511	0.2104	-0.0533319	0.183039	0.163138	0.159218	0.0113432	0.0706134	0.2307	0.164087	-0.683472	-0.084455	-0.757854	0.444899	-0.0509596	0.00536219	-0.0841046
423	1H_522485858	1H	522485858	T	C	0.503356	0.496644	0	0	0	0	0	0	0	0	0	0	0	0	0	0	0	-0.197893	-0.12033	-0.13318	0.274306	0.00863888	-0.0748124	-0.0756481	0.0443903	0.0540043	-0.105119	-0.227116	0.181787	-0.165809	-0.171449	-0.0676518	0.13153	-0.244741	-0.0465524	-0.0990007	0.136218	0.1557	-0.0780484	0.134197	0.373452	0.0915196	0.0334632	-0.0154199
424	1H_522957402	1H	522957402	G	A	0.5	0.5	0	0	0	0	0	0	0	0	0	0	0	0	0	0	0	-0.173968	-0.130749	-0.129964	0.275901	0.00843539	0.00843539	0.00843539	0.0444787	0.0738059	-0.0996879	-0.208948	0.18241	-0.160541	-0.18064	-0.0714988	0.132327	-0.239213	-0.0561133	-0.104792	0.137014	0.187302	-0.0192533	0.201687	0.372636	0.0929629	0.0326711	-0.012244
425	1H_522957420	1H	522957420	G	C	0.5	0.5	0	0	0	0	0	0	0	0	0	0	0	0	0	0	0	-0.173968	-0.130749	-0.129964	0.275901	0.00843539	0.00843539	0.00843539	0.0444787	0.0738059	-0.0996879	-0.208948	0.18241	-0.160541	-0.18064	-0.0714988	0.132327	-0.239213	-0.0561133	-0.104792	0.137014	0.187302	-0.0192533	0.201687	0.372636	0.0929629	0.0326711	-0.012244
426	1H_522957438	1H	522957438	C	T	0.5	0.5	0	0	0	0	0	0	0	0	0	0	0	0	0	0	0	-0.173968	-0.130749	-0.129964	0.275901	0.00843539	0.00843539	0.00843539	0.0444787	0.0738059	-0.0996879	-0.208948	0.18241	-0.160541	-0.18064	-0.0714988	0.132327	-0.239213	-0.0561133	-0.104792	0.137014	0.187302	-0.0192533	0.201687	0.372636	0.0929629	0.0326711	-0.012244
427	1H_522957441	1H	522957441	C	T	0.871622	0.128378	0	0	0	0	0	0	0	0	0	0	0	0	0	0	0	0.0032686	0.235264	0.423234	0.480775	-0.0150625	0.125168	0.102689	0.0740816	-0.927373	0.122838	-0.294522	0.297458	0.0160674	0.213313	0.206149	0.228493	0.00125916	0.0267377	0.156009	0.234606	-1.0366	-0.62745	-0.372457	0.62391	-0.0188192	-0.104962	0.00594937
428	1H_523427953	1H	523427953	G	T	0.653846	0.346154	0	0	0	0	0	0	0	0	0	0	0	0	0	0	0	-0.0643473	-0.269914	-0.432539	0.625998	0.0235572	-0.0438216	-0.0895789	0.0993498	0.155836	-0.217908	0.0576793	0.404779	0.157349	-0.0613875	-0.20007	0.299962	0.156643	0.184073	-0.138299	0.310476	-0.940577	-0.519003	-0.323959	0.821937	-0.324159	-0.0267677	-0.150674
429	1H_524067103	1H	524067103	G	A	0.389262	0.610738	0	0	0	0	0	0	0	0	0	0	0	0	0	0	0	-0.201671	-0.461011	-0.0947322	0.286293	-0.00600149	-0.057184	-0.0552348	0.0462865	-0.367196	0.0850314	-0.167558	0.188071	-0.198908	-0.299687	-0.105851	0.136721	-0.300877	-0.300877	-0.300877	0.141234	-0.0856998	-0.0223289	0.326317	0.389144	0.134799	-0.010709	0.0354875
430	1H_525423722	1H	525423722	G	A	0.170068	0.829932	0	0	0	0	0	0	0	0	0	0	0	0	0	0	0	0.23688	-0.486171	-0.230875	0.367227	0.0005137	0.0328438	-0.00908712	0.0599694	-0.222648	0.402377	0.308865	0.242496	0.118051	-0.312183	-0.205197	0.176015	0.0626352	-0.309246	-0.226009	0.182226	-0.572229	-0.260895	0.243339	0.500371	-0.022452	-0.0849787	0.0655129
431	1H_525423739	1H	525423739	C	T	0.170068	0.829932	0	0	0	0	0	0	0	0	0	0	0	0	0	0	0	0.23688	-0.486171	-0.230875	0.367227	0.0005137	0.0328438	-0.00908712	0.0599694	-0.222648	0.402377	0.308865	0.242496	0.118051	-0.312183	-0.205197	0.176015	0.0626352	-0.309246	-0.226009	0.182226	-0.572229	-0.260895	0.243339	0.500371	-0.022452	-0.0849787	0.0655129
432	1H_525423752	1H	525423752	G	A	0.170068	0.829932	0	0	0	0	0	0	0	0	0	0	0	0	0	0	0	0.23688	-0.486171	-0.230875	0.367227	0.0005137	0.0328438	-0.00908712	0.0599694	-0.222648	0.402377	0.308865	0.242496	0.118051	-0.312183	-0.205197	0.176015	0.0626352	-0.309246	-0.226009	0.182226	-0.572229	-0.260895	0.243339	0.500371	-0.022452	-0.0849787	0.0655129
433	1H_525571647	1H	525571647	G	A	0.202703	0.797297	0	0	0	0	0	0	0	0	0	0	0	0	0	0	0	0.101693	-0.681775	-0.180416	0.357433	-0.00218511	0.00439088	0.00406977	0.0573605	-0.33092	-0.33092	-0.33092	0.226256	0.0856714	-0.311377	-0.137491	0.170821	0.0508924	-0.295894	-0.15891	0.176689	-0.491977	-0.148025	-0.0833693	0.483458	-0.0517581	-0.142911	0.029
434	1H_525571654	1H	525571654	C	T	0.202703	0.797297	0	0	0	0	0	0	0	0	0	0	0	0	0	0	0	0.101693	-0.681775	-0.180416	0.357433	-0.00218511	0.00439088	0.00406977	0.0573605	-0.33092	-0.33092	-0.33092	0.226256	0.0856714	-0.311377	-0.137491	0.170821	0.0508924	-0.295894	-0.15891	0.176689	-0.491977	-0.148025	-0.0833693	0.483458	-0.0517581	-0.142911	0.029
435	1H_525571683	1H	525571683	G	C	0.202703	0.797297	0	0	0	0	0	0	0	0	0	0	0	0	0	0	0	0.101693	-0.681775	-0.180416	0.357433	-0.00218511	0.00439088	0.00406977	0.0573605	-0.33092	-0.33092	-0.33092	0.226256	0.0856714	-0.311377	-0.137491	0.170821	0.0508924	-0.295894	-0.15891	0.176689	-0.491977	-0.148025	-0.0833693	0.483458	-0.0517581	-0.142911	0.029
436	1H_527755323	1H	527755323	C	T	0.880597	0.119403	0	0	0	0	0	0	0	0	0	0	0	0	0	0	0	-0.783606	0.713538	0.0880823	0.434194	-0.029503	0.168039	-0.0034035	0.0717151	-0.148836	0.124105	-0.157882	0.294164	-0.563172	0.249907	-0.0414142	0.210973	-0.613549	0.197109	-0.0148786	0.219381	0.0975364	0.0975364	0.0975364	0.590933	0.240819	0.0340925	0.14398
437	1H_527755325	1H	527755325	G	A	0.926829	0.0731707	0	0	0	0	0	0	0	0	0	0	0	0	0	0	0	0.570831	-0.159908	-0.139443	0.737851	-0.0296564	-0.0855899	-0.0467294	0.125241	0.435715	0.202787	0.576773	0.511261	0.122944	-0.0840613	-0.121048	0.355093	-0.042389	-0.244202	-0.196709	0.366222	0.682417	0.781359	0.556896	1.01676	0.216856	0.0884556	0.172166
438	1H_527948031	1H	527948031	C	T	0.771812	0.228188	0	0	0	0	0	0	0	0	0	0	0	0	0	0	0	0.612201	0.911373	0.720377	0.488118	0.0193628	0.0228048	0.119982	0.0771291	0.60503	-0.131479	0.0235648	0.306109	0.335875	0.335875	0.335875	0.231009	0.392691	0.392691	0.392691	0.237794	-0.0303463	-0.210208	-1.06978	0.650949	-0.044837	0.103802	-0.17514
439	1H_527948055	1H	527948055	G	A	0.748322	0.251678	0	0	0	0	0	0	0	0	0	0	0	0	0	0	0	0.344094	-0.793672	-0.875975	0.588516	0.0206575	0.0732927	-0.16001	0.0936117	0.237057	0.399569	-0.0117237	0.379735	-0.0707432	-0.538659	-0.465279	0.280065	-0.00228573	-0.442973	-0.51894	0.289056	0.855817	0.384958	0.490777	0.78928	0.21881	-0.103009	0.160414
440	1H_527979897	1H	527979897	A	T	0.543624	0.456376	0	0	0	0	0	0	0	0	0	0	0	0	0	0	0	-0.528761	-0.150761	-0.196466	0.280246	-0.0273284	0.0479142	-0.0535945	0.0453519	-0.301523	0.037114	0.297156	0.1835	-0.216038	-0.0601177	-0.0745617	0.1347	-0.239495	-0.132439	-0.0841649	0.139175	0.201684	0.242938	0.166062	0.381364	0.0601031	-0.0444564	0.0206732
441	1H_527979972	1H	527979972	C	G	0.5	0.5	0	0	0	0	0	0	0	0	0	0	0	0	0	0	0	0.430072	0.234626	0.0731057	0.283105	0.0252159	-0.0324954	0.0174698	0.0457122	0.357396	-0.106573	-0.26936	0.182766	0.213464	0.0964784	0.0529357	0.135638	0.232423	0.151464	0.0692686	0.140552	-0.282242	-0.193794	-0.468927	0.383983	-0.126597	-0.126597	-0.126597
442	1H_527980005	1H	527980005	C	G	0.534247	0.465753	0	0	0	0	0	0	0	0	0	0	0	0	0	0	0	-0.522459	-0.152822	-0.184055	0.284999	-0.0273441	0.0504878	-0.0486606	0.0458137	-0.26309	0.0490865	0.302403	0.184756	-0.223135	-0.0648486	-0.0666063	0.136556	-0.240861	-0.15064	-0.0803502	0.141365	0.195096	0.277228	0.154964	0.386963	0.0596119	-0.032768	0.022995
443	1H_528013882	1H	528013882	C	T	0.76087	0.23913	0	0	0	0	0	0	0	0	0	0	0	0	0	0	0	-0.205342	-0.205342	-0.205342	0.345648	-0.017048	-0.0870167	-0.0146205	0.0556913	-0.364326	-0.0434726	0.274003	0.228302	-0.000839594	-0.374924	-0.0732161	0.167227	-0.0347582	-0.0347582	-0.0347582	0.171897	-0.0114843	-0.137787	-0.252746	0.478772	-0.0365342	-0.0412848	-0.0916996
444	1H_528147457	1H	528147457	C	T	0.489933	0.510067	0	0	0	0	0	0	0	0	0	0	0	0	0	0	0	0.43419	0.232467	0.0795755	0.278278	0.0245334	-0.0297372	0.0210179	0.0452418	0.400913	-0.0941596	-0.267946	0.181069	0.204596	0.0908674	0.0596742	0.133734	0.231284	0.131957	0.0719594	0.138302	-0.284345	-0.150307	-0.482781	0.37819	-0.125987	-0.125987	-0.125987
445	1H_528281562	1H	528281562	C	A	0.435374	0.564626	0	0	0	0	0	0	0	0	0	0	0	0	0	0	0	0.41893	0.366537	0.0757401	0.284837	0.0173769	0.0258078	0.00862357	0.0460196	0.422784	-0.0507842	-0.0965145	0.183735	0.283129	0.167712	0.0469405	0.136373	0.322266	0.322266	0.322266	0.141087	-0.399995	-0.0928932	-0.61043	0.386453	-0.170436	-0.170436	-0.170436
446	1H_528992085	1H	528992085	T	C	0.0965517	0.903448	0	0	0	0	0	0	0	0	1	0	0	0	0	0	1	0.722395	0.179433	-0.5188	0.551659	0.0247556	0.0516621	-0.0627371	0.0848187	0.864236	0.864236	0.864236	0.324304	0.23594	-0.112476	-0.26819	0.261718	0.236396	-0.361387	-0.278467	0.267618	-0.166672	0.169808	-1.46293	0.714465	-0.0568489	0.0636136	-0.129586
447	1H_528992149	1H	528992149	T	C	0.0939597	0.90604	0	0	0	0	0	0	0	0	1	0	0	0	0	0	1	0.743228	0.194091	-0.513069	0.546054	0.0283048	0.0553422	-0.0586442	0.0844429	0.843899	0.843899	0.843899	0.328121	0.249038	-0.103842	-0.268446	0.258996	0.24759	-0.353645	-0.278475	0.264621	-0.12843	0.189865	-1.45634	0.716454	-0.0660638	0.0591363	-0.132889
448	1H_529198477	1H	529198477	C	A	0.0939597	0.90604	0	0	0	0	0	0	0	0	1	0	0	0	0	0	1	0.743228	0.194091	-0.513069	0.546054	0.0283048	0.0553422	-0.0586442	0.0844429	0.843899	0.843899	0.843899	0.328121	0.249038	-0.103842	-0.268446	0.258996	0.24759	-0.353645	-0.278475	0.264621	-0.12843	0.189865	-1.45634	0.716454	-0.0660638	0.0591363	-0.132889
449	1H_529305096	1H	529305096	G	C	0.39781	0.60219	0	0	0	0	0	0	0	0	0	0	0	0	0	0	0	0.524209	0.158574	-0.569617	0.484983	0.0515646	0.0771328	-0.10541	0.0761898	0.199581	-0.072711	-0.188336	0.310519	0.0606118	-0.000120972	-0.246452	0.233036	0.00438361	-0.164287	-0.330353	0.240113	1.42474	0.435786	0.607038	0.641927	-0.00792456	-0.00792456	-0.00792456
450	1H_529305130	1H	529305130	A	G	0.624088	0.375912	0	0	0	0	0	0	0	0	0	0	0	0	0	0	0	-0.749589	0.0584407	0.393995	0.512254	-0.0608485	-0.0326383	0.0386829	0.0818591	-0.152841	0.0630655	0.385636	0.332578	-0.151271	0.067862	0.205563	0.246702	-0.102337	0.142381	0.297906	0.254873	-1.71208	-1.71208	-1.71208	0.677477	-0.0578716	0.277827	0.277712
451	1H_529405071	1H	529405071	C	A	0.0939597	0.90604	0	0	0	0	0	0	0	0	1	0	0	0	0	0	1	0.743228	0.194091	-0.513069	0.546054	0.0283048	0.0553422	-0.0586442	0.0844429	0.843899	0.843899	0.843899	0.328121	0.249038	-0.103842	-0.268446	0.258996	0.24759	-0.353645	-0.278475	0.264621	-0.12843	0.189865	-1.45634	0.716454	-0.0660638	0.0591363	-0.132889
452	1H_529854997	1H	529854997	G	A	0.944	0.056	0	0	0	0	0	0	0	0	0	0	0	0	0	0	0	-0.853894	0.724866	-0.0383533	0.654256	-0.0317671	0.0945045	-0.0962088	0.105864	-0.609041	-0.196326	-0.0244207	0.432757	-0.128665	0.36724	0.379294	0.311751	-0.108658	0.504776	0.353726	0.325046	-0.168134	-0.142832	-0.98394	0.859967	-0.0940693	0.00540114	-0.263488
453	1H_529854999	1H	529854999	G	A	0.944	0.056	0	0	0	0	0	0	0	0	0	0	0	0	0	0	0	-0.853894	0.724866	-0.0383533	0.654256	-0.0317671	0.0945045	-0.0962088	0.105864	-0.609041	-0.196326	-0.0244207	0.432757	-0.128665	0.36724	0.379294	0.311751	-0.108658	0.504776	0.353726	0.325046	-0.168134	-0.142832	-0.98394	0.859967	-0.0940693	0.00540114	-0.263488
454	1H_529869864	1H	529869864	A	T	0.946309	0.0536913	0	0	0	0	0	0	0	0	0	0	0	0	0	0	0	-0.82964	0.600931	0.0402465	0.600377	-0.033229	0.101839	-0.0925566	0.0980602	-0.451884	-0.123636	0.193849	0.400779	-0.184665	0.346785	0.269044	0.289045	-0.166189	0.415857	0.236285	0.299604	0.135243	0.191532	-0.304537	0.820425	-0.0487865	-0.0314318	-0.0781232
455	1H_529872908	1H	529872908	T	C	0.0857143	0.914286	0	0	0	0	0	0	0	0	1	0	1	0	0	0	2	0.716908	0.307894	-0.769119	0.597	0.0219517	-0.0388665	-0.0920401	0.0924173	0.83723	0.0440373	-0.235906	0.367096	0.204456	-0.33021	-0.383331	0.282987	0.221818	-0.391184	-0.399046	0.290538	-0.173383	-0.11366	-1.79715	0.772655	-0.0865647	0.026172	-0.19149
456	1H_530071699	1H	530071699	A	G	0.885906	0.114094	0	0	0	0	0	0	0	0	0	0	0	0	0	0	0	-0.224224	0.831996	-0.0345709	0.42822	-0.0303268	-0.0303268	-0.0303268	0.0694906	-0.187415	0.184069	0.454182	0.284482	-0.0921171	0.232469	-0.129965	0.206444	-0.0944873	0.210867	-0.138432	0.213963	-0.235804	0.474093	0.0905716	0.584727	0.11536	-0.0131081	0.198219
457	1H_530162658	1H	530162658	G	A	0.879195	0.120805	0	0	0	0	0	0	0	0	0	0	0	0	0	0	0	-0.427792	0.586777	-0.01093	0.416658	-0.0386677	0.128442	-0.0231544	0.0678007	-0.332847	0.076577	0.499829	0.27649	-0.164255	0.175234	-0.127857	0.200699	-0.172055	0.194276	-0.121552	0.207965	-0.456749	0.485774	0.327967	0.568032	0.0289358	-0.00820958	0.169802
458	1H_530162675	1H	530162675	G	C	0.879195	0.120805	0	0	0	0	0	0	0	0	0	0	0	0	0	0	0	-0.427792	0.586777	-0.01093	0.416658	-0.0386677	0.128442	-0.0231544	0.0678007	-0.332847	0.076577	0.499829	0.27649	-0.164255	0.175234	-0.127857	0.200699	-0.172055	0.194276	-0.121552	0.207965	-0.456749	0.485774	0.327967	0.568032	0.0289358	-0.00820958	0.169802
459	1H_530224722	1H	530224722	T	C	0.914894	0.0851064	0	0	0	0	0	0	0	0	0	0	0	0	0	0	0	-0.430986	0.0971262	0.233823	0.49839	-0.0460215	-0.0270292	0.041516	0.0799635	-0.297212	-0.0652755	0.615215	0.326943	-0.202754	0.053302	-0.0797844	0.240995	-0.141576	0.15061	-0.0978933	0.25025	-0.285846	0.435198	0.79591	0.682458	-0.00467602	0.0186503	0.109896
460	1H_530224747	1H	530224747	A	T	0.914894	0.0851064	0	0	0	0	0	0	0	0	0	0	0	0	0	0	0	-0.430986	0.0971262	0.233823	0.49839	-0.0460215	-0.0270292	0.041516	0.0799635	-0.297212	-0.0652755	0.615215	0.326943	-0.202754	0.053302	-0.0797844	0.240995	-0.141576	0.15061	-0.0978933	0.25025	-0.285846	0.435198	0.79591	0.682458	-0.00467602	0.0186503	0.109896
461	1H_530224771	1H	530224771	T	G	0.914894	0.0851064	0	0	0	0	0	0	0	0	0	0	0	0	0	0	0	-0.430986	0.0971262	0.233823	0.49839	-0.0460215	-0.0270292	0.041516	0.0799635	-0.297212	-0.0652755	0.615215	0.326943	-0.202754	0.053302	-0.0797844	0.240995	-0.141576	0.15061	-0.0978933	0.25025	-0.285846	0.435198	0.79591	0.682458	-0.00467602	0.0186503	0.109896
462	1H_530530577	1H	530530577	C	T	0.90604	0.0939597	0	0	0	0	0	0	0	0	0	0	0	0	0	0	0	-0.471658	0.432005	-0.145484	0.46543	-0.0465417	0.115419	-0.0402459	0.0757702	-0.424404	-0.00659176	0.608103	0.308334	-0.306207	0.113113	-0.193217	0.223686	-0.350404	0.0636367	-0.161979	0.231834	-0.363122	0.712111	0.535878	0.633509	0.119593	0.0222669	0.13898
463	1H_533929096	1H	533929096	C	T	0.777372	0.222628	0	0	0	0	0	0	0	0	0	0	0	0	0	0	0	0.293726	1.93411	0.19114	0.497047	-0.000714898	0.102349	0.034155	0.078822	0.0755095	-0.185023	0.0629929	0.31667	0.322161	0.322161	0.322161	0.232948	0.206183	0.206183	0.206183	0.241173	-0.645734	-0.461964	-1.20246	0.672686	-0.0552178	0.0940359	0.000186627
464	1H_533929116	1H	533929116	A	C	0.572993	0.427007	0	0	0	0	0	0	0	0	0	0	0	0	0	0	0	-0.0697469	-0.85381	-0.674696	0.448653	0.00320761	-0.0841453	-0.0575332	0.0717152	0.0435816	0.0960069	0.710125	0.288715	-0.114224	-0.438552	-0.36346	0.214233	-0.0163479	-0.389265	-0.294911	0.221897	0.571605	0.153797	0.126399	0.612864	-0.00828699	-0.194229	-0.0660976
465	1H_534655825	1H	534655825	T	C	0.824	0.176	0	0	0	0	0	0	0	0	0	0	0	0	0	0	0	-0.633271	-0.596789	-0.181193	0.384597	-0.0446558	-0.0968555	-0.0496093	0.0621262	-0.216774	0.0922383	0.315588	0.258439	-0.323043	-0.323043	-0.323043	0.188982	-0.370215	-0.370215	-0.370215	0.195471	0.0280494	0.211615	-0.360143	0.526295	0.0629463	0.0189656	-0.0981145
466	1H_534786791	1H	534786791	G	A	0.845638	0.154362	0	0	0	0	0	0	0	0	0	0	0	0	0	0	0	-0.764722	-0.418795	-0.262779	0.368598	-0.0437716	-0.0694952	-0.0703937	0.0605393	-0.264351	0.0926179	0.270126	0.247781	-0.333847	-0.303196	-0.0578367	0.177433	-0.383547	-0.383547	-0.383547	0.183753	-0.0888588	0.00302843	-0.518098	0.505715	0.0511668	-0.0154876	-0.0841556
467	1H_535416475	1H	535416475	T	C	0.771812	0.228188	0	0	0	0	0	0	0	0	0	0	0	0	0	0	0	-0.0705015	-0.0705015	-0.0705015	0.371718	0.0113065	0.0274242	-0.126045	0.0575616	0.584228	-0.109264	-0.561546	0.222769	-0.0781035	-0.213825	-0.103656	0.177718	-0.00122151	-0.163446	-0.0698518	0.182856	0.651613	0.701462	0.672531	0.497216	0.0460297	0.0473999	-0.024406
468	1H_535702472	1H	535702472	A	G	0.77305	0.22695	0	0	0	0	0	0	0	0	0	0	0	0	0	0	0	-0.198352	-0.89068	-0.305858	0.374821	0.00907259	0.0294424	-0.130403	0.0561953	0.594199	-0.065893	-0.515887	0.225583	-0.121102	-0.189997	-0.0361679	0.182151	-0.00971244	-0.142803	-0.00330105	0.187325	0.621068	0.634683	0.644743	0.503409	0.0510078	0.0593842	-0.0370472
469	1H_535702490	1H	535702490	G	C	0.77305	0.22695	0	0	0	0	0	0	0	0	0	0	0	0	0	0	0	-0.198352	-0.89068	-0.305858	0.374821	0.00907259	0.0294424	-0.130403	0.0561953	0.594199	-0.065893	-0.515887	0.225583	-0.121102	-0.189997	-0.0361679	0.182151	-0.00971244	-0.142803	-0.00330105	0.187325	0.621068	0.634683	0.644743	0.503409	0.0510078	0.0593842	-0.0370472
470	1H_536568055	1H	536568055	C	G	0.258389	0.741611	0	0	0	0	0	0	0	0	0	0	0	0	0	0	0	-0.214465	0.587447	0.380961	0.339007	-0.00571394	-0.0495235	0.111302	0.0535219	-0.4349	0.118669	0.474579	0.211299	-0.0993783	0.152786	0.209918	0.162061	-0.164375	0.139834	0.183637	0.167153	-0.245687	-0.199311	-0.198347	0.457549	0.0141567	-0.0361982	-0.047358
471	1H_536568073	1H	536568073	T	G	0.231544	0.768456	0	0	0	0	0	0	0	0	0	0	0	0	0	0	0	-0.212701	0.47488	0.391892	0.365941	-0.00945451	-0.0666669	0.134903	0.0566525	-0.555232	0.0882358	0.565715	0.221423	-0.0131746	0.163459	0.221337	0.17424	-0.0131986	0.125167	0.19601	0.179534	-0.719525	-0.666019	-0.713658	0.489319	-0.0919412	-0.0549236	-0.0538546
472	1H_536890995	1H	536890995	C	T	0.255396	0.744604	0	0	0	0	0	0	0	0	0	0	0	0	0	0	0	-0.239493	0.231309	0.398605	0.372224	-0.00928608	-0.0997781	0.128643	0.0559888	-0.478065	0.0618652	0.545437	0.221669	0.00763815	0.127017	0.261051	0.175254	-0.00932588	0.123858	0.243888	0.180981	-0.733005	-0.840587	-0.729834	0.488314	-0.111565	-0.0723395	-0.0781565
473	1H_536998448	1H	536998448	A	G	0.298658	0.701342	0	0	0	0	0	0	0	0	0	0	0	0	0	0	0	0.151752	0.151752	0.151752	0.331541	0.013836	-0.0222951	0.156106	0.0518837	-0.272333	0.047535	0.471419	0.20467	0.208506	0.208506	0.208506	0.157386	0.200009	0.200009	0.200009	0.162486	-0.682064	-0.632532	-0.717666	0.446916	-0.103677	-0.0612731	-0.0413442
474	1H_537120041	1H	537120041	A	G	0.328244	0.671756	0	0	0	0	0	0	0	0	0	0	0	0	0	0	0	-0.0363147	-0.0363147	-0.0363147	0.346267	0.00541113	-0.0959749	0.139296	0.0523414	-0.34682	0.0227114	0.477457	0.210062	0.0942635	0.0942635	0.0942635	0.164166	0.109664	0.109664	0.109664	0.171098	-0.522967	-0.469417	-0.715997	0.478772	-0.0447114	-0.0401745	-0.0169186
475	1H_537359931	1H	537359931	G	A	0.298658	0.701342	0	0	0	0	0	0	0	0	0	0	0	0	0	0	0	0.151752	0.151752	0.151752	0.331541	0.013836	-0.0222951	0.156106	0.0518837	-0.272333	0.047535	0.471419	0.20467	0.208506	0.208506	0.208506	0.157386	0.200009	0.200009	0.200009	0.162486	-0.682064	-0.632532	-0.717666	0.446916	-0.103677	-0.0612731	-0.0413442
476	1H_538151310	1H	538151310	G	A	0.398496	0.601504	0	0	0	0	0	0	0	-1	0	0	0	0	0	0	1	-0.268471	0.126503	0.51403	0.33662	-0.00269177	-0.0447728	0.15153	0.052562	-0.321016	0.192633	0.524883	0.203735	0.0358987	0.195679	0.237387	0.156652	0.0479435	0.191277	0.265361	0.161525	-0.49751	-0.49751	-0.49751	0.447166	-0.166956	-0.166956	-0.166956
477	1H_538485052	1H	538485052	T	C	0.326087	0.673913	0	0	0	0	0	0	0	0	0	0	0	0	0	0	0	-0.258099	0.184526	0.408611	0.350885	-0.0247909	-0.0606696	0.105766	0.054741	-0.40337	0.030526	0.478905	0.217501	0.113443	0.270955	0.332688	0.169928	0.0398332	0.0398332	0.0398332	0.175878	-0.687475	-0.687475	-0.687475	0.48294	-0.158442	-0.146736	-0.12814
478	1H_538877856	1H	538877856	G	A	0.865772	0.134228	0	0	0	0	0	0	0	0	0	0	0	0	0	0	0	0.496733	0.712575	0.279036	0.406109	0.0170345	0.0391639	0.0246832	0.0660841	0.175119	-0.153907	0.175559	0.268782	0.152306	0.185323	0.0761773	0.195785	0.124678	0.172051	0.0365982	0.202786	0.345412	1.14032	0.644604	0.550428	0.137484	0.111857	0.122262
479	1H_538906617	1H	538906617	G	T	0.362416	0.637584	0	0	0	0	0	0	0	0	0	0	0	0	0	0	0	-0.502191	-0.123115	0.336731	0.313779	-0.0210056	-0.0728286	0.118573	0.0486262	-0.423335	0.19263	0.474453	0.192938	-0.0836214	0.0536362	0.178001	0.150168	-0.0587731	0.0396032	0.19025	0.154865	-0.722389	-0.722389	-0.722389	0.417269	-0.158739	-0.125283	-0.0729044
480	1H_538906631	1H	538906631	C	G	0.228188	0.771812	0	0	0	0	0	0	0	0	0	0	0	0	0	0	0	-0.255244	0.467223	0.717697	0.373519	-0.015943	-0.0537676	0.173173	0.0574402	-0.426463	0.159057	0.757419	0.222765	0.0356275	0.246055	0.326465	0.177757	0.0480222	0.213408	0.310072	0.183122	-0.732203	-0.796686	-0.757589	0.500045	-0.0851065	-0.06494	0.017357
481	1H_538906642	1H	538906642	T	C	0.362416	0.637584	0	0	0	0	0	0	0	0	0	0	0	0	0	0	0	-0.502191	-0.123115	0.336731	0.313779	-0.0210056	-0.0728286	0.118573	0.0486262	-0.423335	0.19263	0.474453	0.192938	-0.0836214	0.0536362	0.178001	0.150168	-0.0587731	0.0396032	0.19025	0.154865	-0.722389	-0.722389	-0.722389	0.417269	-0.158739	-0.125283	-0.0729044
482	1H_539824228	1H	539824228	G	A	0.791946	0.208054	0	0	0	0	0	0	0	0	0	0	0	0	0	0	0	-0.0741862	-0.0741862	-0.0741862	0.335609	-0.000997244	0.00131403	-0.102195	0.0548419	0.291346	-0.0686047	0.108961	0.22382	0.0181953	0.0181953	0.0181953	0.160562	0.0767361	-0.596298	-0.348619	0.165434	0.112715	-0.183418	-0.393402	0.460275	-0.0762882	0.0158471	-0.0245661
483	1H_540613554	1H	540613554	G	C	0.0805369	0.919463	0	0	0	0	0	0	0	0	0	0	0	0	0	0	0	0.390362	0.390362	0.390362	0.487018	0.032957	0.171709	0.085498	0.0801111	0.197303	0.0072026	-0.234878	0.329582	0.23062	0.23062	0.23062	0.233296	0.119522	1.00897	0.25995	0.241002	-0.381734	0.173149	0.248711	0.671703	-0.0461969	-0.0401406	-0.0106159
484	1H_540714357	1H	540714357	G	A	0.932432	0.0675676	0	0	0	0	0	0	0	0	0	0	0	0	0	0	0	-0.643624	-0.643624	-0.643624	0.532919	-0.0346356	-0.145529	-0.116744	0.0872942	-0.188521	0.172293	0.0100828	0.355533	-0.445369	-0.445369	-0.445369	0.25373	-0.41671	-0.41671	-0.41671	0.262894	0.549289	0.243289	0.180891	0.732321	0.135775	0.048868	0.000932171
485	1H_540714361	1H	540714361	T	G	0.932432	0.0675676	0	0	0	0	0	0	0	0	0	0	0	0	0	0	0	-0.643624	-0.643624	-0.643624	0.532919	-0.0346356	-0.145529	-0.116744	0.0872942	-0.188521	0.172293	0.0100828	0.355533	-0.445369	-0.445369	-0.445369	0.25373	-0.41671	-0.41671	-0.41671	0.262894	0.549289	0.243289	0.180891	0.732321	0.135775	0.048868	0.000932171
486	1H_540796245	1H	540796245	A	G	0.194245	0.805755	0	0	0	0	0	0	0	0	0	0	0	0	0	0	0	-0.439579	-0.645384	-0.0816779	0.360559	-0.00906801	-0.0890439	-0.0294008	0.0592374	-0.0399296	0.124284	-0.316457	0.241124	-0.253025	-0.176716	0.0345747	0.171969	-0.324273	-0.0875921	-0.0164078	0.177356	-0.0372079	-0.536158	0.136738	0.496609	0.0151927	-0.0756297	-0.121575
487	1H_540796889	1H	540796889	G	A	0.932886	0.0671141	0	0	0	0	0	0	0	0	0	0	0	0	0	0	0	-0.647982	-0.647982	-0.647982	0.531114	-0.035102	-0.147998	-0.11789	0.0872582	-0.210932	0.169308	0.0134778	0.358648	-0.446538	-0.446538	-0.446538	0.253133	-0.416527	-0.416527	-0.416527	0.261971	0.561165	0.238072	0.189527	0.730774	0.137091	0.0497105	0.00208939
488	1H_541347671	1H	541347671	A	G	0.932886	0.0671141	0	0	0	0	0	0	0	0	0	0	0	0	0	0	0	-0.647982	-0.647982	-0.647982	0.531114	-0.035102	-0.147998	-0.11789	0.0872582	-0.210932	0.169308	0.0134778	0.358648	-0.446538	-0.446538	-0.446538	0.253133	-0.416527	-0.416527	-0.416527	0.261971	0.561165	0.238072	0.189527	0.730774	0.137091	0.0497105	0.00208939
489	1H_542775299	1H	542775299	G	T	0.0916031	0.908397	0	0	0	0	0	0	0	0	0	0	0	0	0	0	0	-0.596229	-0.874584	0.149133	0.636199	-0.0498783	-0.0816937	-0.0574061	0.10063	0.427452	-0.173891	-0.164713	0.407843	-0.090267	-0.343723	0.25762	0.305996	-0.0889513	-0.210562	0.243388	0.318884	-1.23628	-0.471523	-1.28708	0.848421	-0.114406	0.132619	-0.00530333
490	1H_542775307	1H	542775307	G	A	0.0916031	0.908397	0	0	0	0	0	0	0	0	0	0	0	0	0	0	0	-0.596229	-0.874584	0.149133	0.636199	-0.0498783	-0.0816937	-0.0574061	0.10063	0.427452	-0.173891	-0.164713	0.407843	-0.090267	-0.343723	0.25762	0.305996	-0.0889513	-0.210562	0.243388	0.318884	-1.23628	-0.471523	-1.28708	0.848421	-0.114406	0.132619	-0.00530333
491	1H_544039452	1H	544039452	G	A	0.597315	0.402685	0	1	0	0	0	0	0	0	0	0	0	0	0	0	1	0.38912	0.481863	-0.334708	0.298304	0.0230679	0.185752	-0.126784	0.0460704	0.325132	-0.0732284	-0.282591	0.188371	0.0678035	0.0206556	-0.279389	0.142809	0.0885114	0.0214424	-0.226832	0.147671	0.64386	0.64386	0.64386	0.398371	0.0226485	0.0459319	0.0662789
492	1H_544591182	1H	544591182	C	G	0.601351	0.398649	0	1	0	0	0	0	0	0	0	0	0	0	0	0	1	0.283303	0.44167	-0.344878	0.301317	0.0168297	0.188261	-0.13749	0.0464086	0.289084	-0.069894	-0.321671	0.189763	0.0231051	0.0401339	-0.281866	0.143991	0.0479314	0.0608003	-0.228867	0.148949	0.609408	0.609408	0.609408	0.402513	0.0304876	0.04372	0.0863184
493	1H_544593070	1H	544593070	A	C	0.62069	0.37931	0	1	0	0	0	0	0	0	0	0	0	0	0	0	1	0.419793	0.549763	-0.300223	0.333872	0.0250594	0.213091	-0.133727	0.0539655	0.230242	-0.0638434	-0.325942	0.222218	0.0514846	0.125503	-0.296383	0.158688	0.121507	0.121495	-0.219646	0.164386	0.724032	0.724032	0.724032	0.450307	0.0532497	0.0434853	0.148105
494	1H_545733685	1H	545733685	C	T	0.648649	0.351351	0	0	0	0	0	0	0	0	0	0	0	0	0	0	0	-0.0868145	0.696802	-0.197637	0.543147	-0.0316033	0.0794416	-0.108442	0.0885364	0.15702	0.414456	-0.490009	0.35863	0.167691	0.354375	-0.0350088	0.260815	0.19198	0.186927	-0.068845	0.270766	-0.674494	-0.457003	-0.0782426	0.736517	-0.0552488	0.00782448	0.25366
495	1H_547251582	1H	547251582	C	T	0.244898	0.755102	0	0	0	0	0	0	0	0	0	0	0	0	0	0	0	0.218408	0.258525	0.220585	0.319536	0.0167852	0.11005	0.024545	0.0514732	-0.260641	-0.0211362	-0.276248	0.211639	0.159367	0.185231	0.0629266	0.152803	0.155373	0.259724	0.119886	0.158178	-0.543309	-0.328715	0.674704	0.429827	-0.0555737	-0.0344842	0.0126257
496	1H_547251595	1H	547251595	A	G	0.244898	0.755102	0	0	0	0	0	0	0	0	0	0	0	0	0	0	0	0.218408	0.258525	0.220585	0.319536	0.0167852	0.11005	0.024545	0.0514732	-0.260641	-0.0211362	-0.276248	0.211639	0.159367	0.185231	0.0629266	0.152803	0.155373	0.259724	0.119886	0.158178	-0.543309	-0.328715	0.674704	0.429827	-0.0555737	-0.0344842	0.0126257
497	1H_547251610	1H	547251610	C	A	0.244898	0.755102	0	0	0	0	0	0	0	0	0	0	0	0	0	0	0	0.218408	0.258525	0.220585	0.319536	0.0167852	0.11005	0.024545	0.0514732	-0.260641	-0.0211362	-0.276248	0.211639	0.159367	0.185231	0.0629266	0.152803	0.155373	0.259724	0.119886	0.158178	-0.543309	-0.328715	0.674704	0.429827	-0.0555737	-0.0344842	0.0126257
498	1H_547527023	1H	547527023	G	C	0.241611	0.758389	0	0	0	0	0	0	0	0	0	0	0	0	0	0	0	0.220346	0.233669	0.210238	0.31428	0.00922035	0.106586	0.0224697	0.0512035	-0.402933	-0.402933	-0.402933	0.208493	0.0952895	0.135678	0.0358931	0.151377	0.0568459	0.244224	0.0751132	0.156716	-0.617948	-0.232967	0.886211	0.425737	0.0250456	-0.0282913	0.0361989
499	1H_547683712	1H	547683712	A	C	0.241611	0.758389	0	0	0	0	0	0	0	0	0	0	0	0	0	0	0	0.220346	0.233669	0.210238	0.31428	0.00922035	0.106586	0.0224697	0.0512035	-0.402933	-0.402933	-0.402933	0.208493	0.0952895	0.135678	0.0358931	0.151377	0.0568459	0.244224	0.0751132	0.156716	-0.617948	-0.232967	0.886211	0.425737	0.0250456	-0.0282913	0.0361989
500	1H_548174020	1H	548174020	A	G	0.604027	0.395973	0	1	0	0	0	0	0	0	0	0	0	0	0	0	1	0.216139	0.184028	-0.20417	0.304606	0.0173721	0.169698	-0.10011	0.0467657	0.00317982	-0.180419	-0.704069	0.187903	0.0603824	-0.070263	-0.212436	0.145293	0.0334072	-0.0996084	-0.203417	0.150042	0.134255	0.473491	0.8347	0.408842	0.0243304	0.0249161	0.0671468
501	1H_548347412	1H	548347412	C	T	0.604027	0.395973	0	1	0	0	0	0	0	0	0	0	0	0	0	0	1	0.216139	0.184028	-0.20417	0.304606	0.0173721	0.169698	-0.10011	0.0467657	0.00317982	-0.180419	-0.704069	0.187903	0.0603824	-0.070263	-0.212436	0.145293	0.0334072	-0.0996084	-0.203417	0.150042	0.134255	0.473491	0.8347	0.408842	0.0243304	0.0249161	0.0671468
502	1H_549000179	1H	549000179	G	A	0.838926	0.161074	0	0	0	0	0	0	0	0	0	0	0	0	0	0	0	-0.30813	-0.753881	-0.151745	0.414186	-0.0284975	-0.101609	-0.0405069	0.0655545	0.207154	0.274869	0.295339	0.263378	-0.335428	-0.335428	-0.335428	0.195685	-0.2865	-0.2865	-0.2865	0.20211	1.23516	1.23516	1.23516	0.552787	0.116583	0.034942	0.151978
503	1H_549000198	1H	549000198	C	T	0.61745	0.38255	0	1	0	0	0	0	0	0	0	0	0	0	0	0	1	0.267799	0.213736	-0.283546	0.312082	0.0176022	0.193331	-0.126936	0.0464153	0.0417306	-0.178249	-0.679601	0.190881	0.100435	-0.0359614	-0.198773	0.148784	0.0803429	-0.0724748	-0.191026	0.153512	0.00323253	0.413864	0.565638	0.419953	0.00580827	0.0262921	0.0454259
504	1H_549044977	1H	549044977	T	A	0.632353	0.367647	0	1	0	0	0	0	0	0	0	0	0	0	0	0	1	0.18251	0.00622393	-0.237554	0.341727	0.0137246	0.169683	-0.124925	0.0497109	0.0672655	-0.177769	-0.788314	0.204476	0.0141472	-0.0972026	-0.197594	0.163154	-0.00526977	-0.129729	-0.192363	0.168342	0.249642	0.567792	0.641075	0.452105	0.0508379	0.0262055	0.0568287
505	1H_549126063	1H	549126063	A	G	0.61745	0.38255	0	1	0	0	0	0	0	0	0	0	0	0	0	0	1	0.267799	0.213736	-0.283546	0.312082	0.0176022	0.193331	-0.126936	0.0464153	0.0417306	-0.178249	-0.679601	0.190881	0.100435	-0.0359614	-0.198773	0.148784	0.0803429	-0.0724748	-0.191026	0.153512	0.00323253	0.413864	0.565638	0.419953	0.00580827	0.0262921	0.0454259
506	1H_549126117	1H	549126117	C	T	0.61745	0.38255	0	1	0	0	0	0	0	0	0	0	0	0	0	0	1	0.267799	0.213736	-0.283546	0.312082	0.0176022	0.193331	-0.126936	0.0464153	0.0417306	-0.178249	-0.679601	0.190881	0.100435	-0.0359614	-0.198773	0.148784	0.0803429	-0.0724748	-0.191026	0.153512	0.00323253	0.413864	0.565638	0.419953	0.00580827	0.0262921	0.0454259
507	1H_549126160	1H	549126160	G	T	0.627586	0.372414	0	1	0	0	0	0	0	0	0	0	0	0	0	0	1	0.287038	0.10514	-0.318787	0.31686	0.0228203	0.195061	-0.134035	0.0470998	0.0936037	-0.175331	-0.669569	0.192839	0.0975373	-0.061705	-0.211132	0.151199	0.0754737	-0.100022	-0.208943	0.156821	-0.0281313	0.400028	0.404907	0.426003	0.0111999	0.0169518	0.0266762
508	1H_549427989	1H	549427989	G	A	0.772414	0.227586	0	0	0	0	0	0	0	0	0	0	0	0	0	0	0	-0.29714	-0.430424	-0.20202	0.361675	-0.0245563	-0.0548173	-0.0395359	0.0577158	0.024537	0.024537	0.024537	0.227864	-0.423351	-0.423351	-0.423351	0.171763	-0.407589	-0.407589	-0.407589	0.177614	1.0824	1.0824	1.0824	0.486666	0.231684	0.231684	0.231684
509	1H_549429935	1H	549429935	G	A	0.778523	0.221477	0	0	0	0	0	0	0	0	0	0	0	0	0	0	0	-0.313085	-0.420139	-0.19342	0.363885	-0.0253056	-0.0631552	-0.0375177	0.0576768	0.023961	0.023961	0.023961	0.227814	-0.43601	-0.43601	-0.43601	0.17119	-0.415763	-0.415763	-0.415763	0.176722	1.11867	1.11867	1.11867	0.486016	0.224244	0.224244	0.224244
510	1H_549429943	1H	549429943	G	A	0.785235	0.214765	0	0	0	0	0	0	0	0	1	0	0	0	0	0	1	-0.299863	-0.425218	-0.120419	0.365617	-0.0271158	-0.0568607	-0.0244944	0.0580309	0.0254663	0.294009	0.494762	0.23028	-0.42703	-0.42703	-0.42703	0.171911	-0.408969	-0.408969	-0.408969	0.177495	1.11725	1.11725	1.11725	0.486732	0.218318	0.218318	0.218318
511	1H_549435184	1H	549435184	T	C	0.789116	0.210884	0	0	0	0	0	0	0	0	0	0	0	0	0	0	0	-0.391422	-0.425871	-0.224234	0.376832	-0.0234712	-0.0408074	-0.0222684	0.0593802	-0.0230695	-0.0230695	-0.0230695	0.234909	-0.452355	-0.452355	-0.452355	0.177183	-0.460837	-0.460837	-0.460837	0.182856	1.02068	0.510786	0.840982	0.499832	0.227421	0.227421	0.227421
512	1H_549435212	1H	549435212	G	C	0.789116	0.210884	0	0	0	0	0	0	0	0	0	0	0	0	0	0	0	-0.391422	-0.425871	-0.224234	0.376832	-0.0234712	-0.0408074	-0.0222684	0.0593802	-0.0230695	-0.0230695	-0.0230695	0.234909	-0.452355	-0.452355	-0.452355	0.177183	-0.460837	-0.460837	-0.460837	0.182856	1.02068	0.510786	0.840982	0.499832	0.227421	0.227421	0.227421
513	1H_549616443	1H	549616443	G	A	0.77551	0.22449	0	0	0	0	0	0	0	0	0	0	0	0	0	0	0	-0.30744	-0.415731	-0.205095	0.366427	-0.0234907	-0.0578408	-0.0360679	0.0578533	0.0627283	0.0627283	0.0627283	0.227274	-0.434842	-0.434842	-0.434842	0.172308	-0.417513	-0.417513	-0.417513	0.17815	1.09263	1.09263	1.09263	0.48938	0.222343	0.222343	0.222343
514	1H_549755187	1H	549755187	G	A	0.379845	0.620155	0	-1	0	0	0	0	0	0	0	0	0	0	0	0	1	-0.393033	-0.0590417	0.326413	0.345858	-0.0187784	-0.169887	0.127352	0.0510142	-0.0395693	0.174941	0.651326	0.21284	-0.124717	0.0823178	0.19442	0.165328	-0.131867	0.16642	0.184992	0.170963	-0.486263	-0.882807	-0.792352	0.44765	0.0174325	-0.00585731	-0.00627223
515	1H_549810227	1H	549810227	G	C	0.77551	0.22449	0	0	0	0	0	0	0	0	0	0	0	0	0	0	0	-0.293144	-0.41895	-0.152653	0.362045	-0.0261373	-0.0524323	-0.0306295	0.0567142	0.0385726	0.0385726	0.0385726	0.224731	-0.421029	-0.421029	-0.421029	0.170879	-0.399708	-0.399708	-0.399708	0.176009	1.07291	1.07291	1.07291	0.487556	0.219858	0.219858	0.219858
516	1H_549810230	1H	549810230	C	T	0.77551	0.22449	0	0	0	0	0	0	0	0	0	0	0	0	0	0	0	-0.293144	-0.41895	-0.152653	0.362045	-0.0261373	-0.0524323	-0.0306295	0.0567142	0.0385726	0.0385726	0.0385726	0.224731	-0.421029	-0.421029	-0.421029	0.170879	-0.399708	-0.399708	-0.399708	0.176009	1.07291	1.07291	1.07291	0.487556	0.219858	0.219858	0.219858
517	1H_549810252	1H	549810252	G	T	0.77551	0.22449	0	0	0	0	0	0	0	0	0	0	0	0	0	0	0	-0.293144	-0.41895	-0.152653	0.362045	-0.0261373	-0.0524323	-0.0306295	0.0567142	0.0385726	0.0385726	0.0385726	0.224731	-0.421029	-0.421029	-0.421029	0.170879	-0.399708	-0.399708	-0.399708	0.176009	1.07291	1.07291	1.07291	0.487556	0.219858	0.219858	0.219858
518	1H_550152208	1H	550152208	A	G	0.421053	0.578947	0	-1	0	0	0	0	0	0	0	0	0	0	0	0	1	-0.323821	-0.093871	0.304605	0.318468	-0.0235413	-0.214788	0.146217	0.0466226	-0.12279	0.0827401	0.576182	0.204062	-0.144818	0.118463	0.155385	0.151765	-0.195316	0.134805	0.185376	0.156315	-0.126497	-0.629506	-0.281255	0.433243	0.0369841	-0.0372039	-0.0179672
519	1H_550243383	1H	550243383	G	A	0.422819	0.577181	0	-1	0	0	0	0	0	0	0	0	0	0	0	0	1	-0.309478	0.0146055	0.41347	0.302524	-0.0157871	-0.16327	0.133945	0.0456551	-0.0912101	0.137362	0.568995	0.187466	-0.146372	0.109438	0.207318	0.14434	-0.192481	0.142703	0.211604	0.148711	-0.120885	-0.404714	-0.33937	0.408087	0.036311	-0.0144228	-0.000983119
520	1H_550544193	1H	550544193	C	G	0.607383	0.392617	0	0	0	0	0	0	0	0	0	0	0	0	0	0	0	-0.429276	-0.269625	0.268338	0.402681	-0.0319962	-0.184143	0.10471	0.061611	-0.0983107	0.262759	0.735678	0.244636	-0.361338	-0.180013	0.0498678	0.190939	-0.409588	-0.135226	0.0641437	0.196334	0.468588	-0.0984434	0.187203	0.540694	0.151828	0.0209941	0.0683573
521	1H_550544208	1H	550544208	C	T	0.409396	0.590604	0	1	0	0	0	0	0	0	0	0	0	0	0	0	1	0.379205	0.518832	-0.191459	0.415009	0.035266	0.220413	-0.107413	0.0628515	0.0723682	-0.277867	-0.806394	0.249979	0.310254	0.277503	-0.0544952	0.196486	0.320132	0.218708	-0.0624759	0.202136	-0.581604	0.182922	-0.0642469	0.556643	-0.120263	-0.00428038	-0.0456646
522	1H_550544410	1H	550544410	T	C	0.422819	0.577181	0	-1	0	0	0	0	0	0	0	0	0	0	0	0	1	-0.309478	0.0146055	0.41347	0.302524	-0.0157871	-0.16327	0.133945	0.0456551	-0.0912101	0.137362	0.568995	0.187466	-0.146372	0.109438	0.207318	0.14434	-0.192481	0.142703	0.211604	0.148711	-0.120885	-0.404714	-0.33937	0.408087	0.036311	-0.0144228	-0.000983119
523	1H_550793727	1H	550793727	A	G	0.577181	0.422819	0	1	0	0	0	0	0	0	0	0	0	0	0	0	1	0.309478	-0.0146055	-0.41347	0.302524	0.0157871	0.16327	-0.133945	0.0456551	0.0912101	-0.137362	-0.568995	0.187466	0.146372	-0.109438	-0.207318	0.14434	0.192481	-0.142703	-0.211604	0.148711	0.120885	0.404714	0.33937	0.408087	-0.036311	0.0144228	0.000983119
524	1H_550793729	1H	550793729	T	G	0.577181	0.422819	0	1	0	0	0	0	0	0	0	0	0	0	0	0	1	0.309478	-0.0146055	-0.41347	0.302524	0.0157871	0.16327	-0.133945	0.0456551	0.0912101	-0.137362	-0.568995	0.187466	0.146372	-0.109438	-0.207318	0.14434	0.192481	-0.142703	-0.211604	0.148711	0.120885	0.404714	0.33937	0.408087	-0.036311	0.0144228	0.000983119
525	1H_550832289	1H	550832289	G	C	0.577181	0.422819	0	1	0	0	0	0	0	0	0	0	0	0	0	0	1	0.309478	-0.0146055	-0.41347	0.302524	0.0157871	0.16327	-0.133945	0.0456551	0.0912101	-0.137362	-0.568995	0.187466	0.146372	-0.109438	-0.207318	0.14434	0.192481	-0.142703	-0.211604	0.148711	0.120885	0.404714	0.33937	0.408087	-0.036311	0.0144228	0.000983119
526	1H_550843533	1H	550843533	A	G	0.610738	0.389262	0	1	0	0	0	0	0	0	0	0	0	0	0	0	1	0.240948	0.248576	-0.334586	0.311426	0.0183227	0.199922	-0.135765	0.0459548	0.0626563	-0.143686	-0.632634	0.190778	0.0684684	-0.0207114	-0.222564	0.148514	0.0688534	-0.0702142	-0.218761	0.153178	0.0328302	0.51641	0.515204	0.419025	0.0142377	0.0294909	0.0379398
527	1H_550851296	1H	550851296	C	T	0.594203	0.405797	0	1	0	0	0	0	0	0	0	0	0	0	0	0	1	0.365784	0.10826	-0.446282	0.323241	0.0228182	0.203062	-0.143909	0.0472461	0.0975212	-0.139008	-0.659045	0.200169	0.115872	-0.106086	-0.25627	0.155415	0.121422	-0.136825	-0.259353	0.1597	0.138875	0.599928	0.363381	0.432777	-0.0067218	0.0259393	0.0268325
528	1H_550855484	1H	550855484	G	A	0.46729	0.53271	0	-1	0	0	0	0	0	0	0	0	0	0	0	0	1	-0.474328	-0.15442	0.43388	0.34903	-0.0242137	-0.140889	0.156699	0.0507176	0.0447929	0.0447929	0.0447929	0.234464	-0.205977	0.0472506	0.231941	0.168315	-0.277391	-0.0492919	0.206135	0.170997	-0.369904	-0.395278	-0.567295	0.494752	0.0165529	-0.0316117	0.0151535
529	1H_551355896	1H	551355896	A	T	0.604027	0.395973	0	1	0	0	0	0	0	0	0	0	0	0	0	0	1	0.227725	0.232944	-0.320582	0.311686	0.0200483	0.207317	-0.113335	0.0460197	0.0496612	-0.133937	-0.645896	0.19038	0.0887655	0.00586496	-0.213497	0.148471	0.086479	-0.0566049	-0.188298	0.153243	-0.0790229	0.444769	0.392796	0.419227	-0.0165309	0.0109974	0.0187764
530	1H_551384482	1H	551384482	G	T	0.604027	0.395973	0	1	0	0	0	0	0	0	0	0	0	0	0	0	1	0.227725	0.232944	-0.320582	0.311686	0.0200483	0.207317	-0.113335	0.0460197	0.0496612	-0.133937	-0.645896	0.19038	0.0887655	0.00586496	-0.213497	0.148471	0.086479	-0.0566049	-0.188298	0.153243	-0.0790229	0.444769	0.392796	0.419227	-0.0165309	0.0109974	0.0187764
531	1H_551525513	1H	551525513	G	C	0.604167	0.395833	0	1	0	0	0	0	0	0	0	0	0	0	0	0	1	0.394214	0.386567	-0.320604	0.320497	0.0307018	0.21794	-0.113126	0.0469585	0.095086	-0.102533	-0.67034	0.193973	0.134537	0.14005	-0.209611	0.152479	0.129933	0.0674513	-0.182175	0.157752	-0.0757641	0.430101	0.0873392	0.43003	0.0222075	-0.0058965	0.0350607
532	1H_551840506	1H	551840506	C	G	0.791946	0.208054	0	0	0	0	0	0	0	0	0	0	0	0	0	0	0	-0.265555	-0.483065	-0.158607	0.373705	-0.0267285	-0.0835996	-0.019313	0.0590693	-0.0372709	0.233356	0.42498	0.234717	-0.39013	-0.39013	-0.39013	0.175945	-0.400783	-0.400783	-0.400783	0.181542	1.04391	0.503701	0.885656	0.500263	0.215629	0.215629	0.215629
533	1H_551854788	1H	551854788	C	T	0.210884	0.789116	0	0	0	0	0	0	0	0	0	0	0	0	0	0	0	0.259842	0.478894	0.170354	0.37631	0.0248476	0.0786045	0.0175919	0.0592527	-0.000969733	-0.246328	-0.423481	0.234194	0.388724	0.388724	0.388724	0.177088	0.402546	0.402546	0.402546	0.183004	-1.01737	-0.513559	-0.864142	0.503669	-0.213679	-0.213679	-0.213679
534	1H_551855594	1H	551855594	G	A	0.604027	0.395973	0	0	0	0	0	0	0	0	0	0	0	0	0	0	0	-0.191934	-0.104104	0.315052	0.29458	-0.00826394	-0.138089	0.100708	0.0462492	0.0375297	-0.0825608	0.3301	0.190714	0.111279	0.162522	0.301424	0.1403	0.120882	0.20568	0.268178	0.145094	-0.680919	-0.679654	-0.814876	0.395209	-0.169308	-0.169308	-0.169308
535	1H_551858749	1H	551858749	A	G	0.598639	0.401361	0	1	0	0	0	0	0	0	0	0	0	0	0	0	1	0.435327	0.4833	-0.270333	0.315108	0.0279606	0.208728	-0.106873	0.0461872	0.0546465	-0.126543	-0.661678	0.191937	0.16714	0.144018	-0.197564	0.149794	0.166314	0.0688014	-0.170346	0.154377	0.039185	0.456301	0.2776	0.420459	0.0156962	0.0113708	0.0441533
536	1H_551866810	1H	551866810	A	G	0.778523	0.221477	0	0	0	0	0	0	0	0	0	0	0	0	0	0	0	-0.295561	-0.464735	-0.0642156	0.359785	-0.0252315	-0.0963502	0.0148922	0.0569524	-0.108348	0.195179	0.33881	0.22765	-0.408522	-0.408522	-0.408522	0.169243	-0.431427	-0.431427	-0.431427	0.174756	1.15424	1.15424	1.15424	0.479668	0.228136	0.228136	0.228136
537	1H_551866825	1H	551866825	T	C	0.61745	0.38255	0	0	0	0	0	0	0	0	0	0	0	0	0	0	0	-0.151936	-0.0879207	0.248212	0.28906	-0.0078725	-0.121991	0.0794114	0.0460678	0.0725306	-0.0686557	0.369624	0.188824	0.134679	0.134679	0.134679	0.13759	0.151558	0.222024	0.276678	0.142474	-0.769403	-0.769403	-0.769403	0.386138	-0.181897	-0.181897	-0.181897
538	1H_551867703	1H	551867703	A	T	0.334532	0.665468	0	0	0	0	0	0	0	0	0	0	0	0	0	0	0	0.0768337	0.203642	-0.264095	0.307835	0.0084124	0.132343	-0.0698501	0.050217	-0.158028	0.0350652	-0.371125	0.202603	-0.156162	-0.156162	-0.156162	0.146194	-0.176307	-0.179754	-0.310224	0.150289	0.844194	0.844194	0.844194	0.415975	0.198695	0.198695	0.198695
539	1H_553240851	1H	553240851	C	T	0.661972	0.338028	0	0	0	0	0	0	0	0	0	0	0	0	0	0	0	-0.169442	0.106757	0.473904	0.30729	-0.0019633	-0.104601	0.12534	0.048972	0.0728357	-0.0240455	0.300862	0.200663	0.101431	0.222372	0.278718	0.147254	0.0811994	0.270721	0.248216	0.151687	-0.95685	-0.95685	-0.95685	0.399483	-0.170965	-0.053282	-0.07862
540	1H_553503960	1H	553503960	C	T	0.899329	0.100671	0	0	0	0	0	0	0	0	0	0	0	0	0	0	0	0.118234	0.447734	0.0416983	0.586235	0.012929	0.0161995	0.0227048	0.0883874	-0.314419	0.133168	0.36718	0.343063	-0.186931	0.241636	0.0409329	0.276596	-0.296766	0.166935	0.0029923	0.282637	-0.0868634	-0.448761	0.233868	0.764606	0.287057	0.287057	0.287057
541	1H_553910866	1H	553910866	C	T	0.431507	0.568493	0	-1	0	0	0	0	0	0	0	0	0	0	0	0	1	-0.197808	-0.365776	0.196963	0.301997	-0.018155	-0.178366	0.0903576	0.0465949	0.0678636	0.0678636	0.0678636	0.189922	-0.0452362	-0.0702023	0.184946	0.144276	-0.0259053	0.00359421	0.165491	0.148847	-0.459423	-0.713435	-0.649086	0.402457	-0.0343682	-0.00376095	-0.0378793
542	1H_553910877	1H	553910877	T	C	0.589041	0.410959	0	1	0	0	0	0	0	0	0	0	0	0	0	0	1	0.34781	0.389944	-0.190632	0.309401	0.0251347	0.178131	-0.0789203	0.0472204	0.00916759	-0.0983398	-0.665301	0.191254	0.120953	0.0983169	-0.224554	0.147276	0.11151	0.0314419	-0.195628	0.1519	0.207247	0.578333	0.64354	0.413469	0.0334562	0.00439594	0.0790278
543	1H_554363034	1H	554363034	C	G	0.601399	0.398601	0	1	0	0	0	0	0	0	0	0	0	0	0	0	1	0.45723	0.45723	0.45723	0.322803	0.0282034	0.20734	-0.108921	0.0474228	0.055002	-0.162	-0.637572	0.197295	0.150002	0.148038	-0.18057	0.153727	0.131442	0.0610246	-0.157584	0.157796	0.386243	0.718117	0.448303	0.42427	0.0651821	0.0375693	0.0293111
544	1H_554453487	1H	554453487	A	C	0.591837	0.408163	0	1	0	0	0	0	0	0	0	0	0	0	0	0	1	0.296737	0.495014	-0.29356	0.310095	0.022085	0.202257	-0.11266	0.0458351	0.0099674	0.0099674	0.0099674	0.190957	0.0741162	0.113917	-0.142557	0.148474	0.038215	0.0275158	-0.131478	0.152936	0.571898	0.784716	0.483213	0.409165	0.0563723	0.0320801	0.00120917
545	1H_554453501	1H	554453501	A	G	0.591837	0.408163	0	1	0	0	0	0	0	0	0	0	0	0	0	0	1	0.296737	0.495014	-0.29356	0.310095	0.022085	0.202257	-0.11266	0.0458351	0.0099674	0.0099674	0.0099674	0.190957	0.0741162	0.113917	-0.142557	0.148474	0.038215	0.0275158	-0.131478	0.152936	0.571898	0.784716	0.483213	0.409165	0.0563723	0.0320801	0.00120917
546	1H_554566898	1H	554566898	G	C	0.639456	0.360544	0	0	0	0	0	0	0	-1	0	0	0	0	0	0	1	0.0814419	-0.962147	0.423134	0.304968	0.00485031	-0.109093	0.107289	0.0475445	-0.127103	-0.127103	-0.127103	0.193923	0.215598	-0.146008	0.146903	0.14772	0.21924	-0.0773183	0.115766	0.152501	-0.58061	-0.499312	0.0778085	0.408974	-0.200598	-0.132338	0.064297
547	1H_554600223	1H	554600223	A	G	0.624161	0.375839	0	1	0	0	0	0	0	0	0	0	0	0	0	0	1	0.498585	0.425624	-0.243172	0.322479	0.0302967	0.208722	-0.102339	0.0469289	0.0866999	-0.148161	-0.664898	0.195279	0.15544	0.119736	-0.16571	0.15359	0.135304	0.0507516	-0.140568	0.158471	0.319247	0.630297	0.55828	0.434343	0.0814095	0.0201885	0.0451806
548	1H_554602202	1H	554602202	G	C	0.612676	0.387324	0	1	0	0	0	0	0	0	0	0	0	0	0	0	1	0.403693	0.444548	-0.12324	0.319823	0.0284584	0.195453	-0.0741966	0.0485935	0.014422	-0.117993	-0.639227	0.195645	0.133843	0.105643	-0.150599	0.151927	0.113442	0.0384875	-0.116277	0.155568	0.325836	0.563838	0.643673	0.425753	0.0949223	0.00900501	0.0746199
549	1H_554781162	1H	554781162	T	C	0.236301	0.763699	0	0	0	0	0	0	0	-1	-1	0	0	0	0	0	2	0.522216	-0.671696	0.0270192	0.3196	0.0253685	0.0913731	-0.0150734	0.052858	-0.0555755	-0.055978	0.0127915	0.215402	0.4026	-0.0413316	-0.0573568	0.154818	0.403504	0.403504	0.403504	0.160733	-0.469995	0.0244197	0.465822	0.441845	-0.205772	-0.15752	0.0886113
550	1H_555427658	1H	555427658	T	C	0.258333	0.741667	0	0	0	0	0	0	0	0	0	0	0	0	0	0	0	0.281428	0.281428	0.281428	0.400947	0.0336494	0.0615734	-0.0255276	0.0627494	0.10235	-0.0252866	-0.856781	0.236296	0.110982	0.311409	-0.0441952	0.193771	0.0324563	0.256961	-0.0881905	0.2006	-0.186174	-0.0328732	-0.65387	0.537664	0.103207	0.126412	-0.0367808
551	1H_555851461	1H	555851461	T	C	0.865772	0.134228	0	0	0	0	0	0	0	0	0	0	0	0	0	0	0	-0.051664	-0.680252	0.0627248	0.395497	-0.0242282	-0.049586	-0.00172972	0.0647324	0.320776	0.320776	0.320776	0.261233	0.0152366	-0.252319	-0.0369469	0.190586	0.172675	-0.13182	0.0243987	0.197668	-0.306872	0.564307	0.170937	0.539593	-0.211477	-0.0813889	0.100916
552	1H_556084301	1H	556084301	G	T	0.779661	0.220339	0	0	0	0	0	0	0	0	0	0	0	0	0	0	0	-0.307944	-0.442835	0.342339	0.414019	0.00180141	-0.0622206	0.128614	0.0667443	-0.749565	0.112167	0.0614338	0.258711	-0.141688	0.0129044	0.20389	0.193794	-0.250113	0.0516134	0.156643	0.194606	-0.550217	-1.08172	0.261665	0.545414	0.0749776	-0.0671162	-0.020589
553	1H_556084318	1H	556084318	C	T	0.779661	0.220339	0	0	0	0	0	0	0	0	0	0	0	0	0	0	0	-0.307944	-0.442835	0.342339	0.414019	0.00180141	-0.0622206	0.128614	0.0667443	-0.749565	0.112167	0.0614338	0.258711	-0.141688	0.0129044	0.20389	0.193794	-0.250113	0.0516134	0.156643	0.194606	-0.550217	-1.08172	0.261665	0.545414	0.0749776	-0.0671162	-0.020589
554	1H_556084320	1H	556084320	G	A	0.220339	0.779661	0	0	0	0	0	0	0	0	0	0	0	0	0	0	0	0.307944	0.442835	-0.342339	0.414019	-0.00180141	0.0622206	-0.128614	0.0667443	0.749565	-0.112167	-0.0614338	0.258711	0.141688	-0.0129044	-0.20389	0.193794	0.250113	-0.0516134	-0.156643	0.194606	0.550217	1.08172	-0.261665	0.545414	-0.0749776	0.0671162	0.020589
555	1H_556384434	1H	556384434	C	T	0.825503	0.174497	0	0	0	0	0	0	0	0	0	0	0	0	0	0	0	-0.00999539	-0.301741	0.407747	0.387762	0.0189463	-0.0231617	0.131493	0.0614929	-0.71088	0.11128	0.0972216	0.243983	0.0195812	0.105511	0.220926	0.185402	-0.0929919	0.162425	0.195461	0.191154	-0.510985	-0.882573	0.552185	0.519221	0.0749512	-0.0788832	0.0196145
556	1H_556391646	1H	556391646	C	A	0.848739	0.151261	0	0	0	0	0	0	0	0	0	0	0	0	0	0	0	0.174807	-0.855302	0.226677	0.439479	-0.0123899	-0.0493839	0.0391456	0.0707461	0.0881613	0.0881613	0.0881613	0.27616	0.155076	-0.256692	0.0640472	0.210486	0.324287	-0.0928813	0.126868	0.219058	-0.270755	0.216854	0.496037	0.603348	-0.237588	-0.0879995	0.0744405
557	1H_556394135	1H	556394135	A	G	0.845638	0.154362	0	0	0	0	0	0	0	0	0	0	0	0	0	0	0	-0.25206	-0.612039	0.0279219	0.376598	-0.0312725	-0.0272936	-0.0283583	0.0615024	0.179417	-0.0973375	0.820735	0.247804	-0.0922424	-0.261732	0.0084795	0.181288	0.0329508	-0.167868	0.0544439	0.188133	0.138746	0.761026	0.205241	0.512765	-0.177817	-0.0806295	0.0274491
558	1H_556402868	1H	556402868	G	C	0.795276	0.204724	0	0	0	0	0	0	0	0	0	0	0	0	0	0	0	-0.0545801	-0.561684	0.443866	0.406832	0.0115437	-0.0303948	0.132013	0.0632612	-0.692968	0.125513	0.280438	0.243779	0.0170449	0.0420634	0.249453	0.197599	-0.0448398	0.144311	0.251744	0.202207	-0.581046	-0.827227	0.523179	0.522734	0.0253526	-0.0854924	0.0194083
559	1H_556402892	1H	556402892	T	C	0.795276	0.204724	0	0	0	0	0	0	0	0	0	0	0	0	0	0	0	-0.0545801	-0.561684	0.443866	0.406832	0.0115437	-0.0303948	0.132013	0.0632612	-0.692968	0.125513	0.280438	0.243779	0.0170449	0.0420634	0.249453	0.197599	-0.0448398	0.144311	0.251744	0.202207	-0.581046	-0.827227	0.523179	0.522734	0.0253526	-0.0854924	0.0194083
560	1H_556418408	1H	556418408	G	A	0.889706	0.110294	0	0	0	0	0	0	0	0	0	0	0	0	0	0	0	0.298127	-0.415094	0.151012	0.496708	-0.00138908	-0.0985998	0.0713825	0.0775398	-0.673114	-0.673114	-0.673114	0.311002	0.251909	0.128314	0.0381455	0.235835	0.17416	0.194708	0.0109391	0.245477	-0.0366193	-0.471483	1.13621	0.659047	0.0904604	-0.122793	0.0633574
561	1H_556418423	1H	556418423	T	C	0.889706	0.110294	0	0	0	0	0	0	0	0	0	0	0	0	0	0	0	0.298127	-0.415094	0.151012	0.496708	-0.00138908	-0.0985998	0.0713825	0.0775398	-0.673114	-0.673114	-0.673114	0.311002	0.251909	0.128314	0.0381455	0.235835	0.17416	0.194708	0.0109391	0.245477	-0.0366193	-0.471483	1.13621	0.659047	0.0904604	-0.122793	0.0633574
562	1H_556418442	1H	556418442	C	A	0.889706	0.110294	0	0	0	0	0	0	0	0	0	0	0	0	0	0	0	0.298127	-0.415094	0.151012	0.496708	-0.00138908	-0.0985998	0.0713825	0.0775398	-0.673114	-0.673114	-0.673114	0.311002	0.251909	0.128314	0.0381455	0.235835	0.17416	0.194708	0.0109391	0.245477	-0.0366193	-0.471483	1.13621	0.659047	0.0904604	-0.122793	0.0633574
563	1H_556425224	1H	556425224	A	G	0.764228	0.235772	0	0	0	0	0	0	0	0	0	0	0	0	0	0	0	0.0499239	0.0499239	0.0499239	0.396823	-0.0176606	-0.079357	0.0551358	0.0621399	0.0201711	0.102428	0.827883	0.239085	0.0336138	-0.243065	0.0195678	0.190747	0.139498	-0.148742	0.0735646	0.197642	-0.11206	-0.0396151	0.537752	0.534729	-0.0926194	-0.123466	0.102085
564	1H_556926579	1H	556926579	C	T	0.610738	0.389262	0	0	0	0	0	0	0	0	0	0	0	0	0	0	0	-0.117675	-0.785372	0.354938	0.312601	-0.0042326	-0.0484565	0.0857483	0.0490818	-0.399805	0.0572622	0.598725	0.190909	-0.0418128	-0.139288	0.168809	0.150169	-0.0361313	-0.0503382	0.182927	0.154889	-0.0874964	-0.199101	0.621011	0.421859	-0.0168614	-0.118782	0.0393256
565	1H_558222545	1H	558222545	T	C	0.583893	0.416107	0	0	0	0	0	0	0	0	0	0	0	0	0	0	0	-0.322309	-0.0212057	0.0988394	0.286664	-0.0159322	-0.128238	0.0676334	0.0455833	-0.124949	0.0543432	0.242241	0.186421	-0.0799432	0.0500483	0.173432	0.137281	-0.100915	0.0106401	0.103889	0.142098	-0.35186	-0.35186	-0.35186	0.384098	-0.0109336	0.0331353	-0.103287
566	1H_558222567	1H	558222567	G	C	0.583893	0.416107	0	0	0	0	0	0	0	0	0	0	0	0	0	0	0	-0.322309	-0.0212057	0.0988394	0.286664	-0.0159322	-0.128238	0.0676334	0.0455833	-0.124949	0.0543432	0.242241	0.186421	-0.0799432	0.0500483	0.173432	0.137281	-0.100915	0.0106401	0.103889	0.142098	-0.35186	-0.35186	-0.35186	0.384098	-0.0109336	0.0331353	-0.103287
567	1H_558222570	1H	558222570	G	T	0.583893	0.416107	0	0	0	0	0	0	0	0	0	0	0	0	0	0	0	-0.322309	-0.0212057	0.0988394	0.286664	-0.0159322	-0.128238	0.0676334	0.0455833	-0.124949	0.0543432	0.242241	0.186421	-0.0799432	0.0500483	0.173432	0.137281	-0.100915	0.0106401	0.103889	0.142098	-0.35186	-0.35186	-0.35186	0.384098	-0.0109336	0.0331353	-0.103287
568	1H_558227495	1H	558227495	C	G	0.736486	0.263514	0	0	0	0	0	0	0	-1	0	0	0	0	0	0	1	-0.459227	0.259425	-0.0488202	0.323374	-0.0320548	-0.0320548	-0.0320548	0.0525753	0.258622	0.0439853	0.155688	0.216518	-0.147569	0.07079	0.116801	0.155877	-0.105693	-0.0343091	0.0540138	0.161757	-0.32736	-0.678597	-1.52952	0.433481	-0.0311989	0.146415	-0.116602
569	1H_558227513	1H	558227513	C	G	0.510135	0.489865	0	0	0	0	0	0	0	1	0	0	0	0	0	0	1	0.387645	-0.667295	0.202138	0.408716	0.0259423	0.0722154	0.0305688	0.0664737	-0.265488	0.0188986	0.435191	0.270878	0.126235	-0.161173	0.0108671	0.196997	0.0876072	0.039342	0.0742855	0.204062	0.15491	0.15491	0.15491	0.549803	-0.0149955	-0.22185	0.0966716
570	2H_281538	2H	281538	C	A	0.442953	0.557047	0	0	0	0	0	0	0	0	0	0	0	0	0	0	0	0.243364	0.231673	0.229198	0.3209	0.0102366	0.0665597	0.0264143	0.0497806	0.0676827	-0.152658	0.214121	0.203075	0.286139	0.286139	0.286139	0.15048	0.355561	0.355561	0.355561	0.153046	-0.534559	0.0928673	-0.05164	0.428327	-0.107647	0.00740353	0.0571332
571	2H_431322	2H	431322	C	T	0.587302	0.412698	0	0	0	0	0	0	0	0	0	0	0	0	0	0	0	0.352724	0.716712	0.398529	0.364406	0.0203404	0.0718315	0.0230512	0.0541512	-0.0446549	-0.219247	0.170904	0.224707	0.451971	0.451971	0.451971	0.167327	0.470036	0.470036	0.470036	0.17226	-0.822982	-0.372396	-0.265291	0.475077	-0.162479	-0.162479	-0.162479
572	2H_693001	2H	693001	G	T	0.823129	0.176871	0	0	0	0	0	0	0	0	0	0	0	0	0	0	0	0.51825	0.51825	0.51825	0.386733	0.0236606	0.0236606	0.0236606	0.0618789	-0.263447	-0.0309955	0.120118	0.255416	0.323104	0.342931	0.137278	0.185331	0.29616	0.33511	0.117057	0.191107	-0.234539	-0.186055	0.657115	0.527633	-0.102935	0.0506062	0.0806627
573	2H_693014	2H	693014	C	G	0.65625	0.34375	0	0	0	0	0	0	0	0	0	0	0	0	0	0	0	-0.648174	-0.59929	-0.0971691	0.487586	-0.0305548	-0.107529	-0.0401639	0.07304	-0.202701	-0.138751	-0.447047	0.30933	-0.719949	-0.719949	-0.719949	0.223976	-0.834033	-0.455304	-0.0247948	0.225512	1.44222	1.44222	1.44222	0.64145	0.297342	-0.0250332	0.0472231
574	2H_693015	2H	693015	G	A	0.363971	0.636029	0	0	0	0	0	0	0	0	0	0	0	0	0	0	0	0.462398	0.456066	-0.157452	0.480717	0.0173675	0.0738403	0.0125356	0.074008	0.194081	0.136431	0.493133	0.318335	0.69283	0.501845	-0.0522153	0.217097	0.830478	0.394563	-0.0410014	0.217365	-1.58695	-1.58695	-1.58695	0.6557	-0.304087	0.0125386	-0.073041
575	2H_1185727	2H	1185727	G	A	0.630872	0.369128	0	0	0	0	0	0	0	0	0	0	0	0	0	0	0	0.0967683	0.0967683	0.0967683	0.326704	0.00436062	0.101661	0.0580317	0.0506673	-0.059766	-0.0287843	0.0284393	0.208365	0.342466	0.342466	0.342466	0.149848	0.359688	0.359688	0.359688	0.154043	-1.19068	-1.19068	-1.19068	0.433554	-0.169745	0.0490859	0.0379741
576	2H_1320063	2H	1320063	C	T	0.591549	0.408451	0	0	0	0	0	0	0	0	0	0	0	0	0	0	0	-0.369574	-0.137834	-0.298995	0.305833	-0.0187523	-0.0403934	-0.0895026	0.0487209	0.158868	-0.136693	0.281571	0.195036	-0.33276	-0.33276	-0.33276	0.143096	-0.313246	-0.313246	-0.313246	0.146824	1.11918	1.11918	1.11918	0.401034	0.0802934	0.0145701	-0.0651261
577	2H_1320091	2H	1320091	C	A	0.584507	0.415493	0	0	0	0	0	0	0	0	0	0	0	0	0	0	0	-0.38161	-0.102103	-0.32851	0.305312	-0.0176677	-0.0351139	-0.0911234	0.0486383	0.19319	-0.104431	0.291064	0.194707	-0.358242	-0.358242	-0.358242	0.142504	-0.347833	-0.347833	-0.347833	0.146002	1.12335	1.12335	1.12335	0.40037	0.0988249	0.0288095	-0.0610319
578	2H_1368968	2H	1368968	A	G	0.805369	0.194631	0	0	0	1	1	0	0	0	0	0	0	0	0	0	2	0.664102	0.664102	0.664102	0.596678	0.0154596	0.192302	0.0840274	0.0935994	0.0447096	0.0572386	-0.243029	0.379608	0.860654	0.860654	0.860654	0.27378	0.903416	0.903416	0.903416	0.281249	-2.21349	-2.21349	-2.21349	0.797168	-0.351599	0.0588014	-0.0536169
579	2H_1368988	2H	1368988	G	A	0.479866	0.520134	0	0	0	0	0	0	0	0	0	0	0	0	0	0	0	0.249926	0.291787	0.227104	0.31851	0.0140172	0.0785677	0.0684367	0.0486065	-0.156259	0.12152	-0.142882	0.200681	0.413362	0.413362	0.413362	0.145938	0.404234	0.404234	0.404234	0.149538	-1.49391	-1.49391	-1.49391	0.402345	-0.188005	-0.188005	-0.188005
580	2H_1381200	2H	1381200	G	A	0.436242	0.563758	0	0	0	0	0	0	0	0	0	0	0	0	0	0	0	0.257752	0.128822	0.147728	0.313955	0.0186057	0.0507926	0.0319505	0.0486039	-0.131181	0.0156696	-0.318813	0.196251	0.32839	0.32839	0.32839	0.145728	0.318754	0.318754	0.318754	0.149183	-1.20797	-1.20797	-1.20797	0.403606	-0.118166	-0.00638567	0.00720856
581	2H_1381204	2H	1381204	T	G	0.436242	0.563758	0	0	0	0	0	0	0	0	0	0	0	0	0	0	0	0.257752	0.128822	0.147728	0.313955	0.0186057	0.0507926	0.0319505	0.0486039	-0.131181	0.0156696	-0.318813	0.196251	0.32839	0.32839	0.32839	0.145728	0.318754	0.318754	0.318754	0.149183	-1.20797	-1.20797	-1.20797	0.403606	-0.118166	-0.00638567	0.00720856
582	2H_1502458	2H	1502458	G	T	0.613793	0.386207	0	0	0	0	0	0	0	0	0	0	0	0	0	0	0	-0.384729	-0.102264	-0.192687	0.301833	-0.018802	-0.0279065	-0.0538905	0.047949	0.131385	-0.118245	0.263984	0.194775	-0.289595	-0.209165	-0.121852	0.143438	-0.29052	-0.222981	-0.118518	0.147986	0.784371	0.355545	0.156609	0.397016	0.0283872	0.00359233	-0.0900063
583	2H_1502461	2H	1502461	G	C	0.551724	0.448276	0	0	0	0	0	0	0	0	0	0	0	0	0	0	0	-0.293782	-0.150298	-0.298361	0.298021	-0.0088562	-0.0375085	-0.0832711	0.0470859	0.185048	-0.161883	0.157318	0.19246	-0.320018	-0.320018	-0.320018	0.140939	-0.341801	-0.341801	-0.341801	0.145083	1.11498	1.11498	1.11498	0.387618	0.102131	0.0130609	-0.0413148
584	2H_1502476	2H	1502476	G	C	0.848276	0.151724	0	0	0	0	0	0	0	0	0	0	0	0	0	0	0	0.392803	-0.625321	-0.255135	0.445696	0.020467	-0.0127783	0.0275142	0.0693638	-0.203452	0.307469	-0.29691	0.281	0.211447	-0.350881	-0.0517474	0.212008	0.192144	-0.199181	-0.0691449	0.218365	-0.684953	-0.283206	-0.709206	0.573035	-0.0700501	-0.1064	-0.15505
585	2H_1502488	2H	1502488	G	A	0.634483	0.365517	0	0	0	0	0	0	0	0	0	0	0	0	0	0	0	0.0360288	0.679633	0.354717	0.33275	-0.00113028	0.083629	0.0430762	0.0513821	-0.0123852	-0.0441697	0.0251112	0.210027	0.301349	0.301349	0.301349	0.153194	0.33089	0.33089	0.33089	0.157758	-1.17159	-1.17159	-1.17159	0.432688	-0.145181	0.0612939	0.0509878
586	2H_1839542	2H	1839542	T	C	0.42953	0.57047	0	0	0	0	0	0	0	0	0	0	0	0	0	0	0	0.243516	0.167183	0.113397	0.313098	0.0195766	0.0561075	0.0302558	0.048525	-0.0932138	0.0501066	-0.30503	0.195943	0.297296	0.297296	0.297296	0.146092	0.280604	0.280604	0.280604	0.149758	-1.19594	-1.19594	-1.19594	0.403613	-0.101016	0.00673165	0.0106632
587	2H_2336725	2H	2336725	C	T	0.938776	0.0612245	0	0	0	0	0	0	0	0	0	0	0	0	0	0	0	-0.954631	-0.954631	-0.954631	0.55662	-0.0517365	-0.0376221	0.0285432	0.0923122	0.0612652	0.29035	0.56589	0.378403	-0.530594	-0.530594	-0.530594	0.268505	-0.392038	-0.550919	0.134811	0.279937	0.710681	0.980414	0.49401	0.764304	-0.0566264	-0.00448215	-0.166445
588	2H_2336764	2H	2336764	G	A	0.612245	0.387755	0	0	0	0	0	0	0	0	0	0	0	0	0	0	0	0.116019	0.228072	-0.185194	0.296878	0.00902275	-0.0441716	-0.0829075	0.0474327	0.20426	-0.216813	-0.0620654	0.194855	-0.121471	-0.0514835	-0.195434	0.14209	-0.179585	-0.0795804	-0.244161	0.146534	0.886443	0.309316	0.255128	0.39679	0.117474	0.0226139	-0.00684257
589	2H_2376522	2H	2376522	T	G	0.892617	0.107383	0	0	0	0	0	0	0	0	0	0	0	0	0	0	0	-0.456825	-0.456825	-0.456825	0.43069	-0.0107399	-0.0744927	-0.0356522	0.0708986	0.0417645	-0.0112036	0.00996789	0.29032	-0.408617	-0.408617	-0.408617	0.207293	-0.353605	-0.301082	0.0105441	0.215739	0.98742	0.991792	0.78675	0.587197	0.129201	0.0124544	0.0362676
590	2H_2376536	2H	2376536	A	G	0.892617	0.107383	0	0	0	0	0	0	0	0	0	0	0	0	0	0	0	-0.456825	-0.456825	-0.456825	0.43069	-0.0107399	-0.0744927	-0.0356522	0.0708986	0.0417645	-0.0112036	0.00996789	0.29032	-0.408617	-0.408617	-0.408617	0.207293	-0.353605	-0.301082	0.0105441	0.215739	0.98742	0.991792	0.78675	0.587197	0.129201	0.0124544	0.0362676
591	2H_2764969	2H	2764969	C	T	0.618705	0.381295	0	0	0	0	0	0	0	0	0	0	0	0	0	0	0	0.0647301	0.161482	-0.196676	0.308301	0.00254454	-0.0420904	-0.0751735	0.0489173	0.142012	-0.244259	0.0134975	0.200375	-0.0879314	-0.0589733	-0.210166	0.147998	-0.140207	-0.142562	-0.261646	0.151491	0.892247	0.370065	0.0788949	0.406845	0.0799014	-0.00599985	-0.0122442
592	2H_2790862	2H	2790862	T	C	0.543624	0.456376	0	0	0	0	0	0	0	0	0	0	0	0	0	0	0	-0.147464	-0.0145638	-0.328077	0.29035	-0.00254582	-0.0406176	-0.08481	0.046178	0.141208	-0.146823	0.0755287	0.188334	-0.265827	-0.265827	-0.265827	0.137622	-0.288185	-0.288185	-0.288185	0.141806	1.2312	1.2312	1.2312	0.383737	0.0969346	0.0212641	-0.0463402
593	2H_2790890	2H	2790890	C	A	0.939597	0.0604027	0	0	0	0	0	0	0	0	0	0	0	0	0	0	0	-0.950293	-0.950293	-0.950293	0.557574	-0.0511726	-0.040258	0.0295794	0.0920885	0.0630263	0.295146	0.560777	0.375786	-0.527836	-0.527836	-0.527836	0.26843	-0.393036	-0.554424	0.128557	0.279422	0.696884	0.959839	0.449228	0.765847	-0.0563236	-0.00937405	-0.166496
594	2H_2790927	2H	2790927	G	A	0.939597	0.0604027	0	0	0	0	0	0	0	0	0	0	0	0	0	0	0	-0.950293	-0.950293	-0.950293	0.557574	-0.0511726	-0.040258	0.0295794	0.0920885	0.0630263	0.295146	0.560777	0.375786	-0.527836	-0.527836	-0.527836	0.26843	-0.393036	-0.554424	0.128557	0.279422	0.696884	0.959839	0.449228	0.765847	-0.0563236	-0.00937405	-0.166496
595	2H_2790944	2H	2790944	C	A	0.604027	0.395973	0	0	0	0	0	0	0	0	0	0	0	0	0	0	0	0.114593	0.34066	-0.204796	0.292522	0.0108703	-0.0308562	-0.0943181	0.0467067	0.131392	-0.232919	-0.074026	0.190918	-0.124223	-0.0248187	-0.207534	0.139877	-0.186676	-0.064522	-0.249999	0.144059	1.066	1.066	1.066	0.390426	0.114667	0.0230694	-0.00743952
596	2H_2790976	2H	2790976	T	C	0.610738	0.389262	0	0	0	0	0	0	0	0	0	0	0	0	0	0	0	0.126101	0.307791	-0.177892	0.293259	0.00991644	-0.0360763	-0.0932186	0.0468117	0.0971903	-0.265115	-0.0839934	0.191259	-0.100793	-0.00149464	-0.194137	0.140301	-0.154418	-0.0222499	-0.233187	0.144628	1.06399	1.06399	1.06399	0.391292	0.0972378	0.00966554	-0.0110182
597	2H_2829252	2H	2829252	A	G	0.797101	0.202899	0	0	0	0	0	0	0	0	0	0	0	0	0	0	0	0.118949	1.44117	0.766731	0.649029	0.000285741	0.214687	0.117916	0.0983705	-0.141148	0.10027	0.35288	0.419927	0.574854	0.574854	0.574854	0.298626	0.603792	0.603792	0.603792	0.307458	-2.5369	-2.5369	-2.5369	0.843034	-0.296627	0.118521	0.0802034
598	2H_2829341	2H	2829341	C	T	0.617857	0.382143	0	0	0	0	0	0	0	0	0	0	0	0	0	0	0	-0.0930733	0.171377	-0.189925	0.324245	-0.00456313	-0.0438424	-0.0791258	0.0518162	0.160073	-0.230179	0.115723	0.206704	-0.218616	-0.140547	-0.173431	0.153499	-0.220975	-0.154718	-0.193014	0.158268	1.03923	0.467181	0.319011	0.427897	0.073604	0.0330654	-0.0500703
599	2H_2929707	2H	2929707	T	C	0.503817	0.496183	0	0	0	0	0	0	0	0	0	0	0	0	0	0	0	-0.0629591	-0.111905	-0.362711	0.31425	0.00280975	-0.0496739	-0.0945396	0.0485322	0.20028	-0.137752	0.0584205	0.202515	-0.222654	-0.265612	-0.238874	0.148586	-0.274324	-0.192246	-0.232865	0.154004	1.22958	1.22958	1.22958	0.416432	0.0949069	0.0464109	-0.0553067
600	2H_2959648	2H	2959648	A	C	0.528846	0.471154	0	0	0	0	0	0	0	0	0	0	0	0	0	0	0	0.026703	-0.265773	-0.475127	0.357966	-0.00145559	-0.0410717	-0.0825053	0.0560239	0.102484	-0.15535	0.236581	0.230365	-0.178531	-0.178531	-0.178531	0.167324	-0.224662	-0.224662	-0.224662	0.17105	1.34622	0.48075	-0.014445	0.451818	0.0896873	0.0322241	-0.0744557
601	2H_2960752	2H	2960752	G	C	0.547297	0.452703	0	0	0	0	0	0	0	0	0	0	0	0	0	0	0	-0.143164	-0.031424	-0.317556	0.292328	-0.00306883	-0.0433687	-0.0847975	0.0465147	0.125007	-0.164548	0.070166	0.189382	-0.256795	-0.186571	-0.213703	0.138403	-0.275424	-0.275424	-0.275424	0.142202	1.23709	1.23709	1.23709	0.386139	0.0880382	0.014382	-0.0486826
602	2H_3239625	2H	3239625	G	A	0.586957	0.413043	0	0	0	0	0	0	0	0	0	0	0	0	0	0	0	-0.0519568	0.269429	-0.287597	0.308674	0.00520912	-0.0174344	-0.0843347	0.0494579	0.0816689	-0.192482	-0.0363803	0.199065	-0.212425	-0.0741097	-0.207004	0.146474	-0.285979	-0.0847529	-0.212754	0.150203	1.20141	1.20141	1.20141	0.404177	0.109831	0.0193864	-0.0498228
603	2H_3239654	2H	3239654	A	G	0.507463	0.492537	0	0	0	0	0	0	0	0	0	0	0	0	0	0	0	-0.0747835	-0.00170231	-0.464067	0.314002	0.00635863	-0.0261352	-0.101805	0.0498379	0.116129	-0.115736	0.181902	0.201506	-0.250398	-0.250398	-0.250398	0.147363	-0.29825	-0.29825	-0.29825	0.153541	1.30428	1.30428	1.30428	0.409452	0.111712	0.0269779	-0.0479346
604	2H_3239664	2H	3239664	G	T	0.507463	0.492537	0	0	0	0	0	0	0	0	0	0	0	0	0	0	0	-0.0747835	-0.00170231	-0.464067	0.314002	0.00635863	-0.0261352	-0.101805	0.0498379	0.116129	-0.115736	0.181902	0.201506	-0.250398	-0.250398	-0.250398	0.147363	-0.29825	-0.29825	-0.29825	0.153541	1.30428	1.30428	1.30428	0.409452	0.111712	0.0269779	-0.0479346
605	2H_3443594	2H	3443594	G	A	0.410072	0.589928	0	0	0	0	0	0	0	0	0	0	0	0	0	0	0	0.0270417	-0.370713	-0.348083	0.315964	0.00803923	-0.0730365	-0.0863845	0.050352	-0.0374713	-0.0841033	-0.0170701	0.199656	-0.164274	-0.164274	-0.164274	0.149181	-0.205371	-0.205371	-0.205371	0.153852	0.913717	0.499232	0.121137	0.418499	0.0768581	-0.02854	-0.103448
606	2H_3477873	2H	3477873	C	T	0.390476	0.609524	0	0	0	0	0	0	0	0	0	0	0	0	0	0	0	-0.158847	-0.529097	-0.406671	0.346308	-0.00597181	-0.044541	-0.077699	0.0530672	-0.0995025	-0.0464355	0.259174	0.231053	-0.244497	-0.244497	-0.244497	0.164427	-0.287962	-0.287962	-0.287962	0.17024	0.611022	0.523487	0.209841	0.483811	0.0822899	-0.0170232	-0.0923418
607	2H_3482394	2H	3482394	C	G	0.938053	0.0619469	0	0	0	0	0	0	0	0	0	0	0	0	0	0	0	-0.857337	-1.17318	-0.569985	0.629559	-0.0430249	-0.0785592	0.0762934	0.103555	0.266517	0.498618	0.649663	0.427891	-0.538401	-0.538401	-0.538401	0.310097	-0.358601	-0.571385	0.0176043	0.325044	-0.240269	0.989593	0.602476	0.844559	-0.0932129	-0.035065	-0.102483
608	2H_3482399	2H	3482399	C	A	0.946903	0.0530973	0	0	0	0	0	0	0	0	0	0	0	0	0	0	0	0.502913	0.0348802	-0.276991	0.700537	0.0003784	-0.00202446	-0.0100064	0.112542	0.0117067	0.597324	-0.587475	0.468131	0.312962	0.157175	-0.0461675	0.344898	0.348233	0.2987	-0.0188417	0.357768	-0.88505	-0.392177	-1.04293	0.930499	0.0653953	-0.105183	-0.286657
609	2H_3729606	2H	3729606	G	A	0.716535	0.283465	0	0	0	0	0	0	0	0	1	0	1	0	0	0	2	0.203217	0.155339	-0.168192	0.334106	0.0145308	-0.0347467	-0.0883905	0.0529328	0.123955	-0.203146	0.10682	0.217925	-0.0289632	-0.0935401	-0.231188	0.159881	-0.062721	-0.164561	-0.257962	0.164602	0.842073	0.211824	-0.23287	0.44394	0.0409607	0.0498605	-0.00187905
610	2H_3729625	2H	3729625	A	G	0.811024	0.188976	0	0	0	0	0	0	0	0	0	0	0	0	0	0	0	0.0574233	-0.652816	-0.218753	0.425553	0.00716255	-0.0250042	-0.012585	0.0664206	-0.233726	0.237221	-0.106215	0.260438	-0.0208605	-0.368493	0.052223	0.202039	-0.133928	-0.306991	0.0210113	0.207166	-0.32939	-0.128694	-0.491901	0.552563	0.0399595	-0.0619978	-0.157089
611	2H_4461989	2H	4461989	A	G	0.815068	0.184932	0	0	0	0	0	0	0	0	0	0	0	0	0	0	0	0.366032	-0.931598	0.116092	0.400374	0.0125763	-0.0933336	0.0775107	0.0624343	-0.275389	0.297001	-0.194781	0.256256	0.11768	-0.416454	0.0302268	0.191335	0.0561973	-0.247689	0.0118122	0.197922	-0.189667	-0.195582	0.363692	0.536856	0.11349	-0.0965471	0.0310219
612	2H_4547759	2H	4547759	G	T	0.899329	0.100671	0	0	0	0	0	0	0	0	0	0	0	0	0	0	0	0.204709	-0.496283	0.418549	0.451776	-0.00661483	-0.175379	-0.00879974	0.0732821	-0.31419	-0.325895	0.00271575	0.300207	0.0225531	0.0360999	0.00816932	0.217778	0.0220421	0.00472532	0.0155019	0.225694	-0.0778774	0.0408241	0.490383	0.61582	0.202992	-0.0385738	0.318324
613	2H_4547774	2H	4547774	C	A	0.818792	0.181208	0	0	0	0	0	0	0	0	0	0	0	0	0	0	0	0.358164	-0.9174	0.125476	0.39789	0.014198	-0.0900213	0.0844486	0.0620167	-0.296038	0.286911	-0.197232	0.253083	0.121542	-0.403643	0.0406068	0.190561	0.0616052	-0.233703	0.0223762	0.197	-0.218626	-0.247493	0.324522	0.536876	0.105577	-0.0993642	0.0224425
614	2H_5689008	2H	5689008	T	C	0.812081	0.187919	0	0	0	0	0	0	0	0	0	0	0	0	0	0	0	0.403834	-0.910848	0.166804	0.387419	0.0178107	-0.0884297	0.0803947	0.0607922	-0.242667	0.266685	-0.261896	0.248381	0.11784	-0.369774	0.0705415	0.185822	0.0474706	-0.153973	0.0571134	0.192264	-0.0255145	-0.322687	0.544817	0.523371	0.136013	-0.0916334	0.0207272
615	2H_5691805	2H	5691805	T	C	0.806897	0.193103	0	0	0	0	0	0	0	0	0	0	0	0	0	0	0	0.409664	-0.898161	0.1661	0.389192	0.0176638	-0.0779655	0.0804928	0.0613943	-0.185067	0.296567	-0.251809	0.248493	0.117031	-0.355006	0.0749959	0.187112	0.041029	-0.144338	0.0608928	0.194273	-0.0967618	-0.306939	0.550933	0.525576	0.135189	-0.0913476	0.0240003
616	2H_5922800	2H	5922800	G	A	0.681481	0.318519	0	0	0	0	0	0	0	0	0	0	0	0	0	0	0	0.039918	0.32977	-0.289519	0.324102	0.0177241	0.0145637	-0.069016	0.052084	0.206639	-0.0818925	0.0103088	0.211608	-0.0865674	-0.0542104	-0.150634	0.155821	-0.0882834	-0.092873	-0.2195	0.159449	0.907982	0.465528	0.132293	0.434078	-0.0232531	0.0227443	-0.126054
617	2H_5922848	2H	5922848	A	G	0.418519	0.581481	0	0	0	0	0	0	0	0	0	0	0	0	0	0	0	-0.18672	0.0435224	0.238186	0.314098	-0.0242516	0.033914	0.0281229	0.0500407	-0.0448443	-0.0720099	0.184874	0.203822	0.0398335	0.2373	0.172475	0.150027	0.0616322	0.224036	0.241984	0.153397	-0.707239	-0.0999534	-0.124615	0.420421	-0.0446212	0.0339809	0.103969
618	2H_5922850	2H	5922850	G	A	0.418519	0.581481	0	0	0	0	0	0	0	0	0	0	0	0	0	0	0	-0.18672	0.0435224	0.238186	0.314098	-0.0242516	0.033914	0.0281229	0.0500407	-0.0448443	-0.0720099	0.184874	0.203822	0.0398335	0.2373	0.172475	0.150027	0.0616322	0.224036	0.241984	0.153397	-0.707239	-0.0999534	-0.124615	0.420421	-0.0446212	0.0339809	0.103969
619	2H_5959824	2H	5959824	G	C	0.809859	0.190141	0	0	0	0	0	0	0	0	0	0	0	0	0	0	0	0.41355	-1.00986	0.178528	0.399323	0.0148326	-0.119714	0.0899804	0.0619381	-0.218337	0.223422	-0.395773	0.257175	0.0876445	-0.396201	0.0647151	0.190312	0.0153795	-0.189873	0.0533985	0.197095	0.0595691	-0.349433	0.499412	0.538441	0.157363	-0.111005	0.0218396
620	2H_5959845	2H	5959845	A	G	0.809859	0.190141	0	0	0	0	0	0	0	0	0	0	0	0	0	0	0	0.41355	-1.00986	0.178528	0.399323	0.0148326	-0.119714	0.0899804	0.0619381	-0.218337	0.223422	-0.395773	0.257175	0.0876445	-0.396201	0.0647151	0.190312	0.0153795	-0.189873	0.0533985	0.197095	0.0595691	-0.349433	0.499412	0.538441	0.157363	-0.111005	0.0218396
621	2H_6022203	2H	6022203	G	A	0.781022	0.218978	0	0	0	0	0	0	0	0	0	0	0	0	0	0	0	-0.101174	0.145229	-0.46636	0.353598	-0.00532322	0.0348301	-0.0920288	0.0567393	-0.0766408	-0.0487326	-0.164813	0.231783	-0.0619289	-0.0971398	-0.266199	0.171513	-0.091974	-0.195183	-0.325309	0.177439	0.700156	0.176042	-0.0906776	0.463452	-0.0585792	-0.0128081	-0.0895376
622	2H_6022271	2H	6022271	C	T	0.473282	0.526718	0	0	0	0	0	0	0	0	0	0	0	0	0	0	0	-0.290929	0.145169	0.118725	0.316166	-0.0278454	0.0190608	0.0224004	0.049952	0.0254006	-0.00768535	0.100651	0.205139	-0.0458288	0.196531	0.105058	0.150272	0.00805605	0.176483	0.176127	0.156535	-0.831625	-0.108969	-0.242402	0.416732	-0.00477033	0.077728	0.0938113
623	2H_6121350	2H	6121350	C	A	0.746528	0.253472	0	0	0	0	0	0	0	0	0	0	0	0	0	0	0	0.149981	0.536411	-0.270554	0.319866	0.0158535	0.0356739	-0.0772538	0.0527916	0.203264	-0.131181	0.0332302	0.213211	-0.032696	0.0365463	-0.164269	0.155759	-0.0161055	-0.0409119	-0.215121	0.161104	0.841443	0.568616	-0.0154756	0.437258	-0.0216236	0.0503486	-0.107567
624	2H_6121354	2H	6121354	G	A	0.746528	0.253472	0	0	0	0	0	0	0	0	0	0	0	0	0	0	0	0.149981	0.536411	-0.270554	0.319866	0.0158535	0.0356739	-0.0772538	0.0527916	0.203264	-0.131181	0.0332302	0.213211	-0.032696	0.0365463	-0.164269	0.155759	-0.0161055	-0.0409119	-0.215121	0.161104	0.841443	0.568616	-0.0154756	0.437258	-0.0216236	0.0503486	-0.107567
625	2H_6121375	2H	6121375	G	C	0.803448	0.196552	0	0	0	0	0	0	0	0	0	0	0	0	0	0	0	0.345457	-0.891971	0.166082	0.385942	0.0154512	-0.0826423	0.0855661	0.061272	-0.26135	0.290246	-0.314426	0.247712	0.085799	-0.382365	0.0645437	0.186395	0.0146376	-0.170717	0.0460616	0.192631	-0.111003	-0.408006	0.514791	0.526362	0.124165	-0.102325	0.0151232
626	2H_6121385	2H	6121385	T	C	0.803448	0.196552	0	0	0	0	0	0	0	0	0	0	0	0	0	0	0	0.345457	-0.891971	0.166082	0.385942	0.0154512	-0.0826423	0.0855661	0.061272	-0.26135	0.290246	-0.314426	0.247712	0.085799	-0.382365	0.0645437	0.186395	0.0146376	-0.170717	0.0460616	0.192631	-0.111003	-0.408006	0.514791	0.526362	0.124165	-0.102325	0.0151232
627	2H_6121399	2H	6121399	C	G	0.744828	0.255172	0	0	0	0	0	0	0	0	0	0	0	0	0	0	0	0.217693	0.605278	-0.28033	0.31869	0.0195152	0.0364599	-0.077033	0.0525477	0.254515	-0.17044	0.0583466	0.212381	-0.0233022	0.0405779	-0.175471	0.154977	-0.00804209	-0.036971	-0.22628	0.160191	0.918789	0.918789	0.918789	0.436681	-0.00761378	0.0682924	-0.107577
628	2H_6948896	2H	6948896	A	G	0.616438	0.383562	0	0	0	0	0	0	0	0	0	0	0	0	0	0	0	-0.0876595	-0.0105449	-0.43729	0.293346	0.0100314	0.0189134	-0.058061	0.0471801	0.179425	0.0488731	0.0936202	0.191611	-0.144635	-0.13686	-0.20604	0.140739	-0.121282	-0.133505	-0.198338	0.146037	1.04132	1.04132	1.04132	0.392082	-0.00225308	-0.0642073	-0.0712775
629	2H_6948899	2H	6948899	C	T	0.616438	0.383562	0	0	0	0	0	0	0	0	0	0	0	0	0	0	0	-0.0876595	-0.0105449	-0.43729	0.293346	0.0100314	0.0189134	-0.058061	0.0471801	0.179425	0.0488731	0.0936202	0.191611	-0.144635	-0.13686	-0.20604	0.140739	-0.121282	-0.133505	-0.198338	0.146037	1.04132	1.04132	1.04132	0.392082	-0.00225308	-0.0642073	-0.0712775
630	2H_6958202	2H	6958202	A	G	0.818792	0.181208	0	0	0	0	0	0	0	0	0	0	0	0	0	0	0	0.367763	-0.937792	0.291629	0.388465	0.00110775	-0.135514	0.0280283	0.0617042	-0.285191	0.0341031	0.00760102	0.248942	0.109574	-0.337027	0.085703	0.185961	0.0226562	-0.222478	0.0637991	0.192037	-0.119352	-0.271163	0.183385	0.524948	0.143501	-0.0390775	0.0257943
631	2H_7580659	2H	7580659	C	T	0.644295	0.355705	0	0	0	0	0	0	0	0	0	0	0	0	0	0	0	-0.113294	0.871074	0.0245113	0.325926	-0.00717085	0.0781978	0.0100885	0.0508703	-0.0321953	-0.0769057	-0.202577	0.204618	0.210434	0.210434	0.210434	0.151786	0.181216	0.181216	0.181216	0.157039	-0.860419	-0.553543	-0.856106	0.433987	-0.14224	0.040324	-0.0439086
632	2H_7584332	2H	7584332	G	A	0.47	0.53	0	0	0	0	0	0	0	0	0	0	0	0	0	0	0	-0.0626597	0.545691	0.0544482	0.397502	0.00126162	0.011244	0.0166436	0.0560587	-0.178223	-0.182701	-0.347592	0.228889	0.232035	0.232035	0.232035	0.183154	0.173652	0.173652	0.173652	0.189379	-1.29801	-1.29801	-1.29801	0.421619	-0.0804572	0.0426798	0.0117884
633	2H_8691100	2H	8691100	C	G	0.651163	0.348837	0	0	0	0	0	0	0	0	0	0	0	0	0	0	0	0.0370833	0.0424788	-0.190962	0.320173	0.00908335	0.0745872	-0.00716875	0.051872	0.325708	0.244713	0.261336	0.210407	-0.0344399	-0.256363	-0.13013	0.151994	-0.0128391	-0.245766	-0.145851	0.157179	0.88716	0.88716	0.88716	0.42785	-0.0431132	-0.0526976	-0.0796897
634	2H_8691147	2H	8691147	C	G	0.589147	0.410853	0	0	0	0	0	0	0	0	0	0	0	0	0	0	0	-0.128094	0.62409	0.0365457	0.353275	-0.00494757	0.0596826	0.0128058	0.0546648	-0.177176	-0.0212602	-0.176788	0.226113	0.237778	0.237778	0.237778	0.162525	0.200933	0.200933	0.200933	0.167371	-1.12593	-1.12593	-1.12593	0.472271	-0.146038	0.0341644	-0.0653
635	2H_8788963	2H	8788963	C	T	0.817308	0.182692	0	0	0	0	0	0	0	0	0	0	0	0	0	0	0	0.00354859	0.276729	-0.469073	0.452483	0.000332693	0.056145	-0.050044	0.0729369	0.414469	0.438526	0.0115239	0.287361	-0.079815	-0.138477	-0.241827	0.220042	-0.0550061	-0.190226	-0.298888	0.225384	0.997726	0.901322	0.903408	0.581331	-0.073067	-0.0124325	-0.0910416
636	2H_8788971	2H	8788971	A	T	0.716346	0.283654	0	-1	0	0	0	0	0	0	0	0	0	0	0	0	1	-0.495055	-1.58023	0.60628	0.432508	-0.0406992	-0.225134	0.097367	0.0630439	-0.653678	-0.653678	-0.653678	0.253597	-0.434377	-0.49619	0.141104	0.196294	-0.435848	-0.453419	0.121255	0.198971	-0.769454	-1.05075	0.0309332	0.591719	0.152048	-0.111674	0.07328
637	2H_8788996	2H	8788996	C	T	0.817308	0.182692	0	0	0	0	0	0	0	0	0	0	0	0	0	0	0	0.00354859	0.276729	-0.469073	0.452483	0.000332693	0.056145	-0.050044	0.0729369	0.414469	0.438526	0.0115239	0.287361	-0.079815	-0.138477	-0.241827	0.220042	-0.0550061	-0.190226	-0.298888	0.225384	0.997726	0.901322	0.903408	0.581331	-0.073067	-0.0124325	-0.0910416
638	2H_8789010	2H	8789010	C	G	0.9375	0.0625	0	0	0	0	0	0	0	0	0	0	0	0	0	0	0	-0.1871	-0.1871	-0.1871	0.920634	0.0177828	-0.1306	0.208202	0.148132	-1.03303	-0.0287649	-0.125121	0.578779	0.0255619	-0.924026	0.171846	0.447149	-0.0528774	-0.910689	0.254895	0.456757	-0.938228	-1.30729	-0.789225	1.19937	-0.102424	-0.385843	-0.194161
639	2H_8905766	2H	8905766	G	C	0.668919	0.331081	0	-1	0	0	0	0	0	0	0	0	0	0	0	0	1	0.175866	-1.0047	0.108824	0.333585	-0.00639418	-0.195785	0.02517	0.0496187	-0.349893	-0.140422	-0.144492	0.208898	-0.0901673	-0.315432	-0.0392923	0.159653	-0.127017	-0.179064	-0.0353376	0.164588	-0.389417	-0.663447	-0.00901381	0.448421	0.180244	0.180244	0.180244
640	2H_8906796	2H	8906796	G	A	0.651007	0.348993	0	0	0	0	0	0	0	0	0	0	0	0	0	0	0	-0.126417	0.908759	0.0625395	0.325005	-0.00723529	0.0895497	0.00561563	0.0507292	-0.141572	-0.0529566	-0.126972	0.208016	0.19167	0.19167	0.19167	0.151698	0.145668	0.145668	0.145668	0.157137	-0.863798	-0.863798	-0.863798	0.432805	-0.132905	0.0511208	-0.0425733
641	2H_9291539	2H	9291539	G	A	0.775168	0.224832	0	0	0	0	0	0	0	0	0	0	0	0	0	0	0	0.129231	0.129231	0.129231	0.372776	-0.00243504	-0.15971	0.0174007	0.0573467	-0.20393	-0.065754	-0.23777	0.237306	-0.164285	-0.164285	-0.164285	0.177433	-0.193732	-0.390274	-0.076953	0.183038	0.027742	0.137514	0.0169657	0.5039	0.162873	0.00616531	0.0239894
642	2H_9300240	2H	9300240	A	G	0.451327	0.548673	0	0	0	0	0	0	0	0	0	0	0	0	0	0	0	0.310615	-1.52793	0.899229	1.02149	-0.0208831	-0.509643	0.132104	0.156958	-1.49171	-1.49171	-1.49171	0.65559	0.11481	0.142116	0.0877564	0.492305	0.16372	0.402883	0.117664	0.509142	-2.50506	-2.47354	-0.274726	1.30926	0.115457	-0.157144	0.53346
643	2H_9300246	2H	9300246	T	C	0.893805	0.106195	0	0	0	0	0	0	0	0	0	0	0	0	0	0	0	0.0633045	-1.14141	0.583768	0.547871	-0.0171998	-0.266882	0.0528537	0.0829465	-0.868303	-0.868303	-0.868303	0.348021	-0.00499836	0.00919832	0.0789165	0.26452	0.0473373	0.161673	0.0868824	0.273318	-0.962957	-1.296	0.200576	0.704082	0.0889717	-0.0783825	0.282097
644	2H_9300257	2H	9300257	G	A	0.557522	0.442478	0	0	0	0	0	0	0	0	0	0	0	0	0	0	0	0.103739	2.68356	-1.23561	1.06964	0.0419351	0.466251	-0.0606745	0.160676	1.66906	1.66906	1.66906	0.67614	0.149154	0.122875	-0.203609	0.517136	0.00364398	-0.172481	-0.200432	0.534231	0.901436	2.20908	-1.094	1.37725	-0.212079	-0.212079	-0.212079
645	2H_9300266	2H	9300266	T	G	0.451327	0.548673	0	0	0	0	0	0	0	0	0	0	0	0	0	0	0	0.310615	-1.52793	0.899229	1.02149	-0.0208831	-0.509643	0.132104	0.156958	-1.49171	-1.49171	-1.49171	0.65559	0.11481	0.142116	0.0877564	0.492305	0.16372	0.402883	0.117664	0.509142	-2.50506	-2.47354	-0.274726	1.30926	0.115457	-0.157144	0.53346
646	2H_9630740	2H	9630740	C	G	0.675676	0.324324	0	-1	0	0	0	0	0	0	0	0	0	0	0	0	1	0.117595	-1.00276	0.0884251	0.332197	-0.00724364	-0.194012	0.00875296	0.0501391	-0.36478	-0.161799	-0.131837	0.208665	-0.094103	-0.278945	-0.0259583	0.159872	-0.0993629	-0.133613	-0.0153559	0.165102	-0.424052	-0.527191	-0.0714813	0.449903	0.155382	0.155382	0.155382
647	2H_10427246	2H	10427246	G	C	0.709677	0.290323	0	0	0	0	0	0	0	0	0	0	0	0	0	0	0	0.257465	-0.654686	0.416764	0.37854	-0.0067556	-0.179227	0.0699781	0.0548308	-0.346676	-0.145406	-0.117448	0.243616	-0.0111633	-0.0574979	0.0112483	0.183094	-0.0225469	0.070747	0.0505564	0.18895	-0.383426	-0.669266	0.239357	0.500362	0.167972	-0.0670528	0.190856
648	2H_10427341	2H	10427341	A	T	0.713235	0.286765	0	0	0	0	0	0	0	0	0	0	0	0	0	0	0	0.218286	-0.761803	0.326378	0.351775	-0.0079665	-0.155362	0.0648521	0.0524902	-0.458016	-0.0971955	-0.185331	0.220157	-0.060618	-0.211593	0.00456406	0.171888	-0.088586	-0.0872515	0.0229231	0.178166	-0.266787	-0.557832	0.149393	0.47987	0.153747	0.153747	0.153747
649	2H_10427386	2H	10427386	A	G	0.713235	0.286765	0	0	0	0	0	0	0	0	0	0	0	0	0	0	0	0.218286	-0.761803	0.326378	0.351775	-0.0079665	-0.155362	0.0648521	0.0524902	-0.458016	-0.0971955	-0.185331	0.220157	-0.060618	-0.211593	0.00456406	0.171888	-0.088586	-0.0872515	0.0229231	0.178166	-0.266787	-0.557832	0.149393	0.47987	0.153747	0.153747	0.153747
650	2H_10853723	2H	10853723	C	T	0.630769	0.369231	0	0	0	0	0	0	0	0	0	0	0	0	0	0	0	0.247026	-0.965834	0.00660773	0.331775	0.000655375	-0.162459	0.00771014	0.0507667	-0.370796	-0.202926	-0.196682	0.212895	-0.0292674	-0.263784	-0.082278	0.163786	-0.037924	-0.117349	-0.0854127	0.169085	-0.281532	-0.630967	-0.205795	0.464664	0.156992	0.156992	0.156992
651	2H_10853862	2H	10853862	C	T	0.65	0.35	0	-1	0	0	0	0	0	0	0	0	0	0	0	0	1	0.183024	-1.07467	0.179652	0.339494	-0.0103932	-0.201719	0.0286438	0.049281	-0.389126	-0.240574	-0.123896	0.208186	-0.023748	-0.297987	-0.00266027	0.161186	-0.0319446	-0.138762	0.00838362	0.165647	-0.461788	-0.563024	-0.121057	0.445766	0.137454	-0.0216896	0.104316
652	2H_10853885	2H	10853885	A	C	0.65	0.35	0	-1	0	0	0	0	0	0	0	0	0	0	0	0	1	0.183024	-1.07467	0.179652	0.339494	-0.0103932	-0.201719	0.0286438	0.049281	-0.389126	-0.240574	-0.123896	0.208186	-0.023748	-0.297987	-0.00266027	0.161186	-0.0319446	-0.138762	0.00838362	0.165647	-0.461788	-0.563024	-0.121057	0.445766	0.137454	-0.0216896	0.104316
653	2H_10884752	2H	10884752	G	A	0.673759	0.326241	0	-1	0	0	0	0	0	0	0	0	0	0	0	0	1	0.147923	-1.15517	0.25392	0.338584	-0.00758468	-0.196916	0.0417715	0.0515948	-0.398117	-0.210135	-0.20342	0.21693	-0.0661961	-0.300483	0.0232296	0.16403	-0.0781373	-0.129256	0.038475	0.169463	-0.464381	-0.693538	0.0998176	0.456515	0.15271	0.15271	0.15271
654	2H_10983324	2H	10983324	C	G	0.899329	0.100671	0	0	0	0	0	0	0	0	0	0	0	0	0	0	0	0.17888	-0.546204	0.301192	0.451552	0.00054605	-0.148291	0.00568702	0.0733822	-0.370799	-0.340998	0.063268	0.299888	0.114927	0.186346	0.0906745	0.217305	0.141382	0.313393	0.0998798	0.224837	-0.6673	-1.17807	-0.161055	0.612355	0.0948871	-0.0608133	0.177478
655	2H_11119635	2H	11119635	C	G	0.66129	0.33871	0	0	0	0	0	0	0	0	0	0	0	0	0	0	0	-0.113726	-1.13325	0.102313	0.338781	-0.00731658	-0.175518	-0.0128863	0.0511003	-0.311434	-0.314936	-0.191625	0.216981	-0.122595	-0.285821	0.0505375	0.165285	-0.0938221	-0.18186	0.0555895	0.171454	-0.710052	-0.647401	-0.635937	0.45798	0.0691057	0.0112017	0.0214216
656	2H_11119650	2H	11119650	A	T	0.782258	0.217742	0	0	0	0	0	0	0	0	0	0	0	0	0	0	0	-0.300409	-0.300409	-0.300409	0.400116	-0.00648403	-0.139309	-0.0338299	0.060299	-0.185073	-0.170362	-0.29347	0.254187	-0.275074	-0.275074	-0.275074	0.192633	-0.264369	-0.264369	-0.264369	0.199768	-0.478029	-0.0170335	-0.850355	0.5378	0.0387415	0.0593848	-0.089584
657	2H_11639145	2H	11639145	T	C	0.718121	0.281879	0	0	0	0	0	0	0	0	0	0	0	0	0	0	0	0.292672	-0.704947	0.115898	0.33058	-0.00441282	-0.168411	0.0384153	0.0513417	-0.25885	-0.0520098	-0.19763	0.212818	-0.0193306	-0.327766	-0.0218741	0.158413	-0.071998	-0.214334	-0.0382929	0.163829	-0.2026	-0.161672	-0.0237367	0.448108	0.171493	0.00827774	0.0400193
658	2H_11885787	2H	11885787	T	C	0.0594059	0.940594	0	0	0	0	0	0	0	0	0	0	0	0	0	0	0	0.496813	0.606503	0.192136	0.686012	0.0337302	0.0567021	0.17224	0.106253	0.528913	0.751401	-0.227497	0.45377	0.324468	0.0647372	-0.0593925	0.335468	0.34894	0.221927	-0.0492014	0.347855	-1.44694	-0.888251	-0.508885	0.948443	-0.151256	-0.0174551	-0.0540336
659	2H_11898430	2H	11898430	A	G	0.684564	0.315436	0	0	0	0	0	0	0	0	0	0	0	0	0	0	0	0.285165	-0.762323	0.108868	0.326063	-0.00596664	-0.172963	0.0455584	0.0498023	-0.31514	-0.0700987	-0.133077	0.207084	0.0224747	-0.246504	0.00537538	0.156559	0.00426068	-0.0912409	0.00173631	0.161833	-0.442082	-0.662562	-0.299596	0.439245	0.133617	-0.023877	0.0238122
660	2H_12026543	2H	12026543	G	A	0.939597	0.0604027	0	0	0	0	0	0	0	1	0	0	0	0	0	0	1	1.8048	1.8048	1.8048	0.654271	0.0515873	-0.00318977	0.132967	0.10226	0.0287012	0.479336	-0.170052	0.413062	0.572997	-0.00467093	-0.0987202	0.313799	0.530473	0.088638	-0.151019	0.323309	1.09191	1.09191	1.09191	0.85068	0.265442	-0.151628	0.158833
661	2H_12214506	2H	12214506	T	C	0.120805	0.879195	0	0	0	0	0	0	0	-1	0	0	0	0	0	0	1	-0.58186	0.0443917	-0.506524	0.455466	0.0072377	0.0722653	-0.0587324	0.0719809	0.340597	0.0144243	-0.0922324	0.289477	-0.131401	0.00571622	-0.126202	0.218296	-0.0255805	-0.0695373	-0.0691389	0.225131	-0.870056	-0.0364171	-1.21044	0.604577	-0.275254	0.0714729	-0.0960256
662	2H_12593127	2H	12593127	C	T	0.422481	0.577519	0	0	0	0	0	0	0	0	0	0	0	0	0	0	0	0.427362	-1.09566	0.0456114	0.48547	-0.0216192	-0.153656	0.0483366	0.0736545	-0.056213	0.215796	-0.450031	0.314592	0.161026	-0.243932	-0.00780566	0.238278	0.235857	-0.262158	-0.0681711	0.24434	-0.830605	-0.523441	-0.270534	0.647837	0.124085	-0.0617546	0.194937
663	2H_13031089	2H	13031089	A	G	0.791946	0.208054	0	0	0	0	0	0	0	0	0	0	0	0	0	0	0	0.418196	-0.00177631	0.132754	0.353995	0.00491124	-0.100477	0.0287063	0.0563718	-0.284063	-0.033225	-0.151901	0.229165	0.182749	0.103807	-0.00635854	0.169646	0.21594	0.21696	-0.0214875	0.175081	-0.184857	-0.474434	0.346739	0.477282	-0.0909473	-0.0912888	-0.00101426
664	2H_13042790	2H	13042790	G	C	0.38255	0.61745	0	0	0	0	0	0	0	0	0	0	0	0	0	0	0	-0.3442	0.603286	-0.0190484	0.298047	-0.011828	0.123879	-0.02706	0.0473047	0.38843	0.063929	0.243602	0.19227	-0.0833609	0.203846	0.0697692	0.143338	-0.08133	0.0796101	0.0801078	0.148436	0.193698	0.192444	-0.269217	0.404654	0.00135422	0.0773052	-0.0289189
665	2H_13042792	2H	13042792	A	G	0.805369	0.194631	0	0	0	0	0	0	0	0	0	0	0	0	0	0	0	0.220971	-0.142515	0.214106	0.365409	-0.000551557	-0.114061	0.0234895	0.057938	-0.33254	-0.079966	-0.0780885	0.235272	0.0660958	0.0526877	0.011423	0.175118	0.10132	0.169579	0.00641696	0.180747	-0.129338	-0.52532	0.468371	0.491357	-0.0584575	-0.0843695	0.0498017
666	2H_13042802	2H	13042802	T	C	0.38255	0.61745	0	0	0	0	0	0	0	0	0	0	0	0	0	0	0	-0.3442	0.603286	-0.0190484	0.298047	-0.011828	0.123879	-0.02706	0.0473047	0.38843	0.063929	0.243602	0.19227	-0.0833609	0.203846	0.0697692	0.143338	-0.08133	0.0796101	0.0801078	0.148436	0.193698	0.192444	-0.269217	0.404654	0.00135422	0.0773052	-0.0289189
667	2H_13083881	2H	13083881	A	G	0.9	0.1	0	0	0	0	0	0	0	0	0	0	0	0	0	0	0	-0.3744	-1.36724	0.288742	0.719541	-0.0191694	-0.234259	0.210821	0.11598	-0.889841	0.077802	-0.161217	0.46987	0.0414236	-0.0793509	0.138915	0.346653	0.07614	0.00179958	0.204402	0.358934	-1.70028	-1.85936	-0.64476	0.970413	-0.301446	-0.314273	-0.0279805
668	2H_13109657	2H	13109657	G	C	0.840336	0.159664	0	0	0	0	0	0	0	0	0	0	0	0	0	0	0	0.524012	-0.611425	0.739237	0.50632	-0.0294531	-0.142924	0.0999544	0.0727786	-0.299707	-0.145857	-0.356718	0.313541	0.00831184	-0.29641	0.0503988	0.239447	-0.0555827	-0.242339	-0.00323611	0.246165	0.757413	0.757413	0.757413	0.617056	0.258206	0.258206	0.258206
669	2H_13109676	2H	13109676	A	C	0.841667	0.158333	0	0	0	0	0	0	0	0	0	0	0	0	0	0	0	0.529251	-0.586399	0.743042	0.507186	-0.0295552	-0.14012	0.100903	0.0725345	-0.302245	-0.152392	-0.355258	0.31304	0.0111648	-0.288216	0.0463078	0.239181	-0.0533615	-0.233458	-0.00682155	0.245798	0.74699	0.74699	0.74699	0.61716	0.258107	0.258107	0.258107
670	2H_13109679	2H	13109679	A	C	0.841667	0.158333	0	0	0	0	0	0	0	0	0	0	0	0	0	0	0	0.529251	-0.586399	0.743042	0.507186	-0.0295552	-0.14012	0.100903	0.0725345	-0.302245	-0.152392	-0.355258	0.31304	0.0111648	-0.288216	0.0463078	0.239181	-0.0533615	-0.233458	-0.00682155	0.245798	0.74699	0.74699	0.74699	0.61716	0.258107	0.258107	0.258107
671	2H_13245963	2H	13245963	G	A	0.449664	0.550336	0	0	0	0	0	0	0	0	0	0	0	0	0	0	0	-0.21406	0.709133	-0.242698	0.295352	0.00353446	0.157525	-0.0443919	0.0460841	0.522589	0.522589	0.522589	0.185447	-0.0127021	0.20033	-0.0568739	0.142125	0.0230638	0.0700953	-0.0356276	0.147042	0.00873847	0.251334	-0.369174	0.400529	-0.0661487	0.062102	-0.0362372
672	2H_13246037	2H	13246037	C	T	0.847826	0.152174	0	0	0	0	0	0	0	0	0	0	0	0	0	0	0	-0.360801	-0.360801	-0.360801	0.390595	-0.013141	-0.013141	-0.013141	0.0629502	-0.190442	-0.046878	-0.117246	0.259487	-0.139364	-0.200441	0.0756817	0.186579	-0.125209	-0.0380199	0.10789	0.194388	-1.16856	-1.16856	-1.16856	0.520069	-0.137653	-0.0476013	-0.212313
673	2H_13249126	2H	13249126	T	G	0.304054	0.695946	0	0	0	0	0	0	0	0	0	0	0	0	0	0	0	-0.171716	0.489112	-0.0308065	0.307614	-0.00161336	0.108908	-0.0148012	0.0492718	0.334575	0.052993	-0.0262282	0.201055	-0.0631562	0.142681	-0.0609957	0.147396	-0.059047	0.0430185	-0.045559	0.153126	0.0970189	0.255363	-0.00878552	0.416519	0.0610704	0.0807255	0.116755
674	2H_13258135	2H	13258135	G	C	0.710345	0.289655	0	0	0	0	0	0	0	0	0	0	0	0	0	0	0	0.272463	-0.538042	0.0567863	0.314321	0.00436722	-0.118942	0.0289865	0.0505937	-0.259052	-0.00523495	-0.00945516	0.204194	0.108395	-0.147246	0.0458516	0.151404	0.110549	-0.0350233	0.0335335	0.156701	-0.266245	-0.344426	0.0274979	0.424581	-0.0723614	-0.0772065	-0.0909545
675	2H_13260471	2H	13260471	G	C	0.302013	0.697987	0	0	0	0	0	0	0	0	0	0	0	0	0	0	0	-0.177685	0.515656	-0.0455519	0.307122	-0.000608686	0.111874	-0.016366	0.0491954	0.324342	0.0478385	-0.0266924	0.200418	-0.0639922	0.161109	-0.0591706	0.147563	-0.061613	0.0551529	-0.0450702	0.152795	0.072557	0.242807	-0.0622607	0.416885	0.0610809	0.0771279	0.109805
676	2H_13269636	2H	13269636	T	C	0.852349	0.147651	0	0	0	0	0	0	0	0	0	0	0	0	0	0	0	0.129015	-0.508691	0.43154	0.45425	-0.00948145	-0.113228	0.0442709	0.0702537	-0.427799	-0.279937	-0.30276	0.282188	-0.0975929	-0.113973	-0.0015288	0.21604	-0.17369	-0.0389224	-0.0191493	0.221915	0.144349	-0.00412631	0.722395	0.607233	0.226659	0.226659	0.226659
677	2H_13269660	2H	13269660	T	G	0.718121	0.281879	0	0	0	0	0	0	0	0	0	0	0	0	0	0	0	0.320923	-0.527929	0.0666707	0.309681	0.00729027	-0.124554	0.0345164	0.0497955	-0.255243	0.0100304	-0.0209287	0.203788	0.136831	-0.141951	0.032415	0.14901	0.146543	-0.0234527	0.0245585	0.154336	-0.361396	-0.420232	0.0201611	0.42083	-0.0690048	-0.0765284	-0.0709604
678	2H_13316442	2H	13316442	G	C	0.855705	0.144295	0	0	0	0	0	0	0	0	0	0	0	0	0	0	0	0.0393318	-1.26914	0.198205	0.623975	-0.00732733	-0.242223	0.0235169	0.0998121	-0.710937	-0.166474	0.174363	0.406415	-0.0547627	-0.4154	0.148418	0.299817	-0.0600701	-0.201379	0.135099	0.310463	-0.0527096	-0.530936	0.272489	0.847302	-0.0684642	-0.14137	-0.144658
679	2H_13612754	2H	13612754	G	A	0.831897	0.168103	0	0	0	0	0	0	0	0	0	0	0	0	0	0	0	-0.261833	0.0181818	-0.220093	0.586486	-0.00747331	0.195285	-0.168228	0.0955091	0.171613	-0.314271	-0.560427	0.374174	-0.175594	0.104231	0.149323	0.279129	-0.142344	-0.16115	0.00976399	0.288472	1.16258	0.350833	-0.828754	0.750343	0.191518	0.0605854	-0.0429611
680	2H_13612765	2H	13612765	T	G	0.168103	0.831897	0	0	0	0	0	0	0	0	0	0	0	0	0	0	0	0.261833	-0.0181818	0.220093	0.586486	0.00747331	-0.195285	0.168228	0.0955091	-0.171613	0.314271	0.560427	0.374174	0.175594	-0.104231	-0.149323	0.279129	0.142344	0.16115	-0.00976399	0.288472	-1.16258	-0.350833	0.828754	0.750343	-0.191518	-0.0605854	0.0429611
681	2H_13614708	2H	13614708	G	C	0.68254	0.31746	0	0	0	0	0	0	0	0	0	0	0	0	0	0	0	0.207997	-0.74024	0.373793	0.337655	-0.00094056	-0.152292	0.0737514	0.0533001	-0.373611	0.0300822	0.00863532	0.221704	0.0373734	-0.235379	0.0340956	0.161231	0.046481	-0.0574085	-0.000947068	0.167435	-0.297496	-0.628734	0.403758	0.447388	0.0475426	-0.0404336	0.0925115
682	2H_14052196	2H	14052196	C	G	0.46729	0.53271	0	0	0	0	0	0	0	0	0	0	0	0	0	0	0	0.286126	0.900426	-0.221766	0.332164	0.0310504	0.174004	0.00925033	0.0511581	-0.101833	-0.0485341	0.149916	0.220554	0.13616	0.30903	0.000997822	0.164311	0.120393	0.163511	-0.00983783	0.172002	-0.343996	-0.044444	-0.839777	0.446807	0.00533047	0.0209063	-0.151526
683	2H_14222147	2H	14222147	C	G	0.194631	0.805369	0	0	0	0	0	0	0	0	0	0	0	0	0	0	0	0.321373	0.437661	0.0696379	0.344172	0.0113287	0.0493815	0.0807477	0.0559908	-0.464052	-0.104405	0.074262	0.227934	0.0814315	0.268363	0.0489872	0.165405	0.0317455	0.219539	0.0385391	0.171627	-0.5834	-0.781416	-0.654634	0.466301	0.146228	-0.000551047	-0.0597943
684	2H_14227556	2H	14227556	G	A	0.170732	0.829268	0	0	0	0	0	0	0	0	0	0	0	0	0	0	0	0.199559	0.33688	0.0710847	0.403788	0.00522517	0.03106	0.0845109	0.065969	-0.495234	-0.161472	0.13285	0.264775	0.0626046	0.293628	0.0446877	0.192617	-0.0348489	0.236917	0.0594202	0.200809	-0.532229	-0.724806	-0.0547879	0.53744	0.122176	0.0283615	-0.0251633
685	2H_14745634	2H	14745634	G	C	0.633333	0.366667	0	1	0	0	0	0	0	0	0	0	0	0	0	0	1	0.303463	0.303463	0.303463	0.324878	0.0231699	0.231911	0.0612629	0.0520568	-0.0655159	-0.0406878	0.0454373	0.213291	0.124859	0.18411	0.00552956	0.161464	0.0839895	0.0892965	0.0403545	0.165593	0.966122	0.966122	0.966122	0.445646	-0.0536158	0.0384479	-0.0408522
686	2H_15019339	2H	15019339	C	T	0.675676	0.324324	0	-1	0	0	0	0	0	0	0	0	0	0	0	0	1	-0.203544	-0.203544	-0.203544	0.335758	-0.0281431	-0.198598	0.0506445	0.0490501	-0.356517	-0.0568368	-0.155757	0.20981	-0.195727	-0.162022	0.0855156	0.160367	-0.217431	-0.0130447	0.090212	0.165015	-0.517447	-0.856609	-0.313691	0.450523	0.153744	0.00150125	0.0850826
687	2H_15019344	2H	15019344	T	C	0.371622	0.628378	0	0	0	0	0	0	0	0	0	0	0	0	0	0	0	0.259229	0.286696	0.318475	0.286455	0.00477206	0.0317667	0.0970126	0.0464654	-0.452541	-0.0673008	0.000307338	0.18866	0.00335849	0.0593411	0.0809253	0.138005	-0.0618934	0.0750648	0.0922399	0.14293	0.247637	-0.188803	0.406044	0.39047	0.135869	0.0305765	0.0407064
688	2H_15019351	2H	15019351	A	G	0.702703	0.297297	0	1	0	0	0	0	0	0	0	0	0	0	0	0	1	0.391172	0.391172	0.391172	0.303208	0.0255618	0.21694	0.0858252	0.0485404	-0.267799	-0.0576626	0.0871219	0.203017	0.145979	0.221905	0.0300159	0.147353	0.0909173	0.117731	0.0450731	0.152944	0.659026	0.350446	0.585103	0.416208	-0.0117481	0.0354028	-0.05214
689	2H_15019363	2H	15019363	C	G	0.702703	0.297297	0	1	0	0	0	0	0	0	0	0	0	0	0	0	1	0.391172	0.391172	0.391172	0.303208	0.0255618	0.21694	0.0858252	0.0485404	-0.267799	-0.0576626	0.0871219	0.203017	0.145979	0.221905	0.0300159	0.147353	0.0909173	0.117731	0.0450731	0.152944	0.659026	0.350446	0.585103	0.416208	-0.0117481	0.0354028	-0.05214
690	2H_15025911	2H	15025911	C	G	0.201389	0.798611	0	0	0	0	0	0	0	0	0	0	0	0	0	0	0	0.246946	0.693736	0.110043	0.346555	0.0123639	0.0858557	0.0889122	0.0564299	-0.553811	-0.158557	0.00436933	0.229547	0.0840307	0.389989	0.0853447	0.166303	0.0226362	0.346385	0.0838452	0.173137	-0.652426	-0.945264	-0.679777	0.471453	0.136874	-0.00578753	-0.0694457
691	2H_15025942	2H	15025942	T	C	0.673611	0.326389	0	-1	0	0	0	0	0	0	0	0	0	0	0	0	1	-0.181398	-0.181398	-0.181398	0.339641	-0.0288832	-0.187568	0.0608198	0.0498978	-0.292134	-0.0284249	-0.174854	0.21625	-0.165542	-0.108187	0.0939409	0.162911	-0.205815	0.0448828	0.101984	0.16837	-0.605851	-0.890144	-0.289606	0.456057	0.155555	-0.0095847	0.0855442
692	2H_15025957	2H	15025957	T	C	0.819444	0.180556	0	0	0	0	0	0	0	0	0	0	0	0	0	0	0	-0.0585277	0.0289403	-0.421458	0.368207	0.00308706	-0.00592442	-0.0787668	0.0598018	0.0258616	-0.0365973	0.0884402	0.244234	0.0904462	0.136369	-0.0887704	0.177029	0.149394	0.0664109	-0.119244	0.183849	-0.985788	-0.985788	-0.985788	0.496749	-0.0623687	-0.0340937	-0.119686
693	2H_15036816	2H	15036816	C	T	0.852349	0.147651	0	1	0	0	0	0	0	0	0	0	0	0	0	0	1	0.728441	0.728441	0.728441	0.603667	0.0468438	0.426018	0.177001	0.0967657	-0.520036	-0.0871999	0.202583	0.404524	0.266724	0.462855	0.0685584	0.293621	0.159633	0.257332	0.101963	0.304759	1.31456	0.672798	1.12148	0.828245	-0.016245	0.0693955	-0.107024
694	2H_15087551	2H	15087551	A	T	0.195946	0.804054	0	0	0	0	0	0	0	0	0	0	0	0	0	0	0	0.305827	0.444439	0.0671275	0.345188	0.0116488	0.0536024	0.0833749	0.0559881	-0.47762	-0.109261	0.0610038	0.227983	0.0773759	0.273975	0.0511273	0.165949	0.0269653	0.226089	0.0416669	0.172128	-0.604882	-0.821347	-0.699298	0.463696	0.145834	0.000178446	-0.0620644
695	2H_15087552	2H	15087552	A	G	0.195946	0.804054	0	0	0	0	0	0	0	0	0	0	0	0	0	0	0	0.305827	0.444439	0.0671275	0.345188	0.0116488	0.0536024	0.0833749	0.0559881	-0.47762	-0.109261	0.0610038	0.227983	0.0773759	0.273975	0.0511273	0.165949	0.0269653	0.226089	0.0416669	0.172128	-0.604882	-0.821347	-0.699298	0.463696	0.145834	0.000178446	-0.0620644
696	2H_15318738	2H	15318738	T	A	0.470874	0.529126	0	0	0	0	0	0	0	0	0	0	0	0	0	0	0	-0.099811	-0.723047	-0.0630672	0.335885	0.00232404	0.00232404	0.00232404	0.050645	-0.0988067	-0.0493199	-0.142759	0.224553	-0.0803118	-0.12263	0.0388667	0.156865	-0.120975	-0.0310282	0.0227542	0.16301	-0.430487	-0.735941	-0.720456	0.437171	0.109366	-0.00607898	-0.0466154
697	2H_15318746	2H	15318746	T	C	0.470874	0.529126	0	0	0	0	0	0	0	0	0	0	0	0	0	0	0	-0.099811	-0.723047	-0.0630672	0.335885	0.00232404	0.00232404	0.00232404	0.050645	-0.0988067	-0.0493199	-0.142759	0.224553	-0.0803118	-0.12263	0.0388667	0.156865	-0.120975	-0.0310282	0.0227542	0.16301	-0.430487	-0.735941	-0.720456	0.437171	0.109366	-0.00607898	-0.0466154
698	2H_16421680	2H	16421680	T	C	0.422819	0.577181	0	-1	0	0	0	0	0	0	0	0	0	0	0	0	1	-0.269616	-0.269616	-0.269616	0.275613	-0.0119221	-0.0119221	-0.0119221	0.0444048	0.273614	-0.0101652	-0.0327334	0.183954	-0.042554	-0.0921668	-0.0363384	0.133599	0.0264484	-0.0488164	-0.0582516	0.138508	-0.524071	-0.286403	-0.825827	0.375087	-0.0927084	-0.0226748	-0.075688
699	2H_16946000	2H	16946000	A	G	0.682432	0.317568	0	0	0	0	0	-1	0	0	0	0	0	0	0	0	1	-0.24163	-0.147643	-0.161473	0.29227	-0.0191503	-0.0962959	-0.0364685	0.0473582	0.0352988	-0.0986665	-0.0323732	0.194542	-0.0587863	0.162171	0.040217	0.140647	-0.00723332	0.160636	0.0157637	0.145816	-1.23448	-1.23448	-1.23448	0.382654	-0.0551417	-0.0113018	-0.0790358
700	2H_16946037	2H	16946037	C	A	0.743243	0.256757	0	1	0	0	0	0	0	0	0	0	0	0	0	0	1	0.153448	0.658962	0.1618	0.319506	0.00703812	0.227158	0.0716247	0.0505957	-0.347623	0.0473131	0.206776	0.211237	0.0373966	0.0292115	-0.0157166	0.154387	-0.00765727	-0.0294491	0.020491	0.159825	0.399222	0.345863	0.699893	0.430901	-0.0537423	0.0315713	-0.0558435
701	2H_16946042	2H	16946042	T	G	0.743243	0.256757	0	1	0	0	0	0	0	0	0	0	0	0	0	0	1	0.153448	0.658962	0.1618	0.319506	0.00703812	0.227158	0.0716247	0.0505957	-0.347623	0.0473131	0.206776	0.211237	0.0373966	0.0292115	-0.0157166	0.154387	-0.00765727	-0.0294491	0.020491	0.159825	0.399222	0.345863	0.699893	0.430901	-0.0537423	0.0315713	-0.0558435
702	2H_17122585	2H	17122585	G	C	0.919463	0.0805369	0	0	0	0	0	0	0	0	0	0	0	0	0	0	0	0.698805	0.590812	0.905474	0.579237	0.0517774	-0.186224	0.173098	0.0870291	0.241686	-0.202015	-0.259075	0.368868	0.199285	0.546625	0.373608	0.275045	0.137095	0.573368	0.357542	0.282556	0.259938	-0.387242	1.15052	0.763291	0.279817	0.279817	0.279817
703	2H_17150084	2H	17150084	T	C	0.831933	0.168067	0	0	0	0	0	0	0	0	0	0	0	0	0	0	0	-0.458452	-0.290725	0.422128	0.399034	-0.0514284	-0.188197	0.0520352	0.0619565	-0.277099	-0.148065	-0.241611	0.273563	-0.272217	0.12523	0.271169	0.192054	-0.260413	0.231966	0.275709	0.200934	-1.09117	-1.09117	-1.09117	0.562003	0.0131052	0.0480448	0.00816203
704	2H_17150114	2H	17150114	T	G	0.865546	0.134454	0	0	0	0	0	0	0	0	0	0	0	0	0	0	0	0.666283	0.74385	0.327193	0.445459	0.0113003	0.0722482	0.0237448	0.069897	0.040517	-0.339384	0.192568	0.305165	0.345932	0.177644	-0.0182947	0.215251	0.303291	0.252425	-0.0513826	0.22466	0.474916	-0.0490561	1.04329	0.634897	-0.0731971	0.0175777	0.124414
705	2H_17250406	2H	17250406	T	C	0.872483	0.127517	0	0	0	0	0	0	0	0	0	0	0	0	0	0	0	0.227077	1.31232	0.650392	0.624063	0.0237362	0.0237362	0.0237362	0.101451	-0.383578	-0.289406	-0.206764	0.416614	0.166021	0.403185	0.275186	0.301137	0.0268725	0.236208	0.236442	0.312681	0.0405182	-0.111727	0.767451	0.853832	-0.0426638	0.0304263	-0.0807941
706	2H_17725331	2H	17725331	A	C	0.28972	0.71028	0	0	0	0	0	0	0	0	0	0	0	0	0	0	0	-0.467995	-0.804972	-0.268896	0.389338	-0.0348889	-0.0348889	-0.0348889	0.0611506	0.225389	0.085136	0.059929	0.243585	-0.289611	-0.185154	-0.0375901	0.17558	-0.236357	-0.0963806	0.0280433	0.181651	0.530382	0.27185	-0.0752889	0.494776	0.0511921	0.0111703	-0.00541873
707	2H_18295004	2H	18295004	C	T	0.671141	0.328859	0	0	0	0	0	0	0	0	0	0	0	0	0	0	0	-0.200083	-0.37077	-0.339228	0.309931	-0.00744114	-0.0844425	-0.0833423	0.0504106	0.0902638	0.10307	-0.157126	0.206887	-0.122234	-0.207837	-0.171276	0.148961	-0.0627372	-0.180146	-0.107489	0.154745	0.681169	0.377881	0.233445	0.421847	-0.0435314	0.0686278	-0.0185236
708	2H_18295016	2H	18295016	C	G	0.818792	0.181208	0	0	0	0	0	0	0	0	0	0	0	0	0	0	0	-0.0110472	0.0237671	-0.432936	0.359876	0.00826862	0.0073395	-0.0699591	0.0583756	0.193563	-0.0228335	0.063105	0.237915	0.104889	0.176082	-0.0786229	0.172937	0.152556	0.0951589	-0.110732	0.179131	-1.02669	-1.02669	-1.02669	0.482658	-0.068571	-0.0465894	-0.122302
709	2H_18295034	2H	18295034	C	T	0.818792	0.181208	0	0	0	0	0	0	0	0	0	0	0	0	0	0	0	-0.0110472	0.0237671	-0.432936	0.359876	0.00826862	0.0073395	-0.0699591	0.0583756	0.193563	-0.0228335	0.063105	0.237915	0.104889	0.176082	-0.0786229	0.172937	0.152556	0.0951589	-0.110732	0.179131	-1.02669	-1.02669	-1.02669	0.482658	-0.068571	-0.0465894	-0.122302
710	2H_18295037	2H	18295037	C	T	0.818792	0.181208	0	0	0	0	0	0	0	0	0	0	0	0	0	0	0	-0.0110472	0.0237671	-0.432936	0.359876	0.00826862	0.0073395	-0.0699591	0.0583756	0.193563	-0.0228335	0.063105	0.237915	0.104889	0.176082	-0.0786229	0.172937	0.152556	0.0951589	-0.110732	0.179131	-1.02669	-1.02669	-1.02669	0.482658	-0.068571	-0.0465894	-0.122302
711	2H_18639903	2H	18639903	G	A	0.805369	0.194631	0	0	0	0	0	0	0	0	0	0	0	0	0	0	0	0.472152	0.512281	0.370146	0.363512	0.0174143	0.0174143	0.0174143	0.0579139	-0.388546	-0.0707647	0.0528597	0.239026	0.275218	0.0522274	0.0134723	0.174558	0.216775	0.0633118	-0.00183403	0.180593	-0.127703	-0.214706	0.548185	0.493745	-0.119823	-0.017289	-0.0122773
712	2H_18688853	2H	18688853	A	G	0.194631	0.805369	0	0	0	0	0	0	0	0	0	0	0	0	0	0	0	-0.472152	-0.512281	-0.370146	0.363512	-0.0174143	-0.0174143	-0.0174143	0.0579139	0.388546	0.0707647	-0.0528597	0.239026	-0.275218	-0.0522274	-0.0134723	0.174558	-0.216775	-0.0633118	0.00183403	0.180593	0.127703	0.214706	-0.548185	0.493745	0.119823	0.017289	0.0122773
713	2H_18689007	2H	18689007	A	G	0.815068	0.184932	0	0	0	0	0	0	0	0	0	0	0	0	0	0	0	-0.0180983	0.0266766	-0.433063	0.360612	0.00854634	0.00712841	-0.0700018	0.0587986	0.188368	-0.0297069	0.0763179	0.23918	0.102135	0.17375	-0.0764761	0.173836	0.149378	0.0918649	-0.108393	0.179749	-1.00378	-1.00378	-1.00378	0.481523	-0.0662276	-0.0502196	-0.130486
714	2H_18991217	2H	18991217	A	T	0.805369	0.194631	0	0	0	0	0	0	0	0	0	0	0	0	0	0	0	0.472152	0.512281	0.370146	0.363512	0.0174143	0.0174143	0.0174143	0.0579139	-0.388546	-0.0707647	0.0528597	0.239026	0.275218	0.0522274	0.0134723	0.174558	0.216775	0.0633118	-0.00183403	0.180593	-0.127703	-0.214706	0.548185	0.493745	-0.119823	-0.017289	-0.0122773
715	2H_19327305	2H	19327305	C	A	0.242991	0.757009	0	0	0	0	0	0	0	0	0	0	0	0	0	0	0	-0.19059	-0.379981	0.407443	0.382549	-0.00723676	-0.0858338	0.0649972	0.0573521	-0.0879532	-0.00847659	-0.292973	0.254243	-0.26113	-0.245588	0.050992	0.188348	-0.319862	-0.129126	0.111429	0.192483	1.36598	1.36598	1.36598	0.531257	0.104272	0.081274	0.169561
716	2H_19350293	2H	19350293	G	A	0.222222	0.777778	0	0	0	0	0	0	0	0	0	0	0	0	0	0	0	-0.174603	-0.350489	0.302506	0.375007	-0.0136824	-0.0822103	0.0428122	0.0570757	-0.0194282	0.0315619	-0.209568	0.254814	-0.245425	-0.23328	0.0539575	0.183142	-0.290644	-0.149975	0.0992731	0.188893	1.33737	1.33737	1.33737	0.54473	0.103663	0.0395605	0.155311
717	2H_19350294	2H	19350294	G	A	0.222222	0.777778	0	0	0	0	0	0	0	0	0	0	0	0	0	0	0	-0.174603	-0.350489	0.302506	0.375007	-0.0136824	-0.0822103	0.0428122	0.0570757	-0.0194282	0.0315619	-0.209568	0.254814	-0.245425	-0.23328	0.0539575	0.183142	-0.290644	-0.149975	0.0992731	0.188893	1.33737	1.33737	1.33737	0.54473	0.103663	0.0395605	0.155311
718	2H_19350319	2H	19350319	A	G	0.777778	0.222222	0	0	0	0	0	0	0	0	0	0	0	0	0	0	0	0.174603	0.350489	-0.302506	0.375007	0.0136824	0.0822103	-0.0428122	0.0570757	0.0194282	-0.0315619	0.209568	0.254814	0.245425	0.23328	-0.0539575	0.183142	0.290644	0.149975	-0.0992731	0.188893	-1.33737	-1.33737	-1.33737	0.54473	-0.103663	-0.0395605	-0.155311
719	2H_19350327	2H	19350327	C	A	0.222222	0.777778	0	0	0	0	0	0	0	0	0	0	0	0	0	0	0	-0.174603	-0.350489	0.302506	0.375007	-0.0136824	-0.0822103	0.0428122	0.0570757	-0.0194282	0.0315619	-0.209568	0.254814	-0.245425	-0.23328	0.0539575	0.183142	-0.290644	-0.149975	0.0992731	0.188893	1.33737	1.33737	1.33737	0.54473	0.103663	0.0395605	0.155311
720	2H_19350336	2H	19350336	G	A	0.777778	0.222222	0	0	0	0	0	0	0	0	0	0	0	0	0	0	0	0.174603	0.350489	-0.302506	0.375007	0.0136824	0.0822103	-0.0428122	0.0570757	0.0194282	-0.0315619	0.209568	0.254814	0.245425	0.23328	-0.0539575	0.183142	0.290644	0.149975	-0.0992731	0.188893	-1.33737	-1.33737	-1.33737	0.54473	-0.103663	-0.0395605	-0.155311
721	2H_19370142	2H	19370142	A	T	0.764228	0.235772	0	0	0	0	0	0	0	0	0	0	0	0	0	0	0	0.4846	0.584145	0.27731	0.39311	0.021435	0.021435	0.021435	0.062352	-0.404305	-0.103528	0.0478631	0.247161	0.32352	0.113589	0.00163258	0.18178	0.289102	0.101517	-0.0260917	0.188719	-0.566406	-0.417725	0.124229	0.513382	-0.140366	-0.0245303	-0.0467578
722	2H_19375787	2H	19375787	G	A	0.93913	0.0608696	0	0	0	0	0	0	0	0	0	0	0	0	0	0	0	-0.25364	-0.443512	0.196219	0.832285	-0.0628027	-0.112159	0.00120581	0.107665	-1.0463	0.0639179	0.601949	0.442197	-0.123943	-0.229261	0.168776	0.388865	-0.216844	-0.232676	0.108498	0.39941	2.08902	2.08902	2.08902	0.940023	0.151201	-0.134172	-0.0136259
723	2H_19659336	2H	19659336	C	T	0.825503	0.174497	0	0	0	0	0	0	0	0	0	0	0	0	0	0	0	-0.0338535	0.135639	-0.451603	0.364615	0.00524852	0.00622951	-0.0816782	0.0591499	0.131206	-0.0483074	0.0730774	0.241367	0.0983195	0.213673	-0.0668963	0.175207	0.151682	0.141593	-0.0941495	0.181532	-1.08434	-1.08434	-1.08434	0.48809	-0.0617149	-0.0276316	-0.148113
724	2H_19659425	2H	19659425	C	T	0.610738	0.389262	0	1	0	0	0	0	0	0	0	0	0	0	0	0	1	0.358801	0.556596	0.0727699	0.314616	0.0197118	0.191195	0.0142894	0.0472318	-0.0777386	-0.00119779	0.296602	0.203369	0.304986	0.172335	0.0261592	0.149588	0.309798	0.131467	-0.0185911	0.153804	-1.06935	-1.06935	-1.06935	0.419739	-0.135427	-0.0430317	-0.0848869
725	2H_20046208	2H	20046208	C	T	0.694631	0.305369	0	0	0	0	0	0	0	0	0	0	0	0	0	0	0	-0.340572	-0.340572	-0.340572	0.293121	-0.00655515	-0.00655515	-0.00655515	0.047632	0.188494	-0.0745033	-0.411938	0.196325	-0.246104	-0.246104	-0.246104	0.140934	-0.223954	-0.223954	-0.223954	0.146546	0.514463	0.280799	0.359366	0.403294	0.0360167	0.0999548	0.0364603
726	2H_20087534	2H	20087534	G	A	0.536913	0.463087	0	1	0	0	0	0	0	0	0	0	0	0	0	0	1	0.266962	0.266962	0.266962	0.279214	0.00605841	0.00605841	0.00605841	0.0445857	-0.177424	0.0864916	0.23664	0.184708	0.155356	0.292326	0.144257	0.134658	0.103582	0.299125	0.110913	0.139484	-0.244988	-0.0367835	0.298982	0.382647	-0.0406001	-0.0301707	0.0617818
727	2H_20094997	2H	20094997	G	T	0.47482	0.52518	0	1	0	0	0	0	0	0	0	0	0	0	0	0	1	0.378446	0.378446	0.378446	0.280591	0.00580914	0.00580914	0.00580914	0.045667	-0.189589	0.152668	0.137819	0.188681	0.193809	0.28126	0.14735	0.136862	0.129706	0.308681	0.116199	0.141764	-0.0928022	-0.0669172	0.59303	0.383747	0.00997591	-0.0537291	0.117635
728	2H_20095006	2H	20095006	T	C	0.47482	0.52518	0	1	0	0	0	0	0	0	0	0	0	0	0	0	1	0.378446	0.378446	0.378446	0.280591	0.00580914	0.00580914	0.00580914	0.045667	-0.189589	0.152668	0.137819	0.188681	0.193809	0.28126	0.14735	0.136862	0.129706	0.308681	0.116199	0.141764	-0.0928022	-0.0669172	0.59303	0.383747	0.00997591	-0.0537291	0.117635
729	2H_20095029	2H	20095029	G	T	0.47482	0.52518	0	1	0	0	0	0	0	0	0	0	0	0	0	0	1	0.378446	0.378446	0.378446	0.280591	0.00580914	0.00580914	0.00580914	0.045667	-0.189589	0.152668	0.137819	0.188681	0.193809	0.28126	0.14735	0.136862	0.129706	0.308681	0.116199	0.141764	-0.0928022	-0.0669172	0.59303	0.383747	0.00997591	-0.0537291	0.117635
730	2H_20096308	2H	20096308	G	C	0.832215	0.167785	0	0	0	0	0	0	0	0	0	0	0	0	0	0	0	0.0675093	0.15071	-0.542512	0.368184	0.00850479	0.00763879	-0.0953486	0.0598154	0.251419	-0.032079	0.149058	0.244112	0.165421	0.230515	-0.0963498	0.176941	0.225106	0.176816	-0.151979	0.18325	-1.09717	-1.09717	-1.09717	0.492689	-0.104137	-0.0635804	-0.203672
731	2H_21324822	2H	21324822	T	A	0.672566	0.327434	-1	-1	0	-1	0	0	0	0	0	0	0	0	0	0	3	-0.287534	-1.7825	-0.233085	0.347343	-0.0193028	-0.223855	-0.076903	0.055025	0.141126	-0.138792	-0.303682	0.224122	-0.257928	-0.799591	-0.156391	0.16358	-0.249251	-0.715799	-0.0848521	0.170515	0.552898	0.0475566	0.582014	0.452306	0.074168	0.094684	0.0681076
732	2H_21436595	2H	21436595	T	C	0.673611	0.326389	0	0	0	0	0	0	0	0	0	0	0	0	0	0	0	-0.383428	-0.383428	-0.383428	0.294642	-0.0115135	-0.0115135	-0.0115135	0.0477787	0.219209	-0.0768517	-0.325525	0.195762	-0.28687	-0.28687	-0.28687	0.141698	-0.259219	-0.259219	-0.259219	0.147283	0.659154	0.434417	0.482782	0.402193	0.0437811	0.107483	0.0614739
733	2H_21581482	2H	21581482	A	G	0.575342	0.424658	0	1	0	0	0	0	0	0	0	0	0	0	0	0	1	0.134893	0.134893	0.134893	0.287613	0.00806879	0.17245	0.0997649	0.0459065	-0.197621	0.0715413	0.274617	0.189004	0.0880187	0.269436	0.119276	0.139	0.0318991	0.259125	0.104604	0.143613	0.0474243	-0.0498322	0.14374	0.391379	-0.00877835	-0.0163829	0.0794816
734	2H_21581541	2H	21581541	C	A	0.839041	0.160959	0	0	0	0	0	0	0	0	0	0	0	0	0	0	0	0.191649	0.228197	-0.5246	0.381986	0.00815855	0.0207035	-0.0864083	0.0623468	0.358864	0.0339628	0.214253	0.253335	0.207269	0.270701	-0.0803119	0.183943	0.2842	0.198053	-0.149795	0.190117	-1.07483	-1.07483	-1.07483	0.509873	-0.0899039	-0.0449194	-0.207423
735	2H_21581543	2H	21581543	T	C	0.835616	0.164384	0	0	0	0	0	0	0	0	0	0	0	0	0	0	0	0.114471	0.153167	-0.477907	0.37641	0.0072962	0.0202165	-0.0862133	0.0614043	0.326103	0.0336782	0.155251	0.249718	0.170934	0.241091	-0.0650444	0.181325	0.2457	0.168238	-0.134852	0.187433	-1.09262	-1.09262	-1.09262	0.502872	-0.0930972	-0.0594494	-0.195977
736	2H_22444694	2H	22444694	C	A	0.342282	0.657718	0	0	0	0	0	0	0	0	0	0	0	0	0	0	0	0.0957519	0.0520306	0.282236	0.300676	0.0100834	0.0825395	0.0552086	0.0479412	0.0491	0.0996029	0.257623	0.195661	0.0286928	-0.0341996	0.00244724	0.144168	0.0434004	-0.0272313	0.0759326	0.148909	0.64868	0.279484	0.571204	0.405073	0.0522798	0.0522798	0.0522798
737	2H_22444697	2H	22444697	A	G	0.744966	0.255034	0	0	0	0	0	0	0	0	0	0	0	0	0	0	0	-0.206108	-0.0229428	-0.392866	0.308685	-0.00740013	-0.0255949	-0.0614422	0.0504673	-0.161792	-0.265925	-0.0130452	0.20613	0.0619025	0.13854	-0.0139383	0.1488	0.0454147	0.0973831	-0.071048	0.154363	-1.08905	-1.08905	-1.08905	0.414903	-0.20499	-0.20499	-0.20499
738	2H_22502202	2H	22502202	C	G	0.317241	0.682759	0	0	0	0	0	0	0	0	0	0	0	0	0	0	0	0.0729212	0.110204	0.203829	0.311854	0.0112288	0.103982	0.044185	0.0492796	0.0129755	0.127586	0.213348	0.203982	0.0507423	0.0193436	-0.00948253	0.14911	0.060901	0.00340801	0.0687206	0.154614	0.458619	0.220504	0.294559	0.416727	0.0433641	0.0615977	0.178787
739	2H_22853537	2H	22853537	C	T	0.9375	0.0625	0	0	0	0	0	0	0	0	0	0	0	0	0	0	0	-0.913627	0.180647	-0.00803931	0.612507	-0.023651	-0.00528038	-0.051084	0.098607	-0.746637	-0.290531	-0.406447	0.393009	-0.474733	-0.0626433	0.130378	0.286473	-0.643642	-0.0902124	0.0393645	0.297039	0.950414	1.26608	1.00208	0.79861	-0.0917016	-0.0593802	-0.2749
740	2H_23336372	2H	23336372	A	G	0.117647	0.882353	0	0	0	0	0	0	0	0	0	0	0	0	0	0	0	-0.490688	-0.0395143	0.180755	0.521098	0.0153916	0.173468	0.00758878	0.0803571	-0.408646	-0.178799	0.0365109	0.33438	-0.29367	-0.0850629	0.00276564	0.246546	-0.351565	-0.118648	0.09359	0.25542	0.342003	0.250544	-0.109547	0.662523	-0.0107323	0.105428	0.0681265
741	2H_23596405	2H	23596405	G	C	0.213115	0.786885	0	0	0	0	0	0	0	0	0	0	0	0	0	0	0	-0.286633	-0.0131303	0.178553	0.373832	-0.0169264	0.022626	0.0117617	0.0600482	0.0797221	0.144088	0.0603337	0.251824	-0.202054	-0.303807	-0.00932576	0.177341	-0.182794	-0.348005	0.0431272	0.185651	0.99164	0.572053	0.0483897	0.500504	0.0151716	0.092815	0.0361797
742	2H_24051171	2H	24051171	G	A	0.180451	0.819549	0	0	0	0	0	0	0	0	0	0	0	0	0	0	0	-0.467407	-0.261464	0.277914	0.383754	-0.0143491	0.025878	0.00570234	0.0626659	-0.0860553	0.097098	-0.382566	0.250938	-0.269841	-0.371601	0.0360792	0.183467	-0.293231	-0.359349	0.0839837	0.190675	1.13049	0.425781	0.856533	0.51268	0.047825	0.0627377	0.101926
743	2H_24237048	2H	24237048	G	C	0.154362	0.845638	0	0	0	0	0	0	0	0	0	0	0	0	0	0	0	-0.0125269	0.10925	0.388897	0.374835	0.00211057	0.0346489	0.0608022	0.0611842	-0.14397	0.228597	-0.121939	0.249897	-0.134576	-0.184827	0.0358129	0.180334	-0.173023	-0.137566	0.0936793	0.186983	1.66965	1.66965	1.66965	0.501232	0.164559	0.164559	0.164559
744	2H_24567380	2H	24567380	C	T	0.0610687	0.938931	0	0	0	0	0	0	0	0	0	0	0	0	0	0	0	0.978719	0.78304	0.317324	0.612487	0.0585486	0.0686459	0.17405	0.100157	0.715267	0.715267	0.715267	0.402177	0.412087	0.124064	-0.111152	0.298119	0.529172	0.0224743	-0.108043	0.310157	-0.582251	-0.484955	0.234587	0.844237	0.0659226	0.0659226	0.0659226
745	2H_25533776	2H	25533776	C	T	0.944444	0.0555556	0	0	0	0	0	0	0	0	0	0	0	0	0	0	0	0.342797	0.680457	-0.354027	0.718505	0.0354395	0.000412862	0.019651	0.117999	-0.14498	-0.00417287	0.376318	0.478127	0.322219	0.250915	-0.205205	0.354581	0.32835	0.291254	-0.26748	0.377343	-0.337405	0.291949	-1.5994	0.941825	-0.196871	0.0215002	0.0561008
746	2H_25533783	2H	25533783	G	A	0.787037	0.212963	0	0	0	0	0	0	0	0	0	0	0	0	0	0	0	-0.0951695	0.697682	0.345426	0.504698	0.00123315	-0.0225971	0.108993	0.0805645	-0.431347	-0.236544	0.0870906	0.331182	0.00183713	0.289853	0.110491	0.248791	-0.0701149	0.342318	0.0500407	0.26291	-1.15296	-1.15296	-1.15296	0.655576	0.0542598	0.00696381	-0.0260361
747	2H_26049054	2H	26049054	A	G	0.483221	0.516779	0	0	0	0	0	0	0	0	0	0	0	0	0	0	0	0.120931	0.53347	0.468396	0.274164	-0.00597202	0.0496561	0.0978147	0.0445869	-0.0708855	0.112592	0.145576	0.182511	0.0725235	0.109424	0.0720963	0.132653	0.108621	0.08458	0.0523431	0.137428	0.19232	-0.00905514	0.491779	0.374881	0.0499657	0.0499657	0.0499657
748	2H_26049078	2H	26049078	T	A	0.483221	0.516779	0	0	0	0	0	0	0	0	0	0	0	0	0	0	0	0.120931	0.53347	0.468396	0.274164	-0.00597202	0.0496561	0.0978147	0.0445869	-0.0708855	0.112592	0.145576	0.182511	0.0725235	0.109424	0.0720963	0.132653	0.108621	0.08458	0.0523431	0.137428	0.19232	-0.00905514	0.491779	0.374881	0.0499657	0.0499657	0.0499657
749	2H_26103223	2H	26103223	C	A	0.583333	0.416667	0	0	0	0	0	0	0	0	0	0	0	0	0	0	0	0.220013	-0.371662	-0.342384	0.28682	0.0275392	-0.0332817	-0.0570198	0.0462475	0.153756	0.136397	-0.151167	0.189545	0.0452881	-0.0826359	-0.0715023	0.138301	0.0275538	-0.0231515	-0.0509996	0.143114	-0.363407	-0.208333	-0.189136	0.388843	-0.008569	-0.0523039	-0.107942
750	2H_26103247	2H	26103247	C	T	0.586207	0.413793	0	0	0	0	0	0	0	0	0	0	0	0	0	0	0	0.223476	-0.372474	-0.342537	0.28531	0.0278049	-0.0309466	-0.0550068	0.0460646	0.153845	0.141434	-0.154381	0.188568	0.0533715	-0.0749359	-0.0735312	0.137865	0.0279827	-0.0117013	-0.0522104	0.142648	-0.381158	-0.229373	-0.181646	0.387427	-0.0107692	-0.0596297	-0.107453
751	2H_26103265	2H	26103265	G	T	0.791946	0.208054	0	0	0	0	0	0	0	0	0	0	0	0	0	0	0	0.383461	-0.867552	-0.519753	0.539966	0.0459028	-0.0972848	-0.0877043	0.088071	0.35724	0.254561	-0.245977	0.359191	0.0606567	-0.224636	-0.100548	0.260669	-7.44387e-05	-0.113076	-0.0731063	0.270334	-0.50961	-0.452977	-0.19795	0.737517	0.0327082	-0.0984769	-0.148378
752	2H_26103279	2H	26103279	C	G	0.318792	0.681208	0	0	0	0	0	0	0	0	0	0	0	0	0	0	0	0.275501	-0.503057	-0.601777	0.443441	0.0296641	0.0253539	-0.11382	0.0722939	0.284619	0.365093	-0.0323671	0.295012	0.0264401	-0.266836	-0.181575	0.213611	-0.0540647	-0.265093	-0.148888	0.221452	0.3608	0.217348	0.200993	0.605649	0.0338241	-0.0939648	-0.149247
753	2H_26387301	2H	26387301	G	A	0.52349	0.47651	0	0	0	0	0	0	0	0	0	0	0	0	0	0	0	2.77518	1.55024	1.12256	1.31433	0.166361	0.119386	0.39672	0.213111	1.95659	1.81281	-0.710804	0.860548	1.03755	0.287211	-0.049457	0.633408	1.23633	0.409695	-0.0455437	0.65455	-0.10172	-1.37697	2.20222	1.7915	0.381707	0.381707	0.381707
754	2H_26432718	2H	26432718	C	T	0.564286	0.435714	0	0	0	0	0	0	0	0	0	0	0	0	0	0	0	-0.131942	-0.131942	-0.131942	0.291369	0.011901	0.011901	0.011901	0.0468731	0.239381	0.0951147	-0.207616	0.19339	-0.0778137	-0.142813	-0.0837346	0.141519	-0.074222	-0.0819705	-0.0395333	0.146985	-0.35356	-0.0135672	-0.0133664	0.388286	-0.0466722	-0.0958051	-0.166979
755	2H_26432755	2H	26432755	G	A	0.467857	0.532143	0	0	0	0	0	0	0	0	0	0	0	0	0	0	0	0.0346338	0.529098	0.431657	0.287117	-0.0187146	-0.0187146	-0.0187146	0.0460974	-0.321934	-0.114593	0.119671	0.189849	0.0237262	0.131797	0.0959832	0.139141	0.0306511	0.0570745	0.058222	0.144507	0.138484	-0.112648	-0.253874	0.381671	0.0555589	0.0725302	0.140425
756	2H_30116929	2H	30116929	G	C	0.328859	0.671141	0	0	0	0	0	0	0	0	0	0	0	0	0	0	0	-0.117366	0.28492	-0.275151	0.30244	0.0083422	0.0367534	-0.018704	0.0487504	0.412411	-0.0948412	0.179905	0.195876	0.0723527	0.241838	-0.0794129	0.1448	0.0898822	0.174754	-0.0608782	0.149969	-0.825943	-0.825943	-0.825943	0.404129	-0.0777853	-0.00581659	-0.0572634
757	2H_30189230	2H	30189230	C	T	0.902098	0.0979021	0	0	0	0	0	0	0	0	0	0	0	0	0	0	0	0.239141	0.714097	0.427598	0.661162	0.00300776	0.141119	0.00441092	0.0994446	-0.146691	0.115088	-0.202065	0.387776	-0.165078	-0.20045	0.0857684	0.303617	-0.0840638	-0.241761	0.0163688	0.309771	1.98449	1.23181	0.691184	0.872979	0.111857	0.167135	0.0874327
758	2H_30485535	2H	30485535	C	T	0.708333	0.291667	0	0	0	0	0	0	0	0	0	0	0	0	0	0	0	-0.638152	1.13393	-0.695194	0.631511	0.00624726	0.0764418	-0.118908	0.100451	0.644417	-0.0309837	0.660266	0.41569	-0.106845	0.583755	-0.0957711	0.310439	-0.0659792	0.43797	-0.0859221	0.319062	-1.44199	-1.44199	-1.44199	0.814886	-0.156734	-0.0205725	-0.217903
759	2H_31153440	2H	31153440	C	A	0.727891	0.272109	0	0	0	0	0	0	0	0	0	0	0	0	0	0	0	0.0246555	0.271094	0.43273	0.342975	0.00460632	-0.0697955	0.0408563	0.0543142	-0.259349	-0.0375496	-0.00591932	0.217483	-0.0822497	0.231305	0.235641	0.163497	-0.181012	0.178386	0.191237	0.169097	0.293436	0.213473	0.449582	0.459309	0.142864	-0.0528383	-0.0494767
760	2H_31923884	2H	31923884	C	A	0.919463	0.0805369	0	0	0	0	0	0	0	0	0	0	0	0	0	0	0	-0.31646	0.496232	-0.141871	0.496759	0.00386002	0.114678	0.0624774	0.0810163	0.0373308	0.303974	0.220621	0.331535	-0.22492	0.273043	-0.0832866	0.238937	0.0133328	0.178352	0.1025	0.248182	-0.753081	-0.659011	-0.147116	0.676559	0.0181572	0.000963452	0.089036
761	2H_32545188	2H	32545188	A	G	0.496644	0.503356	0	0	0	0	0	0	0	0	0	0	0	0	0	0	0	-0.0127606	0.253212	0.0273559	0.302592	0.0171468	0.0581013	0.027545	0.0475798	-0.188733	0.233345	-0.0194084	0.193506	-0.00682032	0.191433	0.128549	0.144302	-0.0127856	0.190686	0.126187	0.148775	-0.729105	-0.331991	-0.219592	0.404791	0.00520484	-0.104843	-0.085009
762	2H_32545208	2H	32545208	T	C	0.892617	0.107383	0	0	0	0	0	0	0	0	0	0	0	0	0	0	0	-0.284327	0.219724	0.0980494	0.43428	-0.00207916	0.0292091	0.0412384	0.0710331	0.203087	0.253671	0.365519	0.289694	-0.195561	0.154416	0.0824961	0.208922	0.00968937	0.0455292	0.203687	0.216832	-0.534692	-0.331327	0.329848	0.59176	0.0255783	0.0045585	0.0594256
763	2H_32545306	2H	32545306	A	G	0.697987	0.302013	0	0	0	0	0	0	0	0	0	0	0	0	0	0	0	0.176255	-0.0280646	-0.252998	0.324146	-0.00306458	-0.0101796	-0.0669989	0.0512898	0.707183	-0.012455	0.177168	0.200617	0.142211	-0.0440729	-0.205944	0.154244	0.167742	-0.0652035	-0.18097	0.159117	0.262721	0.268573	0.0457454	0.435369	-0.0998054	0.056956	0.0270394
764	2H_32705822	2H	32705822	C	T	0.715753	0.284247	0	0	0	0	0	0	0	0	0	0	0	0	0	0	0	0.157421	0.0836948	-0.327289	0.333938	-0.00267391	-0.00653681	-0.094554	0.0526309	0.790952	-0.0271683	0.046636	0.204452	0.113986	0.0540207	-0.221037	0.158026	0.148623	0.0333294	-0.189084	0.162969	0.464399	0.317459	0.247536	0.447572	-0.0744998	0.0753242	0.037264
765	2H_32744098	2H	32744098	T	G	0.395973	0.604027	0	0	0	0	0	0	0	0	0	0	0	0	0	0	0	-0.132467	-0.153637	0.0205782	0.310967	-0.0185981	-0.0479041	-0.00876632	0.0489071	0.326709	-0.10587	0.215151	0.19948	-0.0939405	-0.119466	-0.0949845	0.148257	0.0189303	-0.176799	-0.0327266	0.153042	0.502863	0.179242	0.39039	0.416487	0.0037621	0.112951	0.113018
766	2H_32744104	2H	32744104	G	C	0.395973	0.604027	0	0	0	0	0	0	0	0	0	0	0	0	0	0	0	-0.132467	-0.153637	0.0205782	0.310967	-0.0185981	-0.0479041	-0.00876632	0.0489071	0.326709	-0.10587	0.215151	0.19948	-0.0939405	-0.119466	-0.0949845	0.148257	0.0189303	-0.176799	-0.0327266	0.153042	0.502863	0.179242	0.39039	0.416487	0.0037621	0.112951	0.113018
767	2H_32744116	2H	32744116	T	G	0.449664	0.550336	0	0	0	0	0	0	0	0	0	0	0	0	0	0	0	-0.0662045	-0.233946	-0.00514151	0.327838	-0.0204088	-0.0602674	-0.0209439	0.0512562	0.291294	-0.192848	0.132933	0.209303	-0.0479572	-0.178902	-0.128352	0.156175	0.0192092	-0.210645	-0.0919388	0.161012	0.706626	0.296406	0.347396	0.437914	-0.00126702	0.121768	0.109557
768	2H_33210846	2H	33210846	C	G	0.395973	0.604027	0	0	0	0	0	0	0	0	0	0	0	0	0	0	0	-0.132467	-0.153637	0.0205782	0.310967	-0.0185981	-0.0479041	-0.00876632	0.0489071	0.326709	-0.10587	0.215151	0.19948	-0.0939405	-0.119466	-0.0949845	0.148257	0.0189303	-0.176799	-0.0327266	0.153042	0.502863	0.179242	0.39039	0.416487	0.0037621	0.112951	0.113018
769	2H_33210880	2H	33210880	G	T	0.892617	0.107383	0	0	0	0	0	0	0	0	0	0	0	0	0	0	0	-0.284327	0.219724	0.0980494	0.43428	-0.00207916	0.0292091	0.0412384	0.0710331	0.203087	0.253671	0.365519	0.289694	-0.195561	0.154416	0.0824961	0.208922	0.00968937	0.0455292	0.203687	0.216832	-0.534692	-0.331327	0.329848	0.59176	0.0255783	0.0045585	0.0594256
770	2H_33210890	2H	33210890	G	A	0.503356	0.496644	0	0	0	0	0	0	0	0	0	0	0	0	0	0	0	0.0127606	-0.253212	-0.0273559	0.302592	-0.0171468	-0.0581013	-0.027545	0.0475798	0.188733	-0.233345	0.0194084	0.193506	0.00682032	-0.191433	-0.128549	0.144302	0.0127856	-0.190686	-0.126187	0.148775	0.729105	0.331991	0.219592	0.404791	-0.00520484	0.104843	0.085009
771	2H_33210923	2H	33210923	C	G	0.600671	0.399329	0	0	0	0	0	0	0	0	0	0	0	0	0	0	0	0.100963	-0.173119	-0.145213	0.333565	-0.0114186	-0.0405231	-0.0525204	0.0530229	0.478053	-0.147449	0.132236	0.21345	0.0774387	-0.142608	-0.183795	0.159175	0.0950203	-0.153646	-0.170438	0.164325	0.58353	0.342096	0.157014	0.448025	-0.0576522	0.0969482	0.0715753
772	2H_33210930	2H	33210930	C	T	0.395973	0.604027	0	0	0	0	0	0	0	0	0	0	0	0	0	0	0	-0.132467	-0.153637	0.0205782	0.310967	-0.0185981	-0.0479041	-0.00876632	0.0489071	0.326709	-0.10587	0.215151	0.19948	-0.0939405	-0.119466	-0.0949845	0.148257	0.0189303	-0.176799	-0.0327266	0.153042	0.502863	0.179242	0.39039	0.416487	0.0037621	0.112951	0.113018
773	2H_33210969	2H	33210969	T	A	0.795302	0.204698	0	0	0	0	0	0	0	0	0	0	0	0	0	0	0	-0.456741	-0.0200862	0.316725	0.444739	-0.0154018	-0.0303922	0.0804701	0.0704264	-0.228574	0.0662151	0.19168	0.282124	-0.34552	-0.00174558	0.142213	0.211932	-0.152773	-0.0881496	0.247489	0.219005	-0.00297954	-0.269018	0.532322	0.598844	0.109627	0.0607109	0.120106
774	2H_33281335	2H	33281335	G	A	0.892617	0.107383	0	0	0	0	0	0	0	0	0	0	0	0	0	0	0	-0.284327	0.219724	0.0980494	0.43428	-0.00207916	0.0292091	0.0412384	0.0710331	0.203087	0.253671	0.365519	0.289694	-0.195561	0.154416	0.0824961	0.208922	0.00968937	0.0455292	0.203687	0.216832	-0.534692	-0.331327	0.329848	0.59176	0.0255783	0.0045585	0.0594256
775	2H_33281361	2H	33281361	G	C	0.852349	0.147651	0	0	0	0	0	0	0	0	0	0	0	0	0	0	0	-0.264808	0.390809	0.504939	0.625932	0.0033802	-0.00467334	0.010565	0.100495	-0.733606	-0.467725	-0.0830652	0.404446	-0.0525271	0.0198875	0.259527	0.299813	-0.205703	-0.106682	0.242233	0.309527	0.52173	0.0238848	-0.830425	0.844911	0.188007	0.0468182	-0.0178005
776	2H_33281374	2H	33281374	C	G	0.845638	0.154362	0	0	0	0	0	0	0	0	0	0	0	0	0	0	0	-0.0834967	0.456874	0.577868	0.615041	0.0149222	0.0237651	0.056792	0.0988477	-0.468028	-0.41624	-0.0605863	0.399898	0.0348808	0.0977025	0.258615	0.294805	-0.146803	-0.0645301	0.238301	0.304578	0.386929	0.1953	-0.935372	0.830843	0.133609	0.0339951	-0.0226454
777	2H_33291271	2H	33291271	A	G	0.583893	0.416107	0	0	0	0	0	0	0	0	0	0	0	0	0	0	0	-0.132599	-0.0975377	-0.186264	0.288735	-0.00796965	-0.021222	-0.0453311	0.0463293	0.493165	0.493165	0.493165	0.186054	-0.0230953	0.0133723	-0.127837	0.13825	0.0685322	-0.0222903	-0.0598096	0.142985	-0.246145	-0.0371501	0.084416	0.390228	-0.0972563	0.058785	0.0426444
778	2H_33291307	2H	33291307	T	C	0.583893	0.416107	0	0	0	0	0	0	0	0	0	0	0	0	0	0	0	-0.132599	-0.0975377	-0.186264	0.288735	-0.00796965	-0.021222	-0.0453311	0.0463293	0.493165	0.493165	0.493165	0.186054	-0.0230953	0.0133723	-0.127837	0.13825	0.0685322	-0.0222903	-0.0598096	0.142985	-0.246145	-0.0371501	0.084416	0.390228	-0.0972563	0.058785	0.0426444
779	2H_36919762	2H	36919762	G	A	0.0901639	0.909836	0	0	0	0	0	0	0	0	0	0	0	0	0	0	0	0.572092	0.364735	-0.528815	0.653934	-0.0191955	0.00469792	-0.217096	0.103875	0.95012	0.95012	0.95012	0.370696	0.219278	-0.287737	-0.219593	0.309195	0.0554886	-0.347725	-0.269705	0.31662	0.53369	0.964201	-1.3136	0.856692	-0.116467	0.0662706	-0.262838
780	2H_37222470	2H	37222470	T	C	0.174497	0.825503	0	0	0	0	0	0	0	0	0	0	0	0	0	0	0	-0.0512495	-0.58165	0.0950543	0.37826	0.0097909	-0.047471	0.0319936	0.0606049	-0.202722	0.122237	-0.124248	0.245538	0.0506957	-0.0873699	0.0067289	0.181508	-0.0066317	-0.00635415	0.0274435	0.187514	-1.30569	-0.0994902	0.37428	0.508087	-0.0340064	-0.0677854	0.0725647
781	2H_37887132	2H	37887132	T	C	0.926174	0.0738255	0	0	0	0	0	0	0	0	0	0	0	0	0	0	0	-0.308232	-0.435349	0.551352	0.631718	0.0284224	-0.0461927	0.225314	0.0953219	-0.893338	-0.893338	-0.893338	0.373568	-0.075027	0.227326	0.136958	0.2999	0.0517452	0.301138	0.213151	0.307712	-1.0015	-0.989888	1.29071	0.825667	0.102606	0.102606	0.102606
782	2H_37888368	2H	37888368	A	T	0.125	0.875	0	0	0	0	0	0	0	0	0	0	0	0	0	0	0	0.617762	0.16173	-0.096403	0.546237	0.00404174	-0.0264819	-0.0797691	0.0866886	0.814245	0.814245	0.814245	0.312902	0.222999	-0.27605	-0.188405	0.258408	0.126356	-0.272275	-0.221137	0.265211	-0.446403	0.481474	-0.435792	0.736555	-0.0818595	0.12253	-0.0383318
783	2H_38082706	2H	38082706	G	A	0.25	0.75	0	0	0	0	0	0	0	0	0	0	0	0	0	0	0	0.0486941	-0.366187	-0.0763616	0.347226	0.00807985	-0.0281773	-0.0385077	0.0550408	0.101742	0.0834022	0.0496903	0.221352	0.0812455	-0.129914	-0.0230571	0.165024	0.00230082	-0.0697458	-0.0226318	0.169712	-0.745577	0.184716	-0.0869096	0.463655	-0.0710792	-0.0287964	-0.041246
784	2H_39322840	2H	39322840	C	A	0.853147	0.146853	0	0	0	0	0	0	0	0	0	0	0	0	0	0	0	0.248511	0.686051	0.0690099	0.43192	-0.0085456	0.0289679	0.0118998	0.0672505	0.39291	-0.0552024	-0.191806	0.265962	0.0200903	0.0858278	0.00300283	0.207254	0.119622	0.0343324	-0.0271868	0.213516	0.831371	0.154377	-0.234629	0.555294	0.0411856	0.133613	0.0495918
785	2H_39380465	2H	39380465	T	G	0.948718	0.0512821	0	0	0	0	0	1	0	1	-1	0	0	0	0	0	3	0.109191	-0.983553	1.0027	0.992632	0.0595453	-0.247428	0.330008	0.137013	-0.925794	-0.0564255	-0.690812	0.514136	-0.102331	-0.268953	-0.0945273	0.478466	0.0193491	-0.0291077	-0.0215095	0.492191	1.84466	-0.538133	4.24441	1.08058	0.328406	-0.0701677	0.426604
786	2H_39380469	2H	39380469	T	A	0.948718	0.0512821	0	0	0	0	0	1	0	1	-1	0	0	0	0	0	3	0.109191	-0.983553	1.0027	0.992632	0.0595453	-0.247428	0.330008	0.137013	-0.925794	-0.0564255	-0.690812	0.514136	-0.102331	-0.268953	-0.0945273	0.478466	0.0193491	-0.0291077	-0.0215095	0.492191	1.84466	-0.538133	4.24441	1.08058	0.328406	-0.0701677	0.426604
787	2H_40459033	2H	40459033	T	C	0.875	0.125	0	0	0	0	0	0	0	0	0	0	0	0	0	0	0	0.251952	0.555278	-0.155594	0.461335	-0.00545286	0.043715	-0.020067	0.0740356	0.31538	-0.226636	-0.361789	0.295477	0.0203305	0.13726	-0.0599629	0.222318	0.144129	0.0567098	-0.0634685	0.227893	0.555528	-0.220686	-0.515735	0.611172	0.0386668	0.204694	0.078616
788	2H_40459043	2H	40459043	T	C	0.895522	0.104478	0	0	0	0	0	0	0	0	0	0	0	0	0	0	0	0.231127	0.529117	-0.227982	0.500187	-0.0113763	0.0796494	-0.0377529	0.080546	0.319192	-0.0733388	-0.273688	0.324759	0.0223573	0.0445494	-0.114079	0.240929	0.165182	-0.0199243	-0.142356	0.247805	0.366251	-0.311869	-0.503434	0.660829	0.0491411	0.233976	0.122133
789	2H_42675430	2H	42675430	C	T	0.154362	0.845638	0	0	0	0	0	0	0	0	0	0	0	0	0	0	0	-0.015799	-0.605254	-0.00598109	0.403515	0.0105003	-0.0162665	0.0247938	0.0644321	-0.350738	0.0503696	0.117086	0.257229	0.0462841	-0.17328	-0.0317054	0.193209	-0.0293868	-0.126988	-0.0283677	0.199363	-0.272408	0.0659708	0.411678	0.544046	0.00774011	-0.151727	-0.00748519
790	2H_42675447	2H	42675447	C	A	0.154362	0.845638	0	0	0	0	0	0	0	0	0	0	0	0	0	0	0	-0.015799	-0.605254	-0.00598109	0.403515	0.0105003	-0.0162665	0.0247938	0.0644321	-0.350738	0.0503696	0.117086	0.257229	0.0462841	-0.17328	-0.0317054	0.193209	-0.0293868	-0.126988	-0.0283677	0.199363	-0.272408	0.0659708	0.411678	0.544046	0.00774011	-0.151727	-0.00748519
791	2H_42962720	2H	42962720	A	C	0.154362	0.845638	0	0	0	0	0	0	0	0	0	0	0	0	0	0	0	-0.015799	-0.605254	-0.00598109	0.403515	0.0105003	-0.0162665	0.0247938	0.0644321	-0.350738	0.0503696	0.117086	0.257229	0.0462841	-0.17328	-0.0317054	0.193209	-0.0293868	-0.126988	-0.0283677	0.199363	-0.272408	0.0659708	0.411678	0.544046	0.00774011	-0.151727	-0.00748519
792	2H_44537519	2H	44537519	T	G	0.852349	0.147651	0	0	0	0	0	0	0	0	0	0	0	0	0	0	0	0.0655443	0.656781	-0.0147321	0.412998	-0.00912611	0.0235008	-0.0208926	0.0658773	0.432347	-0.0500945	-0.138479	0.261374	-0.031406	0.203105	0.0218734	0.197675	0.0403314	0.0588318	0.0250891	0.204209	0.245346	-0.0372225	-0.408591	0.556821	-0.0218227	0.144233	-0.00513294
793	2H_44541927	2H	44541927	A	G	0.852349	0.147651	0	0	0	0	0	0	0	0	0	0	0	0	0	0	0	0.0655443	0.656781	-0.0147321	0.412998	-0.00912611	0.0235008	-0.0208926	0.0658773	0.432347	-0.0500945	-0.138479	0.261374	-0.031406	0.203105	0.0218734	0.197675	0.0403314	0.0588318	0.0250891	0.204209	0.245346	-0.0372225	-0.408591	0.556821	-0.0218227	0.144233	-0.00513294
794	2H_44543906	2H	44543906	C	A	0.865772	0.134228	0	0	0	0	0	0	0	0	0	0	0	0	0	0	0	0.34187	0.737458	0.099435	0.439464	-0.00298088	0.038103	0.0253466	0.0697371	0.50517	-0.0584255	-0.178805	0.273456	0.0404092	0.117008	-0.0297373	0.210417	0.136901	-0.0406475	-0.043487	0.216915	0.942112	0.058389	-0.121123	0.591475	0.0109792	0.127736	0.0165604
795	2H_44648714	2H	44648714	G	A	0.432886	0.567114	0	0	0	0	0	0	0	0	0	0	0	0	0	0	0	0.68374	1.47492	0.19887	0.878928	-0.00596176	0.0762061	0.0506932	0.139474	1.01034	-0.116851	-0.357611	0.546911	0.0808183	0.234015	-0.0594746	0.420833	0.273802	-0.0812949	-0.0869739	0.433829	1.88422	0.116778	-0.242245	1.18295	0.0219583	0.255471	0.0331207
796	2H_44792452	2H	44792452	A	C	0.895161	0.104839	0	0	0	0	0	0	0	0	0	0	0	0	0	0	0	0.140974	0.550812	-0.216378	0.57797	0.000218852	0.115699	0.00259177	0.085629	0.325364	-0.336384	-0.612598	0.337882	-0.0131348	0.188289	0.00463626	0.278712	0.0328181	-0.0245684	0.0177124	0.285868	0.440156	0.208083	-0.944016	0.693654	0.0601739	0.0789899	-0.0438539
797	2H_45108524	2H	45108524	G	A	0.823129	0.176871	0	0	0	0	0	0	0	0	0	0	0	0	0	0	0	0.323049	0.471915	0.155632	0.395902	0.00835382	-0.00124774	0.0740342	0.06238	0.292202	0.0372818	-0.209107	0.248501	-0.0480551	-0.0180001	-0.0853291	0.188911	0.0139747	-0.156942	-0.101656	0.195192	1.14362	0.00955154	0.691064	0.526303	0.137821	0.0885662	0.119541
798	2H_45108579	2H	45108579	G	A	0.863946	0.136054	0	0	0	0	0	0	0	0	0	0	0	0	0	0	0	0.273961	0.79278	-0.0135244	0.431674	0.00373766	0.0572129	0.00433492	0.0685442	0.614925	-0.0135304	-0.139064	0.269445	-0.0287264	0.0970442	-0.0649541	0.206965	0.0448755	-0.108064	-0.0870556	0.21412	0.90932	-0.0115974	-0.162002	0.58198	0.0528837	0.133333	0.0063342
799	2H_45577214	2H	45577214	C	T	0.697987	0.302013	0	0	0	0	0	0	0	0	0	0	0	0	0	0	0	0.104776	0.277459	-0.205716	0.314429	0.00015848	0.0973557	-0.0473857	0.0499672	0.29094	-0.0625678	-0.220509	0.200261	0.0972516	0.0334245	0.036387	0.150701	0.127157	-0.0295987	0.00684312	0.155581	-0.0678335	-0.0678335	-0.0678335	0.421615	-0.0592126	0.0399754	-0.0896993
800	2H_45577784	2H	45577784	T	C	0.865772	0.134228	0	0	0	0	0	0	0	0	0	0	0	0	0	0	0	0.34187	0.737458	0.099435	0.439464	-0.00298088	0.038103	0.0253466	0.0697371	0.50517	-0.0584255	-0.178805	0.273456	0.0404092	0.117008	-0.0297373	0.210417	0.136901	-0.0406475	-0.043487	0.216915	0.942112	0.058389	-0.121123	0.591475	0.0109792	0.127736	0.0165604
801	2H_45699171	2H	45699171	G	A	0.832215	0.167785	0	0	0	0	0	0	0	0	0	0	0	0	0	0	0	-0.02224	-0.0705259	-0.293889	0.359025	0.00280179	0.0934045	-0.089541	0.0584789	-0.019989	0.0138852	-0.272458	0.240104	0.149055	0.0683006	0.0945336	0.172835	0.13968	0.124796	0.0681541	0.179266	-0.760288	-0.760288	-0.760288	0.485112	-0.140986	-0.0771991	-0.166021
802	2H_45699567	2H	45699567	C	T	0.866667	0.133333	0	0	0	0	0	0	0	0	0	0	0	0	0	0	0	-0.427626	-0.0302556	-0.268526	0.447892	-0.00858268	0.114576	-0.107806	0.070685	-0.0186831	-0.185367	-0.36402	0.303973	-0.0723728	0.146529	0.101997	0.219619	-0.0621847	0.11739	0.0825172	0.228686	-0.575307	-0.575307	-0.575307	0.628603	-0.0674908	-0.0677656	-0.178022
803	2H_46763372	2H	46763372	A	T	0.187919	0.812081	0	0	0	0	0	0	0	0	0	0	0	0	0	0	0	0.374427	-0.437448	0.267347	0.370963	0.0316389	-0.0130981	0.0585596	0.0592511	0.0184494	0.185528	-0.00537373	0.240217	0.238493	-0.134911	0.0223213	0.177431	0.235871	0.0112894	0.0307963	0.183371	-0.444757	0.133081	0.587777	0.499884	0.0225545	-0.0697155	0.156298
804	2H_46763483	2H	46763483	G	A	0.187919	0.812081	0	0	0	0	0	0	0	0	0	0	0	0	0	0	0	0.374427	-0.437448	0.267347	0.370963	0.0316389	-0.0130981	0.0585596	0.0592511	0.0184494	0.185528	-0.00537373	0.240217	0.238493	-0.134911	0.0223213	0.177431	0.235871	0.0112894	0.0307963	0.183371	-0.444757	0.133081	0.587777	0.499884	0.0225545	-0.0697155	0.156298
805	2H_47774899	2H	47774899	T	C	0.832215	0.167785	0	0	0	0	0	0	0	0	0	0	0	0	0	0	0	-0.0644086	-0.0669533	-0.256381	0.359275	0.00201466	0.0783086	-0.0766871	0.0585785	-0.0251589	0.0518714	-0.304195	0.240077	0.119548	0.033142	0.0948719	0.172983	0.0943206	0.0576264	0.0688879	0.179473	-0.714691	-0.714691	-0.714691	0.486002	-0.112024	-0.0548882	-0.132307
806	2H_47774910	2H	47774910	T	C	0.832215	0.167785	0	0	0	0	0	0	0	0	0	0	0	0	0	0	0	-0.0644086	-0.0669533	-0.256381	0.359275	0.00201466	0.0783086	-0.0766871	0.0585785	-0.0251589	0.0518714	-0.304195	0.240077	0.119548	0.033142	0.0948719	0.172983	0.0943206	0.0576264	0.0688879	0.179473	-0.714691	-0.714691	-0.714691	0.486002	-0.112024	-0.0548882	-0.132307
807	2H_47774938	2H	47774938	G	A	0.0872483	0.912752	0	0	0	0	0	0	0	0	0	0	0	0	0	0	0	1.20819	1.20819	1.20819	0.587486	0.0262834	-0.0486886	0.032029	0.0965167	0.361158	0.266837	0.0345969	0.393676	0.407057	0.288426	-0.252387	0.28381	0.273009	0.253568	-0.280841	0.294611	0.39354	0.39354	0.39354	0.8018	0.143996	-0.0691824	0.237637
808	2H_47836090	2H	47836090	A	G	0.219595	0.780405	0	0	0	0	0	0	0	0	0	0	0	0	0	0	0	-0.8111	-0.906806	-0.201874	0.54483	-0.0118484	0.0797504	0.00421893	0.0893283	0.0566854	0.368502	-0.104332	0.365851	-0.160706	-0.389899	0.132795	0.263711	-0.0766552	-0.1172	0.194943	0.274385	-1.05223	-0.964535	-0.241355	0.746413	-0.231086	-0.10692	-0.24653
809	2H_47836116	2H	47836116	C	T	0.584459	0.415541	0	0	0	0	0	0	0	0	0	0	0	0	0	0	0	0.411105	1.24061	-0.371093	0.722996	-0.0403847	-0.212859	-0.0677092	0.117746	-0.457177	0.250676	0.303201	0.483661	0.262635	0.308903	-0.0549868	0.349703	0.215279	0.304502	-0.118115	0.362945	0.00305319	0.310287	-1.67112	0.98863	-0.0616246	0.19553	-0.0591015
810	2H_47836118	2H	47836118	G	A	0.266892	0.733108	0	0	0	0	0	0	0	0	0	0	0	0	0	0	0	-0.760558	-0.760558	-0.760558	0.551245	0.00552856	0.00689536	-0.006177	0.0902582	0.245098	0.425376	-0.263217	0.367973	-0.310418	-0.512002	0.00586761	0.26645	-0.161489	-0.128371	0.0802033	0.277752	-0.623364	-0.925147	0.425364	0.756474	-0.107297	-0.110965	-0.0219069
811	2H_47927831	2H	47927831	T	C	0.82971	0.17029	0	0	0	0	0	0	0	0	0	0	0	0	0	0	0	-0.0499738	-0.0128872	-0.248127	0.374854	-0.000900987	0.0902841	-0.0709211	0.0604756	-0.0976602	-0.00271414	-0.30321	0.249118	0.146201	0.117331	0.0844539	0.178771	0.141407	0.0767841	0.0707891	0.186626	-0.826628	-0.826628	-0.826628	0.50493	-0.167169	-0.091384	-0.151848
812	2H_48196908	2H	48196908	A	T	0.832215	0.167785	0	0	0	0	0	0	0	0	0	0	0	0	0	0	0	0.0341823	-0.00122077	-0.336864	0.358614	0.00434605	0.0970128	-0.0791971	0.0584459	0.0392632	0.0675437	-0.248297	0.240011	0.180811	0.0620253	0.059247	0.172641	0.146907	-0.0133014	0.0402258	0.179189	-0.623655	-0.623655	-0.623655	0.485297	-0.136864	-0.0845109	-0.16356
813	2H_49648683	2H	49648683	C	A	0.71	0.29	0	0	0	0	0	0	0	0	0	0	0	0	0	0	0	-0.250273	0.50885	0.0610458	0.365841	0.00348892	0.0482284	0.0654006	0.0614545	-0.191549	0.012782	0.35049	0.255781	-0.19945	0.200537	0.0224052	0.180076	-0.160651	0.262896	0.053628	0.185256	0.340196	-0.545549	-0.378447	0.529048	0.0532711	-0.0312155	-0.113468
814	2H_49648697	2H	49648697	G	A	0.71	0.29	0	0	0	0	0	0	0	0	0	0	0	0	0	0	0	-0.250273	0.50885	0.0610458	0.365841	0.00348892	0.0482284	0.0654006	0.0614545	-0.191549	0.012782	0.35049	0.255781	-0.19945	0.200537	0.0224052	0.180076	-0.160651	0.262896	0.053628	0.185256	0.340196	-0.545549	-0.378447	0.529048	0.0532711	-0.0312155	-0.113468
815	2H_49745464	2H	49745464	C	G	0.153846	0.846154	0	0	0	0	0	0	0	0	0	0	0	0	0	0	0	0.250693	-0.0381738	0.123566	0.419543	0.0321903	0.0372608	0.0761842	0.0667113	0.0128554	0.41205	-0.05238	0.264951	0.168336	-0.0687098	0.0284213	0.19947	0.105011	-0.0766114	0.0398752	0.204951	-0.26716	0.0866904	0.700814	0.561885	-0.0145737	-0.109239	0.026837
816	2H_49750721	2H	49750721	G	A	0.929054	0.0709459	0	0	0	0	0	0	0	0	0	0	0	0	0	0	0	0.542242	-0.276249	-0.753586	0.779282	0.025802	0.231077	-0.124117	0.126501	0.316589	0.0689735	-0.447099	0.520594	0.701427	0.118417	0.0342499	0.374496	0.684155	0.0381331	0.017262	0.388778	-2.412	-2.412	-2.412	1.04849	-0.383157	-0.201349	-0.293224
817	2H_49750726	2H	49750726	T	C	0.929054	0.0709459	0	0	0	0	0	0	0	0	0	0	0	0	0	0	0	0.542242	-0.276249	-0.753586	0.779282	0.025802	0.231077	-0.124117	0.126501	0.316589	0.0689735	-0.447099	0.520594	0.701427	0.118417	0.0342499	0.374496	0.684155	0.0381331	0.017262	0.388778	-2.412	-2.412	-2.412	1.04849	-0.383157	-0.201349	-0.293224
818	2H_49750762	2H	49750762	T	G	0.905405	0.0945946	0	0	0	0	0	0	0	0	0	0	0	0	0	0	0	0.606204	0.240753	-0.512798	0.543656	0.020182	0.192121	-0.0999726	0.0882303	0.448098	0.192444	-0.182213	0.363614	0.501545	0.245973	-0.00590724	0.261223	0.505431	0.132607	-0.0300477	0.271347	-1.17164	0.117585	-2.02524	0.735522	-0.164248	-0.103657	-0.148968
819	2H_49750783	2H	49750783	T	C	0.257143	0.742857	0	0	0	0	0	0	0	0	0	0	0	0	0	0	0	0.267688	-0.0471519	0.430342	0.369158	0.0179069	-0.121847	0.131206	0.0563168	0.023597	0.239976	0.191195	0.247893	0.0601963	-0.026505	0.161291	0.179779	0.0374529	0.0700059	0.164698	0.186252	-0.2318	-0.568675	0.71453	0.516251	0.0891242	-0.0530625	0.0323589
820	2H_50356620	2H	50356620	A	G	0.288591	0.711409	0	0	0	0	0	0	0	0	0	0	0	0	0	0	0	-0.0312522	0.074045	0.357778	0.319938	0.0093279	-0.0533192	0.0883775	0.0508424	-0.13657	0.230449	0.145938	0.205014	-0.140008	-0.0899104	0.0119192	0.153047	-0.165976	-0.0692143	0.0210973	0.157927	0.673482	0.167377	1.45956	0.424446	0.106041	-0.00749957	0.0991943
821	2H_50741318	2H	50741318	G	C	0.208054	0.791946	0	0	0	0	0	0	0	0	0	0	0	0	0	0	0	0.48037	0.075069	-0.055956	0.347774	0.0422551	0.0152988	0.043077	0.056016	0.176359	0.176628	0.000900608	0.228014	0.218178	-0.040126	-0.113431	0.16673	0.199163	0.0734949	-0.118887	0.17248	-0.0968323	-0.126061	0.388428	0.470993	0.00127167	-0.112927	0.0266024
822	2H_50752077	2H	50752077	G	T	0.208054	0.791946	0	0	0	0	0	0	0	0	0	0	0	0	0	0	0	0.48037	0.075069	-0.055956	0.347774	0.0422551	0.0152988	0.043077	0.056016	0.176359	0.176628	0.000900608	0.228014	0.218178	-0.040126	-0.113431	0.16673	0.199163	0.0734949	-0.118887	0.17248	-0.0968323	-0.126061	0.388428	0.470993	0.00127167	-0.112927	0.0266024
823	2H_50752112	2H	50752112	T	C	0.348993	0.651007	0	0	0	0	0	0	0	0	0	0	0	0	0	0	0	0.255548	0.131484	0.243817	0.295876	0.0234078	-0.045194	0.0887521	0.047473	0.0442433	0.117633	0.133929	0.193746	0.0231549	-0.0345385	-0.0611434	0.142183	0.014794	0.0166826	-0.0559122	0.147071	0.477626	-0.0357684	1.08827	0.397159	0.0797333	-0.035858	0.0854072
824	2H_52015858	2H	52015858	G	C	0.355705	0.644295	0	0	0	0	0	0	0	0	0	0	0	0	0	0	0	0.0364441	-0.0157563	0.32318	0.280992	-0.00150458	-0.0775276	0.0762079	0.0456925	-0.215459	-0.0211682	-0.168329	0.18752	-0.196566	-0.122009	-0.010502	0.135059	-0.220773	-0.152159	0.00776482	0.139938	0.659412	0.292261	0.79595	0.380303	0.226191	0.226191	0.226191
825	2H_52368705	2H	52368705	G	A	0.939597	0.0604027	0	0	0	0	0	0	0	0	0	0	0	0	0	0	0	-0.671306	0.751052	0.0676557	0.578358	-0.0444555	0.0770476	-0.0782325	0.0941996	-0.721811	-0.0824325	0.105091	0.381991	-0.102015	-0.102015	-0.102015	0.27686	-0.0191977	0.577938	0.349888	0.287217	-0.872966	-0.379545	-0.41418	0.787603	-0.203984	-0.0742945	-0.202601
826	2H_52372976	2H	52372976	G	C	0.644295	0.355705	0	0	0	0	0	0	0	0	0	0	0	0	0	0	0	-0.0364441	0.0157563	-0.32318	0.280992	0.00150458	0.0775276	-0.0762079	0.0456925	0.215459	0.0211682	0.168329	0.18752	0.196566	0.122009	0.010502	0.135059	0.220773	0.152159	-0.00776482	0.139938	-0.659412	-0.292261	-0.79595	0.380303	-0.226191	-0.226191	-0.226191
827	2H_52538797	2H	52538797	G	C	0.644295	0.355705	0	0	0	0	0	0	0	0	0	0	0	0	0	0	0	-0.0364441	0.0157563	-0.32318	0.280992	0.00150458	0.0775276	-0.0762079	0.0456925	0.215459	0.0211682	0.168329	0.18752	0.196566	0.122009	0.010502	0.135059	0.220773	0.152159	-0.00776482	0.139938	-0.659412	-0.292261	-0.79595	0.380303	-0.226191	-0.226191	-0.226191
828	2H_52686533	2H	52686533	T	C	0.147651	0.852349	0	0	0	0	0	0	0	0	0	0	0	0	0	0	0	-0.086453	0.222611	0.115977	0.381493	-0.00703603	-0.00649934	0.0079608	0.062287	-0.527651	-0.527651	-0.527651	0.252213	-0.22166	0.016851	0.061872	0.183404	-0.253909	-0.0455968	0.0818755	0.190044	-0.0707104	0.184018	-0.03169	0.519877	0.217096	0.217096	0.217096
829	2H_52795121	2H	52795121	G	A	0.344828	0.655172	0	0	0	0	0	0	0	0	0	0	0	0	0	0	0	0.05134	0.145665	0.427904	0.284583	-0.00346482	-0.0530188	0.0881689	0.0460996	-0.187324	0.00432594	-0.110717	0.192481	-0.191312	-0.0589172	0.0413763	0.137806	-0.226815	-0.0846647	0.0614395	0.142729	0.657749	0.657749	0.657749	0.387724	0.239882	0.239882	0.239882
830	2H_52929302	2H	52929302	C	T	0.798658	0.201342	0	0	0	0	0	0	0	0	0	0	0	0	0	0	0	-0.0898335	0.186554	-0.270015	0.334131	-0.00344527	0.0918895	-0.0851414	0.0544102	-0.0970026	0.0252848	-0.0507837	0.223934	0.100267	0.163586	0.0900088	0.160802	0.104418	0.157344	0.0696632	0.16685	-0.836486	-0.16457	-0.917257	0.452405	-0.12617	-0.0622871	-0.12358
831	2H_53908188	2H	53908188	T	C	0.624161	0.375839	0	0	0	0	0	0	0	0	0	0	0	0	0	0	0	-0.0358821	0.197394	-0.103798	0.289742	-0.0139803	0.0772322	-0.0278767	0.0466138	0.152916	-0.0221737	0.0563734	0.190046	0.152318	0.210933	0.112274	0.138516	0.209114	0.0507602	0.115773	0.143496	-0.625706	-0.625706	-0.625706	0.389145	-0.143464	0.0190606	-0.0569496
832	2H_54263847	2H	54263847	T	C	0.630872	0.369128	0	0	0	0	0	0	0	0	0	0	0	0	0	0	0	-0.0775335	0.165396	-0.0604586	0.291578	-0.0148157	0.0692666	-0.0240058	0.0469024	0.142955	-0.0325721	0.0157185	0.190959	0.121847	0.204299	0.132089	0.139406	0.183148	0.0615348	0.133846	0.144375	-0.710278	-0.710278	-0.710278	0.39125	-0.137083	0.0298713	-0.0456047
833	2H_55705792	2H	55705792	C	G	0.158784	0.841216	0	0	0	0	0	0	0	0	0	0	0	0	0	0	0	-0.134982	0.203377	0.295573	0.371091	-0.00998104	0.0287606	0.0881807	0.060313	-0.367242	-0.158935	-0.349078	0.244682	-0.0937371	0.210994	0.161962	0.178164	-0.0102853	0.152956	0.211684	0.184739	-0.423994	-0.00332896	-0.435538	0.507455	0.052949	0.0525693	-0.0479562
834	2H_57663338	2H	57663338	G	A	0.788591	0.211409	0	0	0	0	0	0	0	0	0	0	0	0	0	0	0	-0.119466	-0.114876	-0.338545	0.329598	-0.00384389	0.0195689	-0.102738	0.0538012	0.0989622	-0.240031	-0.0213126	0.220667	0.0754801	0.0968922	0.0626044	0.158856	0.12049	0.124831	0.0487241	0.164699	-0.8022	-0.8022	-0.8022	0.444276	-0.159577	-0.159577	-0.159577
835	2H_57663422	2H	57663422	G	T	0.787162	0.212838	0	0	0	0	0	0	0	0	0	0	0	0	0	0	0	-0.123431	-0.113607	-0.337923	0.331009	-0.00419141	0.017745	-0.104318	0.0539668	0.0983542	-0.244975	-0.0186323	0.221536	0.0689686	0.0911209	0.0645452	0.159222	0.120498	0.1158	0.0498231	0.165083	-0.788342	-0.0278659	-1.2965	0.445368	-0.158231	-0.158231	-0.158231
836	2H_58543792	2H	58543792	G	T	0.451389	0.548611	0	0	0	0	0	0	0	0	0	0	0	0	0	0	0	0.243319	0.164547	0.348828	0.278105	0.0120166	0.00409446	0.0896272	0.04449	-0.235537	0.0804276	-0.129154	0.185443	-0.00668507	0.0284033	0.0502975	0.134895	-0.0219275	0.0334242	0.0630045	0.139533	0.756669	0.756669	0.756669	0.369847	0.162796	0.162796	0.162796
837	2H_59207520	2H	59207520	C	A	0.708054	0.291946	0	0	0	0	0	0	0	0	0	0	0	0	0	0	0	-0.487587	0.117022	-0.195185	0.30556	-0.0225422	0.00265783	-0.0898046	0.0495328	0.193376	0.0224376	0.177805	0.20209	-0.291775	-0.100534	-0.0690625	0.14653	-0.347906	-0.157608	-0.0933688	0.151337	0.134332	0.0718473	0.152002	0.416156	0.0161982	0.0300687	-0.0118063
838	2H_63791450	2H	63791450	A	G	0.325581	0.674419	0	0	0	0	0	0	0	0	0	0	0	0	0	0	0	0.265417	-0.171854	0.100796	0.332056	0.0168941	0.0146987	-0.0197984	0.0525726	0.210819	0.117698	0.368416	0.215821	0.156926	-0.101437	0.0707862	0.15922	0.13542	-0.0198882	0.00786392	0.163904	0.358712	0.161665	0.864412	0.436024	-0.022513	-0.0478521	0.0111994
839	2H_63791497	2H	63791497	C	T	0.804688	0.195312	0	0	0	0	0	0	0	0	0	0	0	0	0	0	0	-0.316123	-0.0324893	0.111016	0.433712	0.00583831	-0.08149	0.00535032	0.0669388	-0.27603	-0.126514	0.435637	0.266164	-0.1311	-0.181538	0.0358451	0.204794	-0.0765104	-0.142591	0.12309	0.208498	0.494962	-0.373637	0.161844	0.565206	0.167222	0.0540567	0.0160464
840	2H_65920012	2H	65920012	C	G	0.58042	0.41958	0	0	0	0	0	0	0	0	0	0	0	0	0	0	0	0.24568	0.160314	0.165002	0.290786	0.0168524	0.0161673	0.0112447	0.0476033	-0.0719003	0.175607	-0.0653096	0.189838	0.132868	-0.0260137	0.0379909	0.140481	0.109215	0.03243	-0.0046979	0.145219	-0.12905	-0.288407	0.15163	0.397226	-0.112685	-0.0617842	0.00607863
841	2H_66375335	2H	66375335	T	C	0.597315	0.402685	0	0	0	0	0	0	0	0	0	0	0	0	0	0	0	0.206047	0.0709764	0.127929	0.288126	0.0138186	0.0229983	0.0205895	0.0464583	-0.0157004	0.168588	-0.0449588	0.18879	0.0987438	-0.097346	0.0238106	0.138164	0.0823956	-0.0583917	-0.0191232	0.142977	-0.178042	-0.297552	0.0780436	0.390061	-0.0988475	-0.0693081	0.00291391
842	2H_69178328	2H	69178328	A	G	0.102804	0.897196	0	0	0	0	0	0	0	0	0	0	0	0	0	0	0	0.432818	0.716018	0.261473	0.785092	0.026827	0.00156018	-0.0112682	0.12216	-0.424921	-0.424921	-0.424921	0.501449	0.123718	0.440976	0.186351	0.375015	-0.0298895	0.373734	0.187566	0.383382	0.216175	0.213374	-0.265455	0.996765	0.391331	0.0413913	0.190594
843	2H_74594609	2H	74594609	G	A	0.758389	0.241611	0	0	0	0	0	0	0	0	0	0	0	0	0	0	0	0.279884	0.122015	-0.269671	0.316562	0.00875857	0.0536511	-0.103562	0.0514751	0.460252	0.460252	0.460252	0.209022	0.0555099	-0.0927522	-0.19551	0.152256	0.0313324	-0.0920258	-0.23272	0.157775	1.06208	1.06208	1.06208	0.422941	0.0750195	-0.0317243	0.068669
844	2H_74798363	2H	74798363	A	G	0.808696	0.191304	0	0	0	0	0	0	0	0	0	0	0	0	0	0	0	0.512666	0.0651503	-0.158971	0.401501	0.0119046	0.110423	-0.0506281	0.0654692	0.303437	0.303437	0.303437	0.266328	0.259806	-0.122353	-0.161571	0.197699	0.271697	-0.220592	-0.190738	0.205369	0.920317	0.920317	0.920317	0.5333	-0.0443927	-0.0331068	0.0821161
845	2H_74959573	2H	74959573	C	A	0.758389	0.241611	0	0	0	0	0	0	0	0	0	0	0	0	0	0	0	0.279884	0.122015	-0.269671	0.316562	0.00875857	0.0536511	-0.103562	0.0514751	0.460252	0.460252	0.460252	0.209022	0.0555099	-0.0927522	-0.19551	0.152256	0.0313324	-0.0920258	-0.23272	0.157775	1.06208	1.06208	1.06208	0.422941	0.0750195	-0.0317243	0.068669
846	2H_75552472	2H	75552472	G	A	0.758389	0.241611	0	0	0	0	0	0	0	0	0	0	0	0	0	0	0	0.279884	0.122015	-0.269671	0.316562	0.00875857	0.0536511	-0.103562	0.0514751	0.460252	0.460252	0.460252	0.209022	0.0555099	-0.0927522	-0.19551	0.152256	0.0313324	-0.0920258	-0.23272	0.157775	1.06208	1.06208	1.06208	0.422941	0.0750195	-0.0317243	0.068669
847	2H_77490310	2H	77490310	T	A	0.768707	0.231293	0	0	0	0	0	0	0	0	0	0	0	0	0	0	0	0.342732	0.153701	-0.264891	0.325248	0.00744699	0.0673244	-0.0944949	0.0525564	0.50548	0.50548	0.50548	0.212467	0.037518	-0.0699084	-0.194316	0.156386	-0.00355773	-0.0800881	-0.233452	0.162317	0.943145	0.943145	0.943145	0.435637	0.102036	-0.0332593	0.0925853
848	2H_78190074	2H	78190074	T	C	0.771812	0.228188	0	0	0	0	0	0	0	0	0	0	0	0	0	0	0	0.313968	0.160305	-0.291241	0.322479	0.00724378	0.065216	-0.103568	0.0524353	0.473059	0.473059	0.473059	0.213487	0.0273414	-0.0670541	-0.201088	0.155193	-0.00883419	-0.0737625	-0.236984	0.160797	0.962029	0.962029	0.962029	0.432215	0.105573	-0.0369138	0.0911629
849	2H_78190091	2H	78190091	T	G	0.771812	0.228188	0	0	0	0	0	0	0	0	0	0	0	0	0	0	0	0.313968	0.160305	-0.291241	0.322479	0.00724378	0.065216	-0.103568	0.0524353	0.473059	0.473059	0.473059	0.213487	0.0273414	-0.0670541	-0.201088	0.155193	-0.00883419	-0.0737625	-0.236984	0.160797	0.962029	0.962029	0.962029	0.432215	0.105573	-0.0369138	0.0911629
850	2H_78203146	2H	78203146	G	A	0.771812	0.228188	0	0	0	0	0	0	0	0	0	0	0	0	0	0	0	0.313968	0.160305	-0.291241	0.322479	0.00724378	0.065216	-0.103568	0.0524353	0.473059	0.473059	0.473059	0.213487	0.0273414	-0.0670541	-0.201088	0.155193	-0.00883419	-0.0737625	-0.236984	0.160797	0.962029	0.962029	0.962029	0.432215	0.105573	-0.0369138	0.0911629
851	2H_78203167	2H	78203167	G	A	0.771812	0.228188	0	0	0	0	0	0	0	0	0	0	0	0	0	0	0	0.313968	0.160305	-0.291241	0.322479	0.00724378	0.065216	-0.103568	0.0524353	0.473059	0.473059	0.473059	0.213487	0.0273414	-0.0670541	-0.201088	0.155193	-0.00883419	-0.0737625	-0.236984	0.160797	0.962029	0.962029	0.962029	0.432215	0.105573	-0.0369138	0.0911629
852	2H_93144847	2H	93144847	C	T	0.0597015	0.940299	0	0	0	0	0	0	0	0	0	0	0	0	0	0	0	-0.0506285	-0.196882	0.479671	0.613742	-0.0160086	-0.14174	0.182514	0.097942	0.146617	0.0275434	-0.404298	0.394344	0.023549	0.163304	0.120367	0.295418	-0.0775168	0.292874	0.157734	0.305875	-2.32312	-0.961262	0.365608	0.810793	-0.108086	0.0822247	0.109353
853	2H_99021444	2H	99021444	C	T	0.912752	0.0872483	0	0	0	0	0	0	0	0	0	0	0	0	0	0	0	-0.782091	-0.726199	0.25352	0.645313	-0.0417355	-0.00979199	0.0791163	0.0960921	-0.785844	-0.183834	-0.179402	0.378953	-0.429299	-0.170329	0.118397	0.302767	-0.524742	-0.32092	0.108447	0.307904	-1.47489	-0.560778	0.81837	0.839709	0.055952	0.028249	0.0169097
854	2H_100387796	2H	100387796	T	C	0.110169	0.889831	0	0	0	0	0	0	0	0	0	0	0	0	0	0	0	0.27052	0.0707138	-0.432913	0.621386	0.0129095	-0.0479581	-0.0739201	0.0959233	0.434932	-0.174361	0.0622264	0.350148	0.402105	0.192798	-0.00519211	0.290312	0.421924	0.272263	-0.00390014	0.291867	0.400822	0.13547	-0.260045	0.802791	-0.113234	0.000545875	-0.110613
855	2H_100387825	2H	100387825	G	A	0.110169	0.889831	0	0	0	0	0	0	0	0	0	0	0	0	0	0	0	0.27052	0.0707138	-0.432913	0.621386	0.0129095	-0.0479581	-0.0739201	0.0959233	0.434932	-0.174361	0.0622264	0.350148	0.402105	0.192798	-0.00519211	0.290312	0.421924	0.272263	-0.00390014	0.291867	0.400822	0.13547	-0.260045	0.802791	-0.113234	0.000545875	-0.110613
856	2H_104962894	2H	104962894	C	T	0.547009	0.452991	0	0	0	0	0	0	0	0	0	0	0	0	0	0	0	-0.999688	0.863382	-0.373543	0.821714	-0.0383915	0.0263111	-0.107109	0.132726	0.267274	0.712919	0.733257	0.510386	-0.296749	0.717852	0.165498	0.388433	0.0284154	0.85886	0.183726	0.396342	-1.24472	-1.037	-1.37547	1.11546	-0.0787194	0.102365	-0.0767033
857	2H_110290682	2H	110290682	T	G	0.0939597	0.90604	0	0	0	0	0	0	0	0	0	0	0	0	0	0	0	-0.0241007	-0.332168	0.337253	0.461871	-0.0256447	-0.0268584	0.178577	0.075068	-0.0294471	0.0635183	-0.0279839	0.308884	0.018317	0.0260966	0.0734094	0.222654	-0.0175105	0.0267311	0.0278123	0.230903	-1.40023	-1.40023	-1.40023	0.626061	-0.0352518	0.0689185	0.0755207
858	2H_112027799	2H	112027799	T	C	0.0753425	0.924658	0	0	0	0	0	0	0	0	0	0	0	0	0	0	0	0.339829	0.0982396	0.358621	0.515521	-0.00850571	0.0248638	0.186929	0.0844085	0.152028	0.306698	0.0470986	0.346079	0.122875	0.20074	0.0202697	0.249266	0.113828	0.200796	-0.0371327	0.258431	-1.1366	-0.399275	0.0108848	0.703613	0.0849988	0.0432852	0.120626
859	2H_112600265	2H	112600265	C	G	0.687919	0.312081	0	0	0	0	0	0	0	0	0	0	0	0	0	0	0	-0.417361	-0.132889	0.309126	0.561462	0.0186577	-0.0865037	0.0699641	0.091394	-0.0899588	0.286514	0.250295	0.373278	-0.341317	0.000434959	0.167419	0.269753	-0.236995	0.123903	0.0805506	0.279828	0.599246	-0.603611	1.75777	0.759527	0.111456	-0.0610093	0.0480982
860	2H_120720586	2H	120720586	G	A	0.815436	0.184564	0	0	0	0	0	0	0	0	0	0	0	0	0	0	0	0.573614	0.478595	0.0574817	0.602912	0.0473908	0.128394	0.00578073	0.0961525	0.920074	0.920074	0.920074	0.380223	0.421374	0.128447	-0.0636693	0.288224	0.36813	-0.130557	-0.191038	0.297453	-0.543534	0.123043	0.618484	0.812871	-0.14161	-0.214914	-0.0651274
861	2H_120720592	2H	120720592	T	C	0.895973	0.104027	0	0	0	0	0	0	0	0	0	0	0	0	0	0	0	-0.132052	0.207811	-0.196865	0.595886	0.0029779	0.0808672	-0.106375	0.0921296	-0.268113	-0.00380889	0.272405	0.352994	-0.104434	0.214415	0.0975512	0.280798	-0.163133	0.0532902	0.0938488	0.286431	1.3135	1.1865	0.438333	0.791035	0.153773	-0.0648624	-0.0643055
862	2H_120720623	2H	120720623	C	T	0.288591	0.711409	0	0	0	0	0	0	0	0	0	0	0	0	0	0	0	-0.229517	-0.369595	0.077858	0.437247	-0.0248776	-0.108361	0.051091	0.0693567	-0.276038	-0.276038	-0.276038	0.272663	-0.160424	-0.191726	-0.0180196	0.208794	-0.0967372	0.03551	0.0465818	0.215143	-0.372236	-0.637573	-0.479662	0.586846	-0.0436904	0.153243	0.0706537
863	2H_122766315	2H	122766315	G	A	0.851351	0.148649	0	0	0	0	0	0	0	0	0	0	0	0	0	0	0	-0.444225	-0.522176	0.00793	0.451051	-0.012563	-0.0533399	-0.101836	0.0708438	-0.543724	-0.28036	-0.287976	0.275523	-0.16495	-0.127078	0.123623	0.214287	-0.195522	-0.148069	0.164435	0.220309	0.291269	0.667319	0.721176	0.604732	-0.0683442	-0.0148521	-0.0633621
864	2H_127030114	2H	127030114	A	G	0.832215	0.167785	0	0	0	0	0	0	0	0	0	0	0	0	0	0	0	-0.257798	-0.147438	0.0226398	0.413186	0.00487487	-0.0365974	-0.11383	0.0654874	-0.370476	-0.142357	-0.120343	0.260174	-0.10201	0.0242857	0.0726769	0.197058	-0.093102	0.0513367	0.109497	0.202947	0.580841	0.78106	0.599336	0.554296	0.0135819	-0.0388881	-0.0220861
865	2H_127454044	2H	127454044	A	G	0.828571	0.171429	0	0	0	0	0	0	0	0	0	0	0	0	0	0	0	-0.307651	-0.290896	0.108441	0.435033	0.0040042	-0.0578204	-0.103816	0.0680719	-0.350488	-0.216824	-0.0779944	0.270458	-0.0843326	-0.0520414	0.120918	0.205722	-0.0914434	-0.042781	0.150715	0.212269	0.543166	0.929558	0.747321	0.570906	-0.0442689	-0.0262601	-0.0375076
866	2H_127473174	2H	127473174	T	C	0.852349	0.147651	0	0	0	0	0	0	0	0	0	0	0	0	0	0	0	-0.455722	-0.523211	0.0108207	0.448717	-0.0142835	-0.0596567	-0.10494	0.0707254	-0.583881	-0.293808	-0.291947	0.278208	-0.168105	-0.140912	0.119049	0.213557	-0.194598	-0.152914	0.162124	0.219287	0.329472	0.657518	0.748642	0.602612	-0.0666222	-0.0136447	-0.0619219
867	2H_128282334	2H	128282334	C	T	0.852349	0.147651	0	0	0	0	0	0	0	0	0	0	0	0	0	0	0	-0.455722	-0.523211	0.0108207	0.448717	-0.0142835	-0.0596567	-0.10494	0.0707254	-0.583881	-0.293808	-0.291947	0.278208	-0.168105	-0.140912	0.119049	0.213557	-0.194598	-0.152914	0.162124	0.219287	0.329472	0.657518	0.748642	0.602612	-0.0666222	-0.0136447	-0.0619219
868	2H_131836691	2H	131836691	C	G	0.926174	0.0738255	0	0	0	0	0	0	0	0	0	0	0	0	0	0	0	0.131089	1.31356	-0.0294642	0.825996	-0.0182522	0.0470016	-0.0417853	0.131755	0.864693	-0.100189	-0.276959	0.522747	-0.0628121	0.40621	0.0437468	0.395351	0.0806628	0.117664	0.0501783	0.408419	0.490691	-0.074445	-0.817182	1.11364	-0.0436455	0.288467	-0.0102659
869	2H_132828217	2H	132828217	T	C	0.931034	0.0689655	0	0	0	0	0	0	0	0	0	0	0	0	0	0	0	-0.234311	0.492227	0.513767	0.632064	0.0150983	0.0750639	-0.0243015	0.100489	-0.19838	-0.146367	0.358076	0.397539	-0.137933	0.393904	0.366231	0.30017	-0.193127	0.352926	0.347136	0.307975	1.48855	1.26268	1.13886	0.846996	0.160273	-0.0704503	-0.0237168
870	2H_144228300	2H	144228300	G	A	0.718121	0.281879	0	0	0	0	0	0	0	0	0	0	0	0	0	0	0	0.356974	0.356974	0.356974	0.328467	0.00844888	0.0271588	0.116326	0.0528348	-0.255482	-0.0815224	-0.0263787	0.214882	0.123372	0.242174	0.139102	0.158215	0.120829	0.248254	0.151875	0.163237	0.500906	0.250889	0.504695	0.446294	0.0514357	0.105477	0.00865851
871	2H_146356765	2H	146356765	G	T	0.711409	0.288591	0	0	0	0	0	0	0	0	0	0	0	0	0	0	0	0.263627	0.263627	0.263627	0.323962	0.00606384	0.0266007	0.0962758	0.0521827	-0.20307	-0.0569072	-0.00321079	0.212041	0.10159	0.222719	0.134215	0.155999	0.0875092	0.229701	0.147985	0.161069	0.288106	0.269114	0.369293	0.440328	0.0154574	0.109385	0.00541479
872	2H_160426604	2H	160426604	C	T	0.718121	0.281879	0	0	0	0	0	0	0	0	0	0	0	0	0	0	0	0.356974	0.356974	0.356974	0.328467	0.00844888	0.0271588	0.116326	0.0528348	-0.255482	-0.0815224	-0.0263787	0.214882	0.123372	0.242174	0.139102	0.158215	0.120829	0.248254	0.151875	0.163237	0.500906	0.250889	0.504695	0.446294	0.0514357	0.105477	0.00865851
873	2H_160426657	2H	160426657	C	A	0.718121	0.281879	0	0	0	0	0	0	0	0	0	0	0	0	0	0	0	0.356974	0.356974	0.356974	0.328467	0.00844888	0.0271588	0.116326	0.0528348	-0.255482	-0.0815224	-0.0263787	0.214882	0.123372	0.242174	0.139102	0.158215	0.120829	0.248254	0.151875	0.163237	0.500906	0.250889	0.504695	0.446294	0.0514357	0.105477	0.00865851
874	2H_162573908	2H	162573908	G	C	0.711409	0.288591	0	0	0	0	0	0	0	0	0	0	0	0	0	0	0	0.263627	0.263627	0.263627	0.323962	0.00606384	0.0266007	0.0962758	0.0521827	-0.20307	-0.0569072	-0.00321079	0.212041	0.10159	0.222719	0.134215	0.155999	0.0875092	0.229701	0.147985	0.161069	0.288106	0.269114	0.369293	0.440328	0.0154574	0.109385	0.00541479
875	2H_166660276	2H	166660276	T	C	0.711409	0.288591	0	0	0	0	0	0	0	0	0	0	0	0	0	0	0	0.263627	0.263627	0.263627	0.323962	0.00606384	0.0266007	0.0962758	0.0521827	-0.20307	-0.0569072	-0.00321079	0.212041	0.10159	0.222719	0.134215	0.155999	0.0875092	0.229701	0.147985	0.161069	0.288106	0.269114	0.369293	0.440328	0.0154574	0.109385	0.00541479
876	2H_166772784	2H	166772784	C	G	0.711409	0.288591	0	0	0	0	0	0	0	0	0	0	0	0	0	0	0	0.263627	0.263627	0.263627	0.323962	0.00606384	0.0266007	0.0962758	0.0521827	-0.20307	-0.0569072	-0.00321079	0.212041	0.10159	0.222719	0.134215	0.155999	0.0875092	0.229701	0.147985	0.161069	0.288106	0.269114	0.369293	0.440328	0.0154574	0.109385	0.00541479
877	2H_166772808	2H	166772808	G	A	0.718121	0.281879	0	0	0	0	0	0	0	0	0	0	0	0	0	0	0	0.356974	0.356974	0.356974	0.328467	0.00844888	0.0271588	0.116326	0.0528348	-0.255482	-0.0815224	-0.0263787	0.214882	0.123372	0.242174	0.139102	0.158215	0.120829	0.248254	0.151875	0.163237	0.500906	0.250889	0.504695	0.446294	0.0514357	0.105477	0.00865851
878	2H_176873798	2H	176873798	C	T	0.730496	0.269504	0	0	0	0	0	0	0	0	0	0	0	0	0	0	0	0.400559	0.400559	0.400559	0.341197	0.0111682	0.0111682	0.0111682	0.0546625	-0.308321	-0.138474	-0.0972158	0.22389	0.126467	0.107808	0.201362	0.165314	0.109663	0.0921259	0.243736	0.169646	0.653883	0.334264	0.767627	0.461449	0.0834821	0.176547	0.0834717
879	2H_238679534	2H	238679534	T	A	0.0689655	0.931034	0	0	0	0	0	0	0	0	0	0	0	0	0	0	0	1.8694	0.496815	-0.114401	0.620105	0.0981537	0.0598468	0.0152168	0.100156	1.47408	0.644396	-0.170388	0.385115	0.864048	0.230705	-0.138461	0.300556	1.00433	0.289632	-0.094706	0.308113	0.000837799	-1.11447	-0.61228	0.845342	0.212956	0.212956	0.212956
880	2H_332367455	2H	332367455	C	T	0.935714	0.0642857	0	0	0	0	0	0	0	0	0	0	0	0	0	0	0	1.08626	-0.809493	0.707621	0.944327	0.087921	0.253555	0.0675458	0.14665	-0.140663	-0.0680295	0.110929	0.593522	0.308446	-0.776802	0.155188	0.450131	0.0514996	-0.585501	0.00184907	0.462208	1.05672	1.03699	1.37339	1.25513	0.10313	-0.127157	-0.022236
881	2H_332367463	2H	332367463	T	C	0.703571	0.296429	0	0	0	0	0	0	0	0	0	0	0	0	0	0	0	1.49585	-0.396259	0.107499	0.514217	0.0527231	0.0218853	0.0716716	0.0818157	-0.102528	0.109529	0.175635	0.331234	0.760928	-0.414956	-0.0142474	0.24533	0.792643	-0.283069	-0.0752734	0.250859	-0.00314013	-0.735161	-0.382404	0.695412	-0.16537	0.0921221	-0.0192128
882	2H_332367473	2H	332367473	C	T	0.746429	0.253571	0	0	0	0	0	0	0	0	0	0	0	0	0	0	0	1.46897	-0.251923	-0.132658	0.516264	0.0496014	-0.0744482	0.0375683	0.0825696	0.128714	0.00210047	0.207979	0.331854	0.794593	-0.235261	-0.0700046	0.246787	0.895222	-0.102045	-0.0877872	0.25202	-0.0575154	-0.7334	-0.447722	0.698001	-0.204106	0.118497	-0.0266278
883	2H_332367509	2H	332367509	C	G	0.746429	0.253571	0	0	0	0	0	0	0	0	0	0	0	0	0	0	0	1.46897	-0.251923	-0.132658	0.516264	0.0496014	-0.0744482	0.0375683	0.0825696	0.128714	0.00210047	0.207979	0.331854	0.794593	-0.235261	-0.0700046	0.246787	0.895222	-0.102045	-0.0877872	0.25202	-0.0575154	-0.7334	-0.447722	0.698001	-0.204106	0.118497	-0.0266278
884	2H_349356012	2H	349356012	C	A	0.748322	0.251678	0	0	0	0	0	0	0	0	0	0	0	0	0	0	0	-0.402758	-1.45009	-0.171908	0.58982	-0.0113972	-0.185531	-0.0673629	0.093945	0.557482	0.359503	-0.272784	0.378982	-0.21597	-0.21597	-0.21597	0.281914	-0.390823	-0.390823	-0.390823	0.290695	0.211806	0.434905	0.929298	0.794925	0.00750969	-0.159805	0.0705852
885	2H_349356046	2H	349356046	A	T	0.748322	0.251678	0	0	0	0	0	0	0	0	0	0	0	0	0	0	0	-0.402758	-1.45009	-0.171908	0.58982	-0.0113972	-0.185531	-0.0673629	0.093945	0.557482	0.359503	-0.272784	0.378982	-0.21597	-0.21597	-0.21597	0.281914	-0.390823	-0.390823	-0.390823	0.290695	0.211806	0.434905	0.929298	0.794925	0.00750969	-0.159805	0.0705852
886	2H_349356049	2H	349356049	A	T	0.748322	0.251678	0	0	0	0	0	0	0	0	0	0	0	0	0	0	0	-0.402758	-1.45009	-0.171908	0.58982	-0.0113972	-0.185531	-0.0673629	0.093945	0.557482	0.359503	-0.272784	0.378982	-0.21597	-0.21597	-0.21597	0.281914	-0.390823	-0.390823	-0.390823	0.290695	0.211806	0.434905	0.929298	0.794925	0.00750969	-0.159805	0.0705852
887	2H_350637123	2H	350637123	C	T	0.0546875	0.945312	0	0	0	0	0	0	0	0	0	0	0	0	0	0	0	1.0048	1.40201	0.407883	0.940161	0.014487	0.180919	-0.00823967	0.152131	-0.0698498	0.115988	-0.135861	0.627606	0.574574	0.683712	0.108798	0.452829	0.268433	0.216359	-0.0848094	0.464805	-0.87006	-0.972852	-0.776312	1.22291	0.0980032	0.198547	0.15176
888	2H_474968159	2H	474968159	C	G	0.911765	0.0882353	0	0	0	0	0	0	0	0	0	0	0	0	0	0	0	-1.02276	-0.994941	0.433859	0.852898	0.00292239	0.115877	-0.0139174	0.144573	-0.417178	-0.757789	0.873162	0.552957	-0.301231	0.253328	0.195309	0.401404	-0.47664	0.132607	0.124103	0.415704	0.817408	-1.83602	-1.23484	1.21511	0.122222	-0.242725	-0.0062169
889	2H_474968173	2H	474968173	C	T	0.911765	0.0882353	0	0	0	0	0	0	0	0	0	0	0	0	0	0	0	-1.02276	-0.994941	0.433859	0.852898	0.00292239	0.115877	-0.0139174	0.144573	-0.417178	-0.757789	0.873162	0.552957	-0.301231	0.253328	0.195309	0.401404	-0.47664	0.132607	0.124103	0.415704	0.817408	-1.83602	-1.23484	1.21511	0.122222	-0.242725	-0.0062169
890	2H_500164452	2H	500164452	G	A	0.701342	0.298658	0	0	0	0	0	0	0	0	0	0	0	0	0	0	0	-0.223522	0.318106	0.553909	0.567485	0.00743465	-0.0507462	0.179616	0.0915034	0.21283	0.304494	0.231985	0.373608	-0.00281389	0.293966	0.296191	0.272136	0.0844024	0.224419	0.337123	0.281713	0.3273	0.112406	0.488163	0.770214	-0.182113	-0.0968366	-0.0841205
891	2H_500164473	2H	500164473	G	C	0.701342	0.298658	0	0	0	0	0	0	0	0	0	0	0	0	0	0	0	-0.223522	0.318106	0.553909	0.567485	0.00743465	-0.0507462	0.179616	0.0915034	0.21283	0.304494	0.231985	0.373608	-0.00281389	0.293966	0.296191	0.272136	0.0844024	0.224419	0.337123	0.281713	0.3273	0.112406	0.488163	0.770214	-0.182113	-0.0968366	-0.0841205
892	2H_540670502	2H	540670502	T	A	0.802013	0.197987	0	0	0	0	0	0	0	0	0	0	0	0	0	0	0	0.264933	0.307275	-0.0411564	0.621934	0.0371963	0.0958082	0.0175326	0.0978143	-0.653419	0.211739	-0.430302	0.39896	0.187881	0.238932	0.189969	0.296513	-0.0378605	0.353599	0.0654533	0.306083	-1.00573	-0.358485	-0.78078	0.832974	-0.00752421	-0.225902	-0.226036
893	2H_540670872	2H	540670872	C	T	0.862416	0.137584	0	0	0	0	0	0	0	0	0	0	0	0	0	0	0	-0.0210686	-0.504221	-0.641702	0.667282	-0.0338009	-0.0418909	-0.13641	0.105533	1.1649	1.1649	1.1649	0.417427	0.189937	-0.152898	-0.374335	0.317969	0.299839	-0.208819	-0.296726	0.327945	-0.121079	0.194762	-0.537923	0.895043	-0.212184	0.0652748	-0.0449604
894	2H_555618664	2H	555618664	A	T	0.120192	0.879808	0	0	0	0	0	0	0	0	0	0	0	0	0	0	0	0.487658	-0.311824	0.660493	0.532315	0.0224588	-0.0520193	0.162551	0.0844867	0.394438	0.373743	-0.215689	0.362068	0.158081	-0.0764456	0.156113	0.262123	0.170515	0.157967	0.093625	0.271926	-0.659371	-0.447408	0.459429	0.761546	0.200274	0.0190901	0.276155
895	2H_580132941	2H	580132941	A	G	0.510067	0.489933	0	0	0	0	0	0	0	0	0	0	0	0	0	0	0	2.70062	-0.0808016	0.385342	1.94155	0.121719	-0.241844	0.356938	0.316299	1.50031	1.18897	-1.00087	1.28945	1.40064	0.430949	-0.564203	0.933317	1.64192	0.635808	-0.436012	0.966599	-5.5097	-3.26198	-0.682622	2.63061	-0.140903	0.100078	0.841903
896	2H_580132943	2H	580132943	C	G	0.510067	0.489933	0	0	0	0	0	0	0	0	0	0	0	0	0	0	0	2.70062	-0.0808016	0.385342	1.94155	0.121719	-0.241844	0.356938	0.316299	1.50031	1.18897	-1.00087	1.28945	1.40064	0.430949	-0.564203	0.933317	1.64192	0.635808	-0.436012	0.966599	-5.5097	-3.26198	-0.682622	2.63061	-0.140903	0.100078	0.841903
897	2H_607449964	2H	607449964	T	C	0.657718	0.342282	0	0	0	0	0	0	0	0	0	0	0	0	0	0	0	-0.0983582	-0.565267	-0.379245	0.28885	-0.00622786	-0.0048488	-0.0620107	0.0471831	-0.082713	-0.130622	0.106071	0.192573	0.160907	-0.0690814	-0.0198054	0.139611	0.236071	-0.0299052	-0.0194689	0.144464	-0.731347	-0.731347	-0.731347	0.389981	-0.195503	-0.195503	-0.195503
898	2H_607449980	2H	607449980	A	G	0.657718	0.342282	0	0	0	0	0	0	0	0	0	0	0	0	0	0	0	-0.0983582	-0.565267	-0.379245	0.28885	-0.00622786	-0.0048488	-0.0620107	0.0471831	-0.082713	-0.130622	0.106071	0.192573	0.160907	-0.0690814	-0.0198054	0.139611	0.236071	-0.0299052	-0.0194689	0.144464	-0.731347	-0.731347	-0.731347	0.389981	-0.195503	-0.195503	-0.195503
899	2H_607782487	2H	607782487	C	G	0.66443	0.33557	0	0	0	0	0	0	0	0	0	0	0	0	0	0	0	-0.167483	-0.599372	-0.394634	0.289705	-0.00607656	0.00320941	-0.0616542	0.0473843	-0.121896	-0.13939	0.158614	0.193309	0.111198	-0.0956869	-0.0266577	0.140235	0.190654	-0.0485794	-0.0333545	0.145184	-0.778083	-0.778083	-0.778083	0.392018	-0.19766	-0.19766	-0.19766
900	2H_609289789	2H	609289789	G	A	0.47651	0.52349	0	0	0	0	0	0	0	0	-1	0	0	0	0	0	1	0.0188526	-0.765927	-0.0796241	0.315094	-0.00372699	-0.0611087	-0.0146905	0.0499954	-0.0982083	-0.274781	-0.00105181	0.199175	0.332887	-0.0102935	0.189869	0.149067	0.356199	0.0548983	0.146555	0.152905	-0.852161	-0.852161	-0.852161	0.419603	-0.172684	-0.172684	-0.172684
901	2H_609930466	2H	609930466	T	C	0.47651	0.52349	0	0	0	0	0	0	0	0	-1	0	0	0	0	0	1	0.0188526	-0.765927	-0.0796241	0.315094	-0.00372699	-0.0611087	-0.0146905	0.0499954	-0.0982083	-0.274781	-0.00105181	0.199175	0.332887	-0.0102935	0.189869	0.149067	0.356199	0.0548983	0.146555	0.152905	-0.852161	-0.852161	-0.852161	0.419603	-0.172684	-0.172684	-0.172684
902	2H_609930539	2H	609930539	T	G	0.47651	0.52349	0	0	0	0	0	0	0	0	-1	0	0	0	0	0	1	0.0188526	-0.765927	-0.0796241	0.315094	-0.00372699	-0.0611087	-0.0146905	0.0499954	-0.0982083	-0.274781	-0.00105181	0.199175	0.332887	-0.0102935	0.189869	0.149067	0.356199	0.0548983	0.146555	0.152905	-0.852161	-0.852161	-0.852161	0.419603	-0.172684	-0.172684	-0.172684
903	2H_610379194	2H	610379194	C	G	0.47651	0.52349	0	0	0	0	0	0	0	0	-1	0	0	0	0	0	1	0.0188526	-0.765927	-0.0796241	0.315094	-0.00372699	-0.0611087	-0.0146905	0.0499954	-0.0982083	-0.274781	-0.00105181	0.199175	0.332887	-0.0102935	0.189869	0.149067	0.356199	0.0548983	0.146555	0.152905	-0.852161	-0.852161	-0.852161	0.419603	-0.172684	-0.172684	-0.172684
904	2H_612009579	2H	612009579	C	T	0.47651	0.52349	0	0	0	0	0	0	0	0	-1	0	0	0	0	0	1	0.0188526	-0.765927	-0.0796241	0.315094	-0.00372699	-0.0611087	-0.0146905	0.0499954	-0.0982083	-0.274781	-0.00105181	0.199175	0.332887	-0.0102935	0.189869	0.149067	0.356199	0.0548983	0.146555	0.152905	-0.852161	-0.852161	-0.852161	0.419603	-0.172684	-0.172684	-0.172684
905	2H_612009596	2H	612009596	A	G	0.47651	0.52349	0	0	0	0	0	0	0	0	-1	0	0	0	0	0	1	0.0188526	-0.765927	-0.0796241	0.315094	-0.00372699	-0.0611087	-0.0146905	0.0499954	-0.0982083	-0.274781	-0.00105181	0.199175	0.332887	-0.0102935	0.189869	0.149067	0.356199	0.0548983	0.146555	0.152905	-0.852161	-0.852161	-0.852161	0.419603	-0.172684	-0.172684	-0.172684
906	2H_612549275	2H	612549275	A	G	0.436242	0.563758	0	0	0	0	0	0	0	0	-1	0	0	0	0	0	1	-0.0109123	-0.463299	0.0745236	0.298003	-0.000242368	-0.0546484	0.00371497	0.0477712	-0.163764	-0.311893	0.332162	0.191974	0.283346	0.078241	0.248435	0.141627	0.325662	0.325662	0.325662	0.145805	-0.255202	-0.156738	-0.426434	0.401865	-0.206179	-0.206179	-0.206179
907	2H_613632775	2H	613632775	C	T	0.778523	0.221477	0	0	0	0	0	0	0	0	0	0	0	0	0	0	0	0.190564	-0.744208	0.159639	0.357079	-0.00567725	-0.00567725	-0.00567725	0.057009	0.0312606	-0.124351	-0.109428	0.230473	0.333244	-0.162718	0.131013	0.170049	0.213953	-0.0788362	0.0875359	0.176037	0.0175011	-0.505812	0.255559	0.48217	-0.138975	-0.053396	-0.0759812
908	2H_616730367	2H	616730367	G	A	0.0536913	0.946309	0	0	0	0	0	0	0	0	0	0	0	0	0	0	0	-0.2891	0.579966	-0.0659566	0.594022	-0.0115444	0.135328	-0.0700365	0.097088	0.352509	-0.164702	0.23706	0.397688	-0.133295	0.448453	0.146535	0.285544	-0.0449936	0.547455	0.133719	0.295946	0.142775	-0.00742007	0.251988	0.811437	-0.0877067	0.0150761	0.0260159
909	2H_616730399	2H	616730399	G	A	0.0536913	0.946309	0	0	0	0	0	0	0	0	0	0	0	0	0	0	0	-0.2891	0.579966	-0.0659566	0.594022	-0.0115444	0.135328	-0.0700365	0.097088	0.352509	-0.164702	0.23706	0.397688	-0.133295	0.448453	0.146535	0.285544	-0.0449936	0.547455	0.133719	0.295946	0.142775	-0.00742007	0.251988	0.811437	-0.0877067	0.0150761	0.0260159
910	2H_616919088	2H	616919088	G	T	0.726619	0.273381	0	0	0	0	0	0	0	0	0	0	0	0	0	0	0	-0.112055	-0.594405	0.203332	0.312568	0.00720473	-0.00421252	0.0364531	0.0515757	0.219942	-0.0298211	-0.0593931	0.210143	-0.0794701	-0.374769	0.128064	0.148033	-0.171975	-0.395013	0.0953495	0.153688	0.620348	-6.76009e-05	-0.273301	0.433411	0.0466118	0.0041848	-0.12655
911	2H_618211480	2H	618211480	A	T	0.917241	0.0827586	0	0	0	0	0	0	0	0	0	0	0	0	0	0	0	0.211731	-0.487535	0.082439	0.495747	-0.000516346	-0.0749709	0.0478273	0.0811556	-0.376321	-0.0761684	0.10573	0.32886	0.226593	-0.362402	-0.0387135	0.238729	0.256958	-0.526497	-0.0287461	0.246847	0.0345576	-0.204415	0.0727777	0.673016	-0.0436183	-0.00687446	-0.0100904
912	2H_618952979	2H	618952979	C	T	0.90604	0.0939597	0	0	0	0	0	0	0	0	0	0	0	0	0	0	0	-0.210572	-0.189455	0.163811	0.460716	-0.0156119	-0.0261772	0.0221613	0.0753675	-0.530416	-0.117111	0.198981	0.307111	-0.00599466	-0.267042	0.0848761	0.221574	-0.0471646	-0.383323	0.0897938	0.229446	0.490962	0.352866	0.342031	0.627812	0.0106658	-0.0199697	-0.104719
913	2H_625192763	2H	625192763	C	T	0.7375	0.2625	0	0	0	0	0	0	0	0	0	0	0	0	0	0	0	0.16026	0.149253	0.00840737	0.408137	-0.0311786	0.021065	-0.0480479	0.0641297	0.0517648	0.00184085	-0.27122	0.26391	-0.0872353	0.119643	0.128021	0.194131	-0.151672	0.103157	0.0624784	0.201273	0.312542	0.0928336	0.161811	0.536475	0.161508	0.0126548	0.0137436
914	2H_632692964	2H	632692964	G	C	0.926174	0.0738255	0	0	0	0	0	0	0	0	0	0	0	0	0	0	0	-0.326479	-0.631077	0.150919	0.515008	-0.0217378	-0.145998	0.0269884	0.084011	-0.124245	-0.035101	0.821323	0.342102	0.020722	-0.113192	0.11552	0.248369	0.0598247	-0.000120361	0.279675	0.257297	0.177833	-0.0355972	0.959528	0.701911	-0.299829	-0.299829	-0.299829
915	2H_632693012	2H	632693012	C	T	0.0738255	0.926174	0	0	0	0	0	0	0	0	0	0	0	0	0	0	0	0.326479	0.631077	-0.150919	0.515008	0.0217378	0.145998	-0.0269884	0.084011	0.124245	0.035101	-0.821323	0.342102	-0.020722	0.113192	-0.11552	0.248369	-0.0598247	0.000120361	-0.279675	0.257297	-0.177833	0.0355972	-0.959528	0.701911	0.299829	0.299829	0.299829
916	2H_632848444	2H	632848444	C	G	0.302013	0.697987	0	0	0	0	0	0	0	0	0	0	0	0	0	0	0	0.194394	0.336375	0.213143	0.300034	0.00388283	-0.00796515	-0.00515449	0.0489033	0.0238729	-0.155383	0.000366509	0.199245	-0.0897318	-0.0153794	-0.0408075	0.144602	-0.149685	-0.0267795	-0.0423806	0.149697	1.15578	1.15578	1.15578	0.399208	0.178605	0.178605	0.178605
917	2H_639061725	2H	639061725	A	C	0.510067	0.489933	0	0	0	0	0	0	0	0	0	0	0	0	0	0	0	2.70062	-0.0808016	0.385342	1.94155	0.121719	-0.241844	0.356938	0.316299	1.50031	1.18897	-1.00087	1.28945	1.40064	0.430949	-0.564203	0.933317	1.64192	0.635808	-0.436012	0.966599	-5.5097	-3.26198	-0.682622	2.63061	-0.140903	0.100078	0.841903
918	2H_639061989	2H	639061989	C	G	0.516779	0.483221	0	0	0	0	0	0	0	0	0	0	0	0	0	0	0	0.556067	4.09974	-0.801496	1.48556	0.0494034	0.441126	0.0840722	0.24396	1.9563	1.36082	-0.57929	0.993983	0.0371125	0.0371125	0.0371125	0.716335	-0.0892587	1.78369	0.0479453	0.743183	-0.603155	-2.53689	-3.79208	2.03154	0.566993	0.00865844	-0.129911
919	2H_639062025	2H	639062025	A	G	0.516779	0.483221	0	0	0	0	0	0	0	0	0	0	0	0	0	0	0	0.556067	4.09974	-0.801496	1.48556	0.0494034	0.441126	0.0840722	0.24396	1.9563	1.36082	-0.57929	0.993983	0.0371125	0.0371125	0.0371125	0.716335	-0.0892587	1.78369	0.0479453	0.743183	-0.603155	-2.53689	-3.79208	2.03154	0.566993	0.00865844	-0.129911
920	2H_639289588	2H	639289588	C	T	0.0536913	0.946309	0	0	0	0	0	0	0	0	0	0	0	0	0	0	0	0.7114	1.33057	-0.188096	0.602446	0.0407634	0.0995348	0.09649	0.0985396	0.932923	0.671251	-0.377402	0.398714	0.285048	0.285048	0.285048	0.289676	0.290086	0.290086	0.290086	0.300146	-1.26916	-1.46264	-1.37327	0.817745	0.155464	0.0212986	0.122071
921	2H_639794334	2H	639794334	A	G	0.841727	0.158273	0	0	0	0	0	0	0	0	0	0	0	0	0	0	0	-0.878727	-0.427776	-0.138913	0.455972	-0.039447	-0.0171152	-0.108607	0.075239	-0.364194	0.0988347	-0.224968	0.303195	-0.45402	-0.209322	0.0292822	0.218546	-0.442483	-0.442483	-0.442483	0.226524	-0.291966	-0.0382462	-0.978203	0.622554	0.0211448	-0.0928473	-0.0776577
922	2H_642169012	2H	642169012	C	T	0.149123	0.850877	0	0	0	0	0	0	0	0	0	0	0	0	0	0	0	0.448916	0.448916	0.448916	0.439726	0.0475309	-0.00900454	-0.0473513	0.0739463	0.468596	-0.244124	-0.141679	0.306089	0.0138517	0.174405	-0.356556	0.21169	-0.128756	0.146195	-0.397784	0.218744	1.06296	-0.431287	0.27341	0.620521	0.214466	-0.194376	0.045503
923	2H_642736180	2H	642736180	G	T	0.583893	0.416107	0	0	0	0	0	0	0	0	0	0	0	0	0	0	0	0.43193	0.301062	-0.0315827	0.328709	0.0175924	0.0238926	0.0791017	0.0514063	0.137715	0.0544446	-0.029875	0.201948	0.439704	0.439704	0.439704	0.150531	0.492853	0.492853	0.492853	0.152576	-0.646584	-0.646584	-0.646584	0.428588	-0.156878	-0.156878	-0.156878
924	2H_645396499	2H	645396499	C	T	0.45283	0.54717	0	0	0	0	0	0	0	0	0	0	0	0	0	0	0	-0.592474	-0.462519	-0.0247592	0.37234	-0.0312182	-0.0524007	-0.0529476	0.0556199	-0.0748604	0.0780697	0.0917291	0.243616	-0.435956	-0.435956	-0.435956	0.17387	-0.508237	-0.508237	-0.508237	0.178351	0.0097957	0.505414	1.53045	0.484094	0.195521	0.195521	0.195521
925	2H_645396511	2H	645396511	T	C	0.601562	0.398438	0	0	0	0	0	0	0	0	0	0	0	0	0	0	0	0.483111	0.452845	0.0842098	0.365254	0.0277967	0.0302506	0.0646141	0.0539987	0.0372488	-0.0326366	-0.228095	0.224273	0.416362	0.416362	0.416362	0.166621	0.434193	0.434193	0.434193	0.168577	-0.433979	-0.433979	-0.433979	0.471612	-0.141789	0.0184824	-0.0933487
926	2H_645957936	2H	645957936	A	G	0.456376	0.543624	0	0	0	0	0	0	0	0	0	0	0	0	0	0	0	-0.0927554	-0.225013	-0.0185992	0.313861	-0.00123582	-0.0569969	-0.0423035	0.0490039	0.114932	0.0361026	-0.136088	0.201147	-0.252703	-0.252703	-0.252703	0.147146	-0.295483	-0.295483	-0.295483	0.150282	0.517921	0.231383	1.34277	0.411565	0.168906	0.168906	0.168906
927	2H_645968282	2H	645968282	T	A	0.947368	0.0526316	0	0	0	0	0	0	0	0	0	0	0	0	0	0	0	0.857758	-0.753386	-1.06121	0.850997	0.0100777	0.0391261	-0.175651	0.144784	0.552918	-0.116319	0.583229	0.576868	0.297055	-0.491536	-0.365536	0.418543	0.234428	-0.682188	-0.476561	0.432232	-0.181772	-1.73802	-1.72389	1.19128	0.284848	0.0206835	0.256184
928	2H_647258179	2H	647258179	A	G	0.463087	0.536913	0	0	0	0	0	0	0	0	0	0	0	0	0	0	0	-0.395508	-0.319486	-0.0452435	0.31505	-0.0152921	-0.0541632	-0.039787	0.0492192	-0.162671	-0.00790506	-0.0523955	0.19666	-0.384414	-0.384414	-0.384414	0.146596	-0.441724	-0.441724	-0.441724	0.149527	0.272024	0.201189	1.49533	0.413116	0.142661	0.142661	0.142661
929	2H_647829148	2H	647829148	T	C	0.469799	0.530201	0	0	0	0	0	1	0	0	0	0	0	0	0	0	1	-0.369937	-0.420532	0.0062712	0.313967	-0.0185761	-0.0688844	-0.0326544	0.0489635	-0.123043	0.0128733	-0.0497448	0.197266	-0.374757	-0.374757	-0.374757	0.145887	-0.427113	-0.427113	-0.427113	0.149105	0.342953	0.219371	1.65877	0.41088	0.143068	0.143068	0.143068
930	2H_649520050	2H	649520050	C	A	0.510204	0.489796	0	0	0	0	0	0	0	0	0	0	0	0	0	0	0	-0.427801	-0.309243	0.0632274	0.330422	-0.0176023	-0.0374244	-0.0240212	0.0508582	-0.332342	-0.103865	-0.0189242	0.200931	-0.387824	-0.387824	-0.387824	0.1503	-0.464496	-0.464496	-0.464496	0.153067	0.574584	-0.123165	1.3756	0.42777	0.0906508	-0.000730658	0.0669701
931	2H_649557855	2H	649557855	T	C	0.577181	0.422819	0	0	0	0	0	0	0	0	0	0	0	0	0	0	0	-0.236861	-0.0548953	0.334804	0.34188	-0.0113221	-0.101698	0.059204	0.049445	-0.436549	-0.0976464	-0.136264	0.197755	-0.318618	-0.244967	-0.0435085	0.158816	-0.374473	-0.374473	-0.374473	0.160484	0.521669	-0.426231	1.26992	0.43558	0.100959	0.0378017	0.0743131
932	2H_649557998	2H	649557998	T	A	0.578231	0.421769	0	0	0	0	0	0	0	0	0	0	0	0	0	0	0	-0.193125	-0.0766994	0.353459	0.347159	-0.0132208	-0.110768	0.0590372	0.049335	-0.41469	-0.0765812	-0.117634	0.200214	-0.300356	-0.249143	-0.0569732	0.161207	-0.372105	-0.372105	-0.372105	0.162634	0.557283	-0.395021	1.40246	0.435298	0.10046	0.0266229	0.0785483
933	2H_649970608	2H	649970608	G	A	0.865385	0.134615	0	0	0	0	0	0	0	0	0	0	0	0	0	0	0	-1.64454	-1.64454	-1.64454	0.738413	-0.0283963	-0.169314	-0.127956	0.125645	-0.889914	0.121046	0.992906	0.501131	-0.841713	-0.841713	-0.841713	0.350388	-0.909105	-0.909105	-0.909105	0.354097	0.168885	-0.782758	1.38743	1.06594	-0.180076	-0.14549	-0.116419
934	2H_649970622	2H	649970622	C	T	0.822115	0.177885	0	0	0	0	0	0	0	0	0	0	0	0	0	0	0	-0.938522	-0.524768	0.41402	0.749049	-0.0499672	-0.116452	-0.0437851	0.12424	-0.416005	-0.594245	0.231419	0.483449	-0.852937	-0.852937	-0.852937	0.343584	-0.753313	-0.429705	0.00216302	0.346982	1.39994	-0.966847	1.87021	1.04698	0.367048	0.0680473	0.209587
935	2H_649977579	2H	649977579	G	A	0.0675676	0.932432	0	0	0	0	0	0	0	0	0	0	0	0	0	0	0	-0.874125	0.390982	-0.132538	0.558108	-0.0294486	0.0660142	0.0918191	0.0900135	-0.176564	0.214641	-0.671509	0.361448	-0.285797	0.0937121	0.00761333	0.268001	-0.319152	0.0452381	0.0500059	0.277591	-0.850597	-0.540491	-0.751565	0.755262	-0.173982	0.0547056	-0.136774
936	2H_649977589	2H	649977589	C	T	0.945946	0.0540541	0	0	0	0	0	0	0	0	0	0	0	0	0	0	0	0.576473	-0.453903	0.0716397	0.62274	0.00539018	-0.0641007	-0.092426	0.100198	-0.0300643	-0.254983	0.781562	0.401675	0.164463	-0.0470662	0.0199361	0.298728	0.117354	0.0330786	-0.00110877	0.309478	0.353184	0.591366	1.20471	0.840703	0.177158	-0.0772668	0.102718
937	2H_651372029	2H	651372029	G	A	0.493151	0.506849	0	0	0	0	0	0	0	0	0	0	0	0	0	0	0	-0.481485	-0.316873	0.0171204	0.351754	-0.0248209	-0.0354895	-0.0577585	0.053293	-0.464643	-0.464643	-0.464643	0.198991	-0.42464	-0.42464	-0.42464	0.15591	-0.51904	-0.51904	-0.51904	0.156686	0.477836	-0.0585984	1.53661	0.446683	0.0826989	0.00546421	0.0880987
938	2H_653534377	2H	653534377	G	C	0.496644	0.503356	0	0	0	0	0	0	0	0	0	0	0	0	0	0	0	-0.51535	-0.369405	-0.000119818	0.342012	-0.0209587	-0.0673287	-0.0442619	0.0518969	-0.458057	-0.458057	-0.458057	0.196076	-0.455992	-0.455992	-0.455992	0.152429	-0.54415	-0.54415	-0.54415	0.153283	0.47754	-0.052131	1.44612	0.438692	0.0830038	-0.00273166	0.0600697
939	2H_655480677	2H	655480677	A	T	0.681481	0.318519	0	0	0	0	0	0	0	0	0	0	0	0	0	0	0	0.258617	0.267941	-0.498025	0.347789	0.0186638	0.10086	-0.0805205	0.0541998	-0.312599	-0.312599	-0.312599	0.211365	0.156953	0.161789	-0.279012	0.164878	0.0593018	0.175081	-0.298894	0.168472	-0.0411254	-0.166572	-0.447295	0.455196	-0.014348	-0.0962728	0.0248372
940	2H_655480678	2H	655480678	G	C	0.362963	0.637037	0	0	0	0	0	0	0	0	0	0	0	0	0	0	0	0.23619	0.0352209	-0.365398	0.353343	0.0185528	0.0494991	-0.0277957	0.0538138	-0.0509034	0.0726736	-0.606144	0.205075	0.0995472	-0.00749833	-0.19527	0.166288	0.0297769	0.136741	-0.215648	0.168644	-0.636783	0.182596	-0.202472	0.457463	-0.13292	-0.0339229	-0.0489363
941	2H_656434573	2H	656434573	C	T	0.68595	0.31405	0	0	0	0	0	0	0	0	0	0	0	0	0	0	0	0.0261322	0.276861	0.0254858	0.409333	0.00891591	-0.018599	0.0768356	0.0620354	0.104469	-0.0328498	-0.442264	0.226061	0.204226	0.204226	0.204226	0.183134	0.188542	0.386594	0.123624	0.186117	-0.498131	-0.0317357	-0.877165	0.530582	-0.1029	-0.108023	-0.11323
942	2H_656434575	2H	656434575	G	A	0.445205	0.554795	0	0	0	0	0	0	0	0	0	0	0	0	0	0	0	0.164769	-0.12052	0.0184037	0.340002	-0.00679402	0.0116719	-0.0574218	0.0524298	-0.162476	0.0303526	0.270666	0.193807	-0.186091	-0.186091	-0.186091	0.155226	-0.212226	-0.317024	-0.135505	0.159389	0.652806	0.652806	0.652806	0.440767	0.14676	0.0570675	0.0925537
943	2H_658838659	2H	658838659	C	G	0.452703	0.547297	0	0	0	0	0	0	0	0	0	0	0	0	0	0	0	0.15764	-0.131453	0.0569723	0.335991	-0.00820629	-0.000500366	-0.0557406	0.0518853	-0.212733	0.00676823	0.270312	0.193311	-0.187	-0.187	-0.187	0.153871	-0.211786	-0.322808	-0.135669	0.157532	0.69258	0.69258	0.69258	0.435557	0.149255	0.0515237	0.088455
944	2H_659585752	2H	659585752	G	A	0.456376	0.543624	0	0	0	0	0	0	0	0	0	0	0	0	0	0	0	0.12303	-0.0697102	-0.0304063	0.334883	-0.00702201	-0.00832488	-0.071613	0.0518248	-0.231995	-0.00710541	0.197687	0.194617	-0.2144	-0.2144	-0.2144	0.153483	-0.238351	-0.28316	-0.146726	0.157399	0.752459	0.752459	0.752459	0.432	0.158536	0.0570848	0.0849027
945	2H_659970805	2H	659970805	G	C	0.452055	0.547945	0	0	0	0	0	0	0	0	0	0	0	0	0	0	0	0.132056	-0.128033	-0.0985208	0.338026	-0.00476604	-0.00516815	-0.0735124	0.052421	-0.182177	0.0187376	0.193895	0.196398	-0.218351	-0.218351	-0.218351	0.155111	-0.241583	-0.296438	-0.157429	0.159867	0.7142	0.7142	0.7142	0.437605	0.159448	0.063083	0.0887934
946	2H_660493106	2H	660493106	T	A	0.452703	0.547297	0	0	0	0	0	0	0	0	0	0	0	0	0	0	0	0.138892	-0.0673015	-0.0344118	0.337428	-0.0053199	-0.000337595	-0.0687862	0.0521295	-0.175545	0.00788833	0.199292	0.194084	-0.212291	-0.212291	-0.212291	0.154508	-0.24134	-0.279768	-0.145881	0.158527	0.718475	0.718475	0.718475	0.435109	0.156967	0.055753	0.0832309
947	2H_661239946	2H	661239946	G	A	0.456376	0.543624	0	0	0	0	0	0	0	0	0	0	0	0	0	0	0	0.12303	-0.0697102	-0.0304063	0.334883	-0.00702201	-0.00832488	-0.071613	0.0518248	-0.231995	-0.00710541	0.197687	0.194617	-0.2144	-0.2144	-0.2144	0.153483	-0.238351	-0.28316	-0.146726	0.157399	0.752459	0.752459	0.752459	0.432	0.158536	0.0570848	0.0849027
948	2H_661532709	2H	661532709	G	C	0.456376	0.543624	0	0	0	0	0	0	0	0	0	0	0	0	0	0	0	0.12303	-0.0697102	-0.0304063	0.334883	-0.00702201	-0.00832488	-0.071613	0.0518248	-0.231995	-0.00710541	0.197687	0.194617	-0.2144	-0.2144	-0.2144	0.153483	-0.238351	-0.28316	-0.146726	0.157399	0.752459	0.752459	0.752459	0.432	0.158536	0.0570848	0.0849027
949	2H_661572670	2H	661572670	A	G	0.456376	0.543624	0	0	0	0	0	0	0	0	0	0	0	0	0	0	0	0.12303	-0.0697102	-0.0304063	0.334883	-0.00702201	-0.00832488	-0.071613	0.0518248	-0.231995	-0.00710541	0.197687	0.194617	-0.2144	-0.2144	-0.2144	0.153483	-0.238351	-0.28316	-0.146726	0.157399	0.752459	0.752459	0.752459	0.432	0.158536	0.0570848	0.0849027
950	2H_661572707	2H	661572707	T	A	0.456376	0.543624	0	0	0	0	0	0	0	0	0	0	0	0	0	0	0	0.12303	-0.0697102	-0.0304063	0.334883	-0.00702201	-0.00832488	-0.071613	0.0518248	-0.231995	-0.00710541	0.197687	0.194617	-0.2144	-0.2144	-0.2144	0.153483	-0.238351	-0.28316	-0.146726	0.157399	0.752459	0.752459	0.752459	0.432	0.158536	0.0570848	0.0849027
951	2H_662055702	2H	662055702	C	T	0.456376	0.543624	0	0	0	0	0	0	0	0	0	0	0	0	0	0	0	0.12303	-0.0697102	-0.0304063	0.334883	-0.00702201	-0.00832488	-0.071613	0.0518248	-0.231995	-0.00710541	0.197687	0.194617	-0.2144	-0.2144	-0.2144	0.153483	-0.238351	-0.28316	-0.146726	0.157399	0.752459	0.752459	0.752459	0.432	0.158536	0.0570848	0.0849027
952	2H_662055988	2H	662055988	A	G	0.456376	0.543624	0	0	0	0	0	0	0	0	0	0	0	0	0	0	0	0.12303	-0.0697102	-0.0304063	0.334883	-0.00702201	-0.00832488	-0.071613	0.0518248	-0.231995	-0.00710541	0.197687	0.194617	-0.2144	-0.2144	-0.2144	0.153483	-0.238351	-0.28316	-0.146726	0.157399	0.752459	0.752459	0.752459	0.432	0.158536	0.0570848	0.0849027
953	2H_663701780	2H	663701780	C	T	0.463768	0.536232	0	0	0	0	0	0	0	0	0	0	0	0	0	0	0	-0.0589939	-0.318697	0.0978691	0.356565	-0.0112774	-0.0485013	-0.0561833	0.0544864	-0.292862	0.00797979	0.16085	0.20525	-0.344138	-0.344138	-0.344138	0.160119	-0.356505	-0.356505	-0.356505	0.163843	0.920267	0.920267	0.920267	0.458563	0.166019	0.0712734	0.0814464
954	2H_664226078	2H	664226078	C	T	0.489933	0.510067	0	0	0	0	0	0	0	0	0	0	0	0	0	0	0	-0.00178425	0.0444407	-0.172983	0.312033	-0.0070767	0.013323	-0.100712	0.0490665	-0.0955217	-0.0723191	0.216125	0.19214	-0.169896	-0.307823	-0.10077	0.146296	-0.192756	-0.229623	-0.124617	0.150611	0.547138	0.355666	0.674892	0.413988	0.0868183	0.0787388	0.0118385
955	2H_664226102	2H	664226102	C	A	0.489796	0.510204	0	0	0	0	0	0	0	0	0	0	0	0	0	0	0	0.0341578	-0.00709515	-0.111918	0.315239	-0.0078082	0.0236768	-0.0857585	0.0493132	-0.0883537	-0.0532657	0.286191	0.190974	-0.134755	-0.32775	-0.0900375	0.147292	-0.169157	-0.246571	-0.11624	0.151535	0.465181	0.34475	0.714087	0.419094	0.0751248	0.0653257	0.014995
956	2H_671088072	2H	671088072	C	A	0.0536913	0.946309	0	0	0	0	0	0	0	-1	0	0	0	0	0	0	1	0.424984	1.69979	-0.911942	0.757002	0.0262975	0.240425	-0.156827	0.109611	0.894812	0.150174	0.232822	0.44417	0.403128	0.486337	-0.0581232	0.358516	0.36783	0.224523	-0.0876519	0.364976	-0.381231	0.778347	-2.44378	0.95796	-0.301967	-0.301967	-0.301967
957	2H_671999585	2H	671999585	G	C	0.637584	0.362416	0	0	0	0	0	0	0	0	0	0	0	0	0	0	0	-0.467247	0.13934	-0.10063	0.309404	-0.025208	-0.00661501	-0.060937	0.0494352	-0.223721	-0.125165	0.271182	0.195804	-0.371636	-0.371636	-0.371636	0.147028	-0.33362	-0.0548322	-0.0607686	0.151959	0.268722	-0.0822813	-0.0290706	0.417266	0.113366	0.0851239	-0.019421
958	2H_673153525	2H	673153525	T	C	0.33557	0.66443	0	0	0	0	0	0	0	0	0	0	0	0	0	0	0	0.176177	-0.396266	0.113719	0.308275	0.0201151	-0.0943855	0.0586237	0.0492191	0.183122	0.0407626	-0.0086335	0.198756	0.235666	0.170532	0.0483974	0.146989	0.264428	0.0850755	0.0584782	0.151899	-0.383605	-0.339498	-0.432428	0.415513	-0.136122	-0.126052	-0.0189881
959	2H_673153568	2H	673153568	A	G	0.355705	0.644295	0	0	0	0	0	0	0	0	0	0	0	0	0	0	0	0.322685	-0.212058	0.090526	0.301733	0.0278735	-0.075304	0.0640396	0.0483332	0.252656	0.0969481	-0.0398152	0.194615	0.298312	0.204842	0.0459338	0.14357	0.318254	0.121039	0.0509637	0.1485	-0.29246	-0.315771	-0.410729	0.407286	-0.126563	-0.124998	-0.00644972
960	2H_673992763	2H	673992763	G	T	0.729927	0.270073	0	0	0	0	0	0	0	0	0	0	0	0	0	0	0	0.214882	0.50616	-0.270044	0.346716	0.00752683	0.12107	0.00434148	0.0536701	-0.0881924	-0.0232185	0.0997354	0.223038	0.359382	0.359382	0.359382	0.164495	0.331005	0.331005	0.331005	0.169785	-0.402982	-0.402982	-0.402982	0.45915	-0.180941	-0.0514754	-0.0944886
961	2H_676941560	2H	676941560	G	A	0.127517	0.872483	0	0	0	0	0	0	0	0	0	0	0	0	0	0	0	0.249217	0.193391	0.0432958	0.503368	0.0167489	0.117717	0.0837051	0.0739785	0.310791	-0.0789876	0.0842794	0.301768	0.221539	0.00470998	0.209792	0.236586	0.270286	-0.119405	0.235679	0.240363	-0.641041	-0.465337	-1.4937	0.635961	0.0182192	0.0654327	-0.139437
962	2H_677133368	2H	677133368	C	T	0.778523	0.221477	0	0	0	0	0	0	1	1	1	0	0	0	0	0	3	-0.476703	0.218003	0.111272	0.345448	-0.0199811	-0.0401079	-0.0114332	0.0554966	-0.214379	-0.141923	-0.18149	0.224802	-0.514005	-0.21104	0.011634	0.163821	-0.539878	-0.215093	0.0369268	0.169262	-0.266559	0.10277	0.119263	0.467115	0.345598	0.197549	0.00508519
963	2H_677251322	2H	677251322	T	C	0.863248	0.136752	0	0	0	0	0	0	0	1	1	0	0	0	0	0	2	-1.00021	0.577659	0.0959489	0.478288	-0.0495014	-0.0709516	-0.0375284	0.074884	-0.569692	-0.00676734	-0.199053	0.30163	-0.741929	0.129489	-0.00950528	0.226947	-0.839937	0.119331	-0.00378874	0.23571	-0.708117	0.145868	0.494003	0.636847	0.430475	0.149486	0.0921641
964	2H_679425817	2H	679425817	C	T	0.939189	0.0608108	0	-1	0	0	0	0	0	0	0	0	0	0	0	0	1	-0.612509	-1.80257	0.135902	0.829848	-0.0550802	-0.423142	0.0163282	0.0965192	-0.520483	-0.0211468	-0.986277	0.472111	-0.223352	-0.575112	-0.126714	0.390917	-0.402417	-0.352304	-0.127539	0.385423	-0.475845	-0.846864	1.79401	1.0279	0.00458724	-0.0519335	0.211549
965	2H_679676681	2H	679676681	T	A	0.665414	0.334586	0	0	0	0	0	0	0	0	1	0	0	0	0	0	1	0.184537	0.304413	0.085913	0.336584	0.00675256	-0.0286307	0.0299883	0.0540768	-0.147397	-0.236866	0.103417	0.210996	-0.0361109	-0.0949677	-0.0136748	0.161442	-0.0255354	-0.11781	0.00314398	0.16801	-0.6248	-0.141148	-0.651248	0.446798	0.21856	0.214776	-0.010477
966	2H_679676695	2H	679676695	C	T	0.932331	0.0676692	0	-1	0	0	0	0	0	-1	-1	0	0	0	0	0	3	-1.43748	-2.67427	0.289564	0.798067	-0.0762105	-0.456137	0.0614072	0.0955656	-1.2317	-1.2317	-1.2317	0.428479	-0.500977	-0.558037	-0.0228684	0.385811	-0.602378	-0.274386	0.0224406	0.391825	-0.860389	-0.28488	2.00949	1.03226	0.0329494	-0.102242	0.0917438
967	2H_680107471	2H	680107471	G	A	0.610738	0.389262	0	0	0	0	0	0	0	0	1	0	0	0	0	0	1	0.214841	0.255981	0.0718276	0.306548	0.00631997	-0.0104809	0.0235274	0.0489193	0.0264084	-0.162913	0.0468176	0.19673	-0.0109625	-0.136042	-0.0371988	0.146516	-0.0254349	-0.153858	-0.0203482	0.151123	-0.508309	-0.150922	-0.358492	0.41187	0.197497	0.193257	-0.000311684
968	2H_680441285	2H	680441285	C	T	0.610738	0.389262	0	0	0	0	0	0	0	0	1	0	0	0	0	0	1	0.214841	0.255981	0.0718276	0.306548	0.00631997	-0.0104809	0.0235274	0.0489193	0.0264084	-0.162913	0.0468176	0.19673	-0.0109625	-0.136042	-0.0371988	0.146516	-0.0254349	-0.153858	-0.0203482	0.151123	-0.508309	-0.150922	-0.358492	0.41187	0.197497	0.193257	-0.000311684
969	2H_680982970	2H	680982970	T	C	0.629032	0.370968	0	0	0	0	0	0	0	1	1	0	0	0	0	0	2	-0.0408357	0.237204	0.113977	0.328393	-0.00439481	-0.0139686	0.0354217	0.0520897	-0.0646996	-0.0602478	0.231874	0.209897	-0.210995	-0.22457	-0.0511912	0.157388	-0.187609	-0.293513	-0.0284231	0.160954	-0.595404	-0.0248312	-0.0946008	0.412309	0.237483	0.220756	0.00687628
970	2H_681044410	2H	681044410	T	C	0.483221	0.516779	0	0	0	0	0	0	0	0	0	0	0	0	0	0	0	0.035569	0.0861329	-0.116264	0.286602	0.00310991	0.086296	-0.0314376	0.0458613	0.166227	0.199971	-0.1216	0.186163	0.082117	0.177595	0.0572515	0.137005	0.0844058	0.174182	0.0264857	0.14161	0.648423	0.296429	0.205835	0.386272	-0.129691	-0.129691	-0.129691
971	2H_681051840	2H	681051840	G	T	0.661765	0.338235	0	0	0	0	0	0	0	1	1	0	0	0	0	0	2	-0.00179584	0.266069	0.126011	0.32363	-0.0072042	-0.0165254	0.0458189	0.0527015	-0.0521047	-0.0676145	0.22183	0.211385	-0.184481	-0.215977	-0.0560745	0.152834	-0.166967	-0.27506	-0.0288784	0.156704	-0.475149	-0.108392	-0.0420422	0.428695	0.241065	0.22563	0.00126813
972	2H_682241583	2H	682241583	T	A	0.0872483	0.912752	0	0	0	0	0	0	0	0	1	0	0	0	0	0	1	0.473382	0.393424	-0.0848946	0.620167	0.0287008	0.0287008	0.0287008	0.0849181	0.0074011	-0.233072	0.55197	0.378876	0.256935	0.251214	0.175899	0.290411	0.247572	0.0419188	0.212869	0.295172	-0.127277	0.601588	-1.27001	0.786076	-0.0151125	0.053082	-0.260736
973	2H_682572363	2H	682572363	C	G	0.0869565	0.913043	0	1	0	0	0	0	0	0	0	0	0	0	0	0	1	0.251362	1.05156	0.0808262	0.672124	0.0351793	0.355962	0.00283363	0.0846604	-0.180817	-0.272399	0.860745	0.409514	0.28076	0.707352	0.175692	0.314681	0.282354	0.486342	0.212178	0.321955	-0.105681	1.09052	-1.35495	0.811762	-0.0747346	-0.00430033	-0.174933
974	2H_682653206	2H	682653206	C	T	0.463087	0.536913	0	0	0	0	0	0	0	0	0	0	0	0	0	0	0	-0.26095	0.0207506	-0.21015	0.288591	-0.00887279	0.120048	-0.050493	0.0460511	0.119315	0.166618	0.105972	0.187627	-0.0511901	0.216314	0.0154943	0.138	-0.0397436	0.186271	0.0458561	0.142679	0.480722	0.443664	0.257878	0.389463	-0.148621	-0.148621	-0.148621
975	2H_682669818	2H	682669818	G	A	0.929688	0.0703125	0	-1	0	0	0	0	0	0	0	0	0	0	0	0	1	-0.187583	-1.6912	0.216663	0.804709	-0.0547566	-0.432516	0.0312222	0.0898789	-0.101772	0.00563183	-1.06112	0.497778	-0.24678	-0.591886	-0.175508	0.379487	-0.246034	-0.484036	-0.207217	0.378265	1.01813	-0.880676	2.57075	0.939544	0.178765	-0.0673025	0.258886
976	2H_682773082	2H	682773082	G	T	0.605442	0.394558	0	0	0	0	0	0	0	0	0	0	0	0	0	0	0	0.357108	0.165495	0.227679	0.310986	0.0112087	-0.0447258	0.0768523	0.0494212	-0.060452	-0.229079	0.240869	0.197298	0.114762	-0.161841	-0.0218387	0.147862	0.112021	-0.18982	0.00870349	0.152189	-0.489179	-0.221606	-0.312643	0.418884	0.143845	0.143845	0.143845
977	2H_682930176	2H	682930176	T	A	0.926174	0.0738255	0	-1	0	0	0	0	0	0	0	0	0	0	0	0	1	-0.315606	-1.35559	0.0296363	0.68822	-0.0416288	-0.397472	0.00386776	0.0874576	-0.0513183	-0.0513183	-0.0513183	0.422399	-0.193935	-0.609406	-0.121105	0.324076	-0.176205	-0.248088	-0.123657	0.32934	-0.177073	-1.20909	1.04693	0.876436	0.0273507	-0.0398544	0.185855
978	2H_683597637	2H	683597637	C	G	0.210526	0.789474	0	0	0	0	0	0	0	0	0	0	0	0	0	0	0	-0.561845	-0.351716	-0.160602	0.402434	-0.0241491	0.088931	-0.0351455	0.0643072	-0.174869	0.444174	-0.244116	0.26084	-0.367207	0.00303996	0.000222016	0.190542	-0.356606	0.0718963	0.0103985	0.199096	0.440133	0.429922	0.956524	0.558252	-0.011132	-0.0980021	-0.0070287
979	2H_683736486	2H	683736486	C	G	0.608108	0.391892	0	0	0	0	0	0	0	0	0	0	0	0	0	0	0	0.35681	0.197497	0.263068	0.306009	0.00761868	-0.0543571	0.0593234	0.0488485	-0.0984591	-0.234042	0.139605	0.195277	0.118181	-0.150466	0.00451824	0.146065	0.105349	-0.191156	-0.0281191	0.150372	-0.521104	-0.259718	-0.450965	0.413078	0.150855	0.150855	0.150855
980	2H_683737253	2H	683737253	C	T	0.926174	0.0738255	0	-1	0	0	0	0	0	0	0	0	0	0	0	0	1	-0.315606	-1.35559	0.0296363	0.68822	-0.0416288	-0.397472	0.00386776	0.0874576	-0.0513183	-0.0513183	-0.0513183	0.422399	-0.193935	-0.609406	-0.121105	0.324076	-0.176205	-0.248088	-0.123657	0.32934	-0.177073	-1.20909	1.04693	0.876436	0.0273507	-0.0398544	0.185855
981	2H_684080638	2H	684080638	G	A	0.389262	0.610738	0	0	0	0	0	0	0	0	0	0	0	0	0	0	0	-0.33368	-0.227976	-0.217791	0.305941	-0.00844229	0.058726	-0.0483834	0.0490149	0.109486	0.238267	-0.0843452	0.196958	-0.097524	0.130871	0.00601449	0.146242	-0.0837801	0.168087	0.036422	0.150703	0.472031	0.269524	0.460401	0.411531	-0.159155	-0.159155	-0.159155
982	2H_685486571	2H	685486571	G	A	0.877551	0.122449	0	-1	0	0	0	0	0	0	-1	0	0	0	0	0	2	-0.118574	-0.118574	-0.118574	0.511167	-0.00923145	-0.293627	0.00427985	0.0710435	0.0552225	-0.129346	0.00621961	0.317162	0.0164315	-0.359901	-0.262865	0.244295	0.280272	-0.263207	-0.0778	0.253477	-0.224211	-1.47607	-0.244687	0.679223	-0.124024	-0.165838	0.0388535
983	2H_685486589	2H	685486589	T	G	0.877551	0.122449	0	-1	0	0	0	0	0	0	-1	0	0	0	0	0	2	-0.118574	-0.118574	-0.118574	0.511167	-0.00923145	-0.293627	0.00427985	0.0710435	0.0552225	-0.129346	0.00621961	0.317162	0.0164315	-0.359901	-0.262865	0.244295	0.280272	-0.263207	-0.0778	0.253477	-0.224211	-1.47607	-0.244687	0.679223	-0.124024	-0.165838	0.0388535
984	2H_685782729	2H	685782729	A	T	0.872483	0.127517	0	0	0	0	0	0	0	0	-1	0	0	0	0	0	1	-0.0106342	-0.0106342	-0.0106342	0.489829	0.00888939	-0.242241	0.0288185	0.0703133	0.339969	-0.0681058	-0.0053846	0.311513	0.0433059	-0.257085	-0.206662	0.234581	0.258124	-0.214511	-0.052853	0.242217	-0.36803	-1.33136	-0.340243	0.651742	-0.115696	-0.155852	0.0379441
985	2H_685911713	2H	685911713	A	T	0.697987	0.302013	0	0	0	0	0	0	0	1	1	0	0	0	0	0	2	-0.199567	0.367296	0.150272	0.309534	-0.0177521	0.0159346	0.024764	0.0500348	-0.125545	0.0141449	0.0483919	0.203489	-0.317933	-0.202383	-0.0388107	0.147808	-0.334457	-0.334457	-0.334457	0.152634	-0.505484	-0.120668	0.0308831	0.419676	0.285828	0.233678	0.0389211
986	2H_687238117	2H	687238117	C	G	0.92953	0.0704698	0	0	0	0	0	0	0	0	0	0	0	0	0	0	0	-0.439714	0.0125283	-0.905388	0.827979	0.0361907	0.0941793	0.00703002	0.132446	0.0199612	0.379814	-0.749164	0.533832	-0.243634	-0.49155	-0.307141	0.396228	-0.350917	-0.398825	-0.237794	0.409519	-1.17382	-1.17382	-1.17382	1.10645	-0.124635	-0.164444	-0.283825
987	2H_687238213	2H	687238213	C	T	0.928082	0.0719178	0	0	0	0	0	0	0	0	0	0	0	0	0	0	0	-0.417657	-0.015957	-0.867124	0.831348	0.0343276	0.0905244	0.0109232	0.131928	0.0360651	0.371704	-0.673595	0.530402	-0.240204	-0.531407	-0.295526	0.39675	-0.328632	-0.451417	-0.227768	0.409765	-1.16412	-1.16412	-1.16412	1.10412	-0.13078	-0.163375	-0.277564
988	2H_687293981	2H	687293981	A	G	0.691275	0.308725	0	0	0	0	0	0	0	1	1	0	0	0	0	0	2	-0.247789	0.536643	0.140508	0.307576	-0.0157523	0.0403198	0.0134145	0.0497227	-0.135102	0.0371992	0.0533364	0.202517	-0.321526	-0.141707	-0.0421051	0.147301	-0.341031	-0.341031	-0.341031	0.152092	-0.507847	-0.114386	-0.00223933	0.417761	0.27321	0.227692	0.0397249
989	2H_687347623	2H	687347623	A	G	0.691275	0.308725	0	0	0	0	0	0	0	1	1	0	0	0	0	0	2	-0.247789	0.536643	0.140508	0.307576	-0.0157523	0.0403198	0.0134145	0.0497227	-0.135102	0.0371992	0.0533364	0.202517	-0.321526	-0.141707	-0.0421051	0.147301	-0.341031	-0.341031	-0.341031	0.152092	-0.507847	-0.114386	-0.00223933	0.417761	0.27321	0.227692	0.0397249
990	2H_687351505	2H	687351505	G	A	0.691275	0.308725	0	0	0	0	0	0	0	1	1	0	0	0	0	0	2	-0.247789	0.536643	0.140508	0.307576	-0.0157523	0.0403198	0.0134145	0.0497227	-0.135102	0.0371992	0.0533364	0.202517	-0.321526	-0.141707	-0.0421051	0.147301	-0.341031	-0.341031	-0.341031	0.152092	-0.507847	-0.114386	-0.00223933	0.417761	0.27321	0.227692	0.0397249
991	2H_687997423	2H	687997423	C	A	0.691275	0.308725	0	0	0	0	0	0	0	0	1	0	0	0	0	0	1	-0.299948	0.507791	0.139419	0.307585	-0.0208197	0.0178847	0.0227186	0.0497836	-0.122985	0.0809403	0.0169258	0.202489	-0.342552	-0.153728	-0.0303887	0.147177	-0.344744	-0.187947	-0.0773794	0.15224	-0.514757	-0.236115	-0.0872195	0.417612	0.269595	0.220327	0.0307785
992	2H_688002977	2H	688002977	T	C	0.691275	0.308725	0	0	0	0	0	0	0	0	1	0	0	0	0	0	1	-0.299948	0.507791	0.139419	0.307585	-0.0208197	0.0178847	0.0227186	0.0497836	-0.122985	0.0809403	0.0169258	0.202489	-0.342552	-0.153728	-0.0303887	0.147177	-0.344744	-0.187947	-0.0773794	0.15224	-0.514757	-0.236115	-0.0872195	0.417612	0.269595	0.220327	0.0307785
993	2H_688553911	2H	688553911	G	A	0.664234	0.335766	0	0	0	0	0	0	0	0	1	0	0	0	0	0	1	-0.311138	0.410702	0.0746527	0.32171	-0.0204488	0.0163596	0.0176737	0.0523746	-0.076029	0.0138923	0.0450882	0.205138	-0.35599	-0.35599	-0.35599	0.153806	-0.335699	-0.335699	-0.335699	0.15893	-0.463793	-0.177639	-0.0328138	0.431537	0.246834	0.206472	0.0119936
994	2H_688554027	2H	688554027	C	T	0.695946	0.304054	0	0	0	0	0	0	0	0	1	0	0	0	0	0	1	-0.293611	0.515328	0.138347	0.31233	-0.0197956	0.0247409	0.0278699	0.0504123	-0.122945	0.0973375	0.00963869	0.205251	-0.32733	-0.136722	-0.0373282	0.149238	-0.352706	-0.160383	-0.081669	0.154288	-0.57825	-0.30257	-0.0693666	0.422884	0.269941	0.206161	0.0305234
995	2H_688554051	2H	688554051	C	A	0.918919	0.0810811	0	0	0	0	0	0	0	0	0	0	0	0	0	0	0	-0.236695	-0.974491	-0.401305	0.494033	-0.00463549	-0.0228303	-0.0556813	0.0810575	0.243596	-0.496206	0.343206	0.330316	-0.109666	-0.305022	-0.30401	0.237718	0.00936705	-0.457494	-0.12684	0.246445	0.511274	0.599605	0.49719	0.674689	-0.192201	-0.136113	-0.094186
996	2H_688594945	2H	688594945	A	G	0.610738	0.389262	0	0	0	0	0	0	0	0	0	0	0	0	0	0	0	-0.34965	0.112743	-0.0184281	0.290929	-0.0204425	0.00881922	0.00125425	0.0470389	-0.0246616	-0.0914026	0.12703	0.191042	-0.339718	-0.339718	-0.339718	0.13834	-0.301498	-0.301498	-0.301498	0.143148	-0.289003	-0.00933437	0.0924272	0.394823	0.169099	0.169099	0.169099
997	2H_688594955	2H	688594955	G	A	0.919463	0.0805369	0	0	0	0	0	0	0	0	0	0	0	0	0	0	0	-0.233579	-0.974957	-0.402164	0.492251	-0.00436314	-0.0212906	-0.0545249	0.0808552	0.244096	-0.492281	0.340806	0.329233	-0.104461	-0.300289	-0.305353	0.237362	0.00944414	-0.450016	-0.127462	0.246082	0.499662	0.586331	0.502048	0.673506	-0.19325	-0.141022	-0.0938831
998	2H_689755797	2H	689755797	G	A	0.899329	0.100671	0	0	0	0	0	0	0	0	0	0	0	0	0	0	0	-0.160377	-0.160377	-0.160377	0.444002	-0.00753027	-0.068164	-0.0367418	0.0731029	0.0866401	-0.502239	0.360528	0.29764	0.0321865	-0.29043	-0.247611	0.214788	0.250367	-0.46911	-0.114991	0.221979	-0.0734266	0.0109091	0.00703101	0.610347	-0.281817	-0.281817	-0.281817
999	2H_689755806	2H	689755806	T	C	0.899329	0.100671	0	0	0	0	0	0	0	0	0	0	0	0	0	0	0	-0.160377	-0.160377	-0.160377	0.444002	-0.00753027	-0.068164	-0.0367418	0.0731029	0.0866401	-0.502239	0.360528	0.29764	0.0321865	-0.29043	-0.247611	0.214788	0.250367	-0.46911	-0.114991	0.221979	-0.0734266	0.0109091	0.00703101	0.610347	-0.281817	-0.281817	-0.281817
1000	2H_689755821	2H	689755821	T	G	0.899329	0.100671	0	0	0	0	0	0	0	0	0	0	0	0	0	0	0	-0.160377	-0.160377	-0.160377	0.444002	-0.00753027	-0.068164	-0.0367418	0.0731029	0.0866401	-0.502239	0.360528	0.29764	0.0321865	-0.29043	-0.247611	0.214788	0.250367	-0.46911	-0.114991	0.221979	-0.0734266	0.0109091	0.00703101	0.610347	-0.281817	-0.281817	-0.281817
1001	2H_689917127	2H	689917127	G	T	0.899329	0.100671	0	0	0	0	0	0	0	0	0	0	0	0	0	0	0	-0.160377	-0.160377	-0.160377	0.444002	-0.00753027	-0.068164	-0.0367418	0.0731029	0.0866401	-0.502239	0.360528	0.29764	0.0321865	-0.29043	-0.247611	0.214788	0.250367	-0.46911	-0.114991	0.221979	-0.0734266	0.0109091	0.00703101	0.610347	-0.281817	-0.281817	-0.281817
1002	2H_689917235	2H	689917235	G	C	0.884615	0.115385	0	0	0	0	0	0	0	0	0	0	0	0	0	0	0	-0.218387	-0.218387	-0.218387	0.519903	-0.0309484	-0.0773784	-0.0239459	0.0836288	0.164629	-0.286011	0.711165	0.347283	0.0339693	-0.410195	-0.217401	0.251493	0.310334	-0.57241	-0.101039	0.257431	-0.0233958	0.184909	0.0355412	0.684689	-0.311316	-0.0947715	-0.0132482
1003	2H_691714358	2H	691714358	T	C	0.899329	0.100671	0	0	0	0	0	0	0	0	0	0	0	0	0	0	0	-0.160377	-0.160377	-0.160377	0.444002	-0.00753027	-0.068164	-0.0367418	0.0731029	0.0866401	-0.502239	0.360528	0.29764	0.0321865	-0.29043	-0.247611	0.214788	0.250367	-0.46911	-0.114991	0.221979	-0.0734266	0.0109091	0.00703101	0.610347	-0.281817	-0.281817	-0.281817
1004	2H_691714552	2H	691714552	C	G	0.899329	0.100671	0	0	0	0	0	0	0	0	0	0	0	0	0	0	0	-0.160377	-0.160377	-0.160377	0.444002	-0.00753027	-0.068164	-0.0367418	0.0731029	0.0866401	-0.502239	0.360528	0.29764	0.0321865	-0.29043	-0.247611	0.214788	0.250367	-0.46911	-0.114991	0.221979	-0.0734266	0.0109091	0.00703101	0.610347	-0.281817	-0.281817	-0.281817
1005	2H_692525807	2H	692525807	G	T	0.832215	0.167785	0	0	0	0	0	0	0	0	0	0	0	0	0	0	0	0.209766	0.209766	0.209766	0.357002	0.00961881	-0.0913629	-0.0179287	0.0586487	0.262706	-0.277009	0.220425	0.239588	0.0377397	0.0377397	0.0377397	0.171844	0.179714	-0.578394	-0.124658	0.177115	0.459525	0.050649	0.0929828	0.489896	-0.00765571	-0.0234637	-0.0042294
1006	2H_692525811	2H	692525811	C	T	0.832215	0.167785	0	0	0	0	0	0	0	0	0	0	0	0	0	0	0	0.209766	0.209766	0.209766	0.357002	0.00961881	-0.0913629	-0.0179287	0.0586487	0.262706	-0.277009	0.220425	0.239588	0.0377397	0.0377397	0.0377397	0.171844	0.179714	-0.578394	-0.124658	0.177115	0.459525	0.050649	0.0929828	0.489896	-0.00765571	-0.0234637	-0.0042294
1007	2H_693643354	2H	693643354	C	T	0.90604	0.0939597	0	0	0	0	0	0	0	0	0	0	0	0	0	0	0	0.132503	-0.673681	-0.41364	0.45842	0.0071247	-0.0363017	-0.0275744	0.0752574	0.450886	-0.415818	0.172724	0.306285	0.122164	-0.261742	-0.295255	0.22065	0.336055	-0.501113	-0.168805	0.22779	0.025503	-0.0895925	-0.496996	0.627011	-0.257976	-0.112175	0.00719247
1008	2H_694118155	2H	694118155	G	T	0.785235	0.214765	0	0	0	0	0	0	0	0	0	0	0	0	0	0	0	-0.208959	0.00188622	-0.156299	0.354085	-0.0113828	0.00771895	0.00859049	0.0565792	0.0154477	0.18565	-0.094899	0.228775	-0.00737433	0.209612	0.0758406	0.169078	-0.0184338	0.192014	0.0982565	0.174527	0.139847	-0.355215	0.313519	0.477424	-0.13839	-0.117334	-0.0627139
1009	2H_694598704	2H	694598704	T	C	0.268456	0.731544	0	0	0	0	0	0	0	0	-1	0	0	0	0	0	1	0.136851	0.0061419	0.0121259	0.303054	0.0341878	-0.0129471	-0.0276899	0.0495394	0.365564	0.00456644	-0.0512566	0.202005	0.192231	0.310969	0.136804	0.144761	0.217658	0.217658	0.217658	0.14997	-0.137135	0.160186	-0.482333	0.412724	-0.0567844	-0.0952887	0.0105817
1010	2H_694598713	2H	694598713	G	A	0.785235	0.214765	0	0	0	0	0	0	0	0	0	0	0	0	0	0	0	-0.206963	-0.0658297	-0.143894	0.361994	-0.0148881	-0.0294901	-0.0214033	0.0575411	-0.196521	0.0296851	0.0594324	0.234207	0.0663646	0.315738	0.146987	0.171844	0.0856053	0.314238	0.155564	0.17691	-0.132153	-0.21712	-0.221482	0.486086	-0.176668	-0.176668	-0.176668
1011	2H_695301326	2H	695301326	G	A	0.785235	0.214765	0	0	0	0	0	0	0	0	0	0	0	0	0	0	0	-0.206963	-0.0658297	-0.143894	0.361994	-0.0148881	-0.0294901	-0.0214033	0.0575411	-0.196521	0.0296851	0.0594324	0.234207	0.0663646	0.315738	0.146987	0.171844	0.0856053	0.314238	0.155564	0.17691	-0.132153	-0.21712	-0.221482	0.486086	-0.176668	-0.176668	-0.176668
1012	2H_695509457	2H	695509457	A	C	0.38255	0.61745	0	0	0	0	0	0	0	0	0	0	0	0	0	0	0	0.343426	0.183169	0.146743	0.288222	0.029899	0.0356541	0.0127715	0.0465568	0.287406	0.0456166	-0.196304	0.189654	0.120732	-0.0659589	-0.0508693	0.13843	0.102793	0.0228991	-0.0546092	0.143271	-0.0737214	0.160389	0.07693	0.391161	0.12116	0.0626241	0.1444
1013	2H_695513263	2H	695513263	G	A	0.483221	0.516779	0	0	0	0	0	0	0	0	0	0	0	0	0	0	0	0.259677	0.048977	0.103711	0.290859	0.0391875	0.00772883	-0.0108292	0.046556	0.485042	0.485042	0.485042	0.189709	0.14754	0.0933	0.0390138	0.139213	0.160161	0.11892	0.0570454	0.143765	-0.0408345	0.297181	-0.301713	0.392504	0.0748254	0.00513488	0.0919481
1014	2H_695513271	2H	695513271	G	A	0.38255	0.61745	0	0	0	0	0	0	0	0	0	0	0	0	0	0	0	0.343426	0.183169	0.146743	0.288222	0.029899	0.0356541	0.0127715	0.0465568	0.287406	0.0456166	-0.196304	0.189654	0.120732	-0.0659589	-0.0508693	0.13843	0.102793	0.0228991	-0.0546092	0.143271	-0.0737214	0.160389	0.07693	0.391161	0.12116	0.0626241	0.1444
1015	2H_695587901	2H	695587901	C	A	0.941406	0.0585938	0	0	0	0	0	0	0	0	0	0	0	0	0	0	0	0.636766	0.941345	0.346824	0.621013	-0.0209759	0.168716	0.135685	0.105479	-0.910832	0.0427266	0.184793	0.421436	0.0982526	-0.0423197	-0.199341	0.306583	-0.0378835	-0.106738	-0.258225	0.318961	0.0322649	-0.565535	1.14738	0.884847	0.130761	0.167902	0.0883221
1016	2H_695587938	2H	695587938	T	A	0.398438	0.601562	0	0	0	0	0	0	0	0	0	0	0	0	0	0	0	0.206326	-0.250767	0.00930212	0.306718	0.0367968	-0.00850048	-0.065461	0.0513441	0.587176	-0.00833778	-0.270974	0.205414	0.161606	-0.0810088	0.026312	0.150038	0.170488	0.0204587	0.0121931	0.156011	-0.105864	0.228045	-0.332326	0.433325	0.0407234	-0.0148552	0.0878906
1017	2H_695778792	2H	695778792	T	C	0.154362	0.845638	0	0	0	0	0	0	0	0	0	0	0	0	0	0	0	0.183391	0.474948	0.104201	0.376413	0.0294869	0.0553821	0.0399934	0.061371	0.226406	0.228434	-0.228756	0.250153	0.169385	0.235191	0.0421377	0.18095	0.120573	0.360729	0.0421867	0.187199	-0.5049	-0.185252	0.167027	0.512699	-0.0469705	-0.0344253	0.0978107
1018	2H_695898073	2H	695898073	T	C	0.147651	0.852349	0	0	0	0	0	0	0	0	0	0	0	0	0	0	0	0.196796	0.493416	0.0909992	0.383069	0.0306278	0.0519647	0.032886	0.0624921	0.344169	0.258254	-0.243535	0.25431	0.150139	0.23865	0.0300024	0.18422	0.121602	0.345934	0.0325504	0.190637	-0.390345	-0.23139	0.116889	0.522095	-0.00974351	-0.027197	0.111968
1019	2H_695899389	2H	695899389	T	C	0.621622	0.378378	0	0	0	0	0	0	0	0	0	0	0	0	0	0	0	-0.113207	0.15153	-0.1665	0.323641	-0.0258208	0.0183363	0.0110893	0.0507703	-0.181145	0.113584	-0.195972	0.205879	-0.0401208	-0.0105597	-0.0831474	0.154251	-0.0455247	-0.034037	-0.106156	0.158721	-0.14423	-0.565913	0.431787	0.433587	-0.102872	-0.0308355	-0.0558868
1020	2H_695906298	2H	695906298	A	G	0.147651	0.852349	0	0	0	0	0	0	0	0	0	0	0	0	0	0	0	0.196796	0.493416	0.0909992	0.383069	0.0306278	0.0519647	0.032886	0.0624921	0.344169	0.258254	-0.243535	0.25431	0.150139	0.23865	0.0300024	0.18422	0.121602	0.345934	0.0325504	0.190637	-0.390345	-0.23139	0.116889	0.522095	-0.00974351	-0.027197	0.111968
1021	2H_695908644	2H	695908644	C	T	0.147651	0.852349	0	0	0	0	0	0	0	0	0	0	0	0	0	0	0	0.196796	0.493416	0.0909992	0.383069	0.0306278	0.0519647	0.032886	0.0624921	0.344169	0.258254	-0.243535	0.25431	0.150139	0.23865	0.0300024	0.18422	0.121602	0.345934	0.0325504	0.190637	-0.390345	-0.23139	0.116889	0.522095	-0.00974351	-0.027197	0.111968
1022	2H_695908668	2H	695908668	A	G	0.147651	0.852349	0	0	0	0	0	0	0	0	0	0	0	0	0	0	0	0.196796	0.493416	0.0909992	0.383069	0.0306278	0.0519647	0.032886	0.0624921	0.344169	0.258254	-0.243535	0.25431	0.150139	0.23865	0.0300024	0.18422	0.121602	0.345934	0.0325504	0.190637	-0.390345	-0.23139	0.116889	0.522095	-0.00974351	-0.027197	0.111968
1023	2H_695914048	2H	695914048	T	G	0.144828	0.855172	0	0	0	0	0	0	0	0	0	0	0	0	0	0	0	0.300263	0.543112	0.0469188	0.389535	0.0342569	0.0423117	0.0210561	0.0640721	0.361052	0.280074	-0.19967	0.259343	0.194322	0.270918	0.0108657	0.189326	0.156542	0.38504	0.0087456	0.196433	-0.320583	-0.219371	0.155971	0.537661	0.00960072	-0.0199286	0.093249
1024	2H_696375447	2H	696375447	G	A	0.57047	0.42953	0	0	0	0	0	0	0	0	0	0	0	0	0	0	0	0.00943811	-0.187547	0.204453	0.292082	0.0252054	0.038551	-0.00387077	0.0468158	0.341929	0.10837	0.0375938	0.190251	-0.0107293	-0.0296909	0.0646016	0.139902	0.00752411	-0.00392651	0.0833835	0.144475	-0.0504188	0.66574	0.720645	0.391747	0.0754517	-0.00901341	0.107569
1025	2H_696716424	2H	696716424	T	A	0.134228	0.865772	0	0	0	0	0	0	0	0	0	0	0	0	0	0	0	-0.0634263	0.240479	0.146868	0.396591	0.017555	0.0323718	0.0311267	0.0647695	0.125736	0.146225	-0.203481	0.264439	0.0617946	0.190506	0.0466722	0.190789	0.0203676	0.333436	0.054498	0.197414	-0.686255	-0.214669	0.184062	0.539606	-0.0637643	-0.0346224	0.0859175
1026	2H_697283040	2H	697283040	A	T	0.862745	0.137255	0	0	0	0	0	-1	0	0	0	0	0	0	0	0	1	0.600053	0.386863	-0.496081	0.452004	0.0387413	-0.0741404	-0.0292658	0.075444	0.040289	-0.445539	-0.118976	0.298376	0.477077	0.477077	0.477077	0.225873	0.394301	0.325488	-0.149164	0.240641	-0.137081	-1.04474	-2.66575	0.649359	-0.143114	-0.0718614	-0.157467
1027	2H_697283064	2H	697283064	A	T	0.862745	0.137255	0	0	0	0	0	-1	0	0	0	0	0	0	0	0	1	0.600053	0.386863	-0.496081	0.452004	0.0387413	-0.0741404	-0.0292658	0.075444	0.040289	-0.445539	-0.118976	0.298376	0.477077	0.477077	0.477077	0.225873	0.394301	0.325488	-0.149164	0.240641	-0.137081	-1.04474	-2.66575	0.649359	-0.143114	-0.0718614	-0.157467
1028	2H_697284261	2H	697284261	G	T	0.691406	0.308594	0	0	0	0	0	0	0	0	0	0	0	0	0	0	0	-0.284693	0.0249716	-0.234594	0.359258	-0.035198	0.0262608	-0.00605802	0.0581965	-0.710292	0.010493	-0.0402072	0.232349	-0.0238215	-0.0116217	-0.101851	0.170691	-0.0484411	0.126081	-0.104092	0.175462	-0.818504	-0.625995	-0.11353	0.463301	-0.190479	-0.190479	-0.190479
1029	2H_697284283	2H	697284283	G	C	0.6875	0.3125	0	0	0	0	0	0	0	0	0	0	0	0	0	0	0	-0.266198	0.0327271	-0.262166	0.359706	-0.0346528	0.0194942	-0.0101169	0.0581467	-0.722739	-0.00865983	-0.0251981	0.232459	-0.00961978	-0.01085	-0.120162	0.170649	-0.0378243	0.123976	-0.120179	0.175289	-0.816824	-0.64676	-0.183671	0.462919	-0.194602	-0.194602	-0.194602
1030	2H_698730940	2H	698730940	G	A	0.442953	0.557047	0	0	0	0	0	0	0	0	0	0	0	0	0	0	0	0.208952	-0.104703	0.0805736	0.293962	0.0314327	0.00416225	0.0150021	0.0469925	0.388116	-0.0279016	0.0415783	0.191529	0.210011	0.0864015	0.0502967	0.140535	0.242936	0.0800132	0.0801322	0.14509	-0.560716	-0.139518	-0.710628	0.395175	-0.00173858	-0.0393611	0.0472961
1031	2H_698868558	2H	698868558	A	C	0.480769	0.519231	0	0	0	0	0	0	0	0	0	0	0	0	0	0	0	0.117946	0.0843294	-0.101188	0.371009	0.0229133	-0.0269816	-0.0390299	0.0534811	0.32422	-0.0790124	-0.11577	0.235686	0.130742	0.151877	0.019599	0.174634	0.206315	0.0688195	0.019737	0.179891	-0.0828298	0.107226	-0.150067	0.461642	0.092048	-0.00635783	0.0994435
1032	2H_699044563	2H	699044563	G	A	0.731544	0.268456	0	0	0	0	0	0	0	0	0	0	0	0	0	0	0	-0.358679	-0.352592	-0.310265	0.370497	-0.033827	0.00266318	-0.0349922	0.056892	-0.379387	0.174213	-0.0563615	0.235522	-0.0849013	-0.0528461	-0.0756481	0.175787	-0.0739809	-0.0154855	-0.0746509	0.180101	-0.58809	-0.451124	0.189567	0.490118	-0.110607	-0.0373581	-0.0396396
1033	2H_699045290	2H	699045290	T	G	0.442953	0.557047	0	0	0	0	0	0	0	0	0	0	0	0	0	0	0	0.208952	-0.104703	0.0805736	0.293962	0.0314327	0.00416225	0.0150021	0.0469925	0.388116	-0.0279016	0.0415783	0.191529	0.210011	0.0864015	0.0502967	0.140535	0.242936	0.0800132	0.0801322	0.14509	-0.560716	-0.139518	-0.710628	0.395175	-0.00173858	-0.0393611	0.0472961
1034	2H_699325131	2H	699325131	T	C	0.57931	0.42069	0	0	0	0	0	0	0	0	0	0	0	0	0	0	0	-0.0280657	0.158115	0.282848	0.295496	0.0220059	0.104214	0.0158249	0.0473259	0.20978	0.189086	0.289946	0.191521	0.015555	0.197181	0.145845	0.14086	-0.0224424	0.20238	0.171642	0.145729	-0.190366	0.400121	0.561739	0.398087	0.069786	-0.0547817	0.0960893
1035	2H_699443260	2H	699443260	C	A	0.943396	0.0566038	0	0	0	0	0	0	0	0	0	0	0	0	0	0	0	0.238737	-1.39388	-0.568221	0.667153	-0.00277758	0.0129496	-0.121974	0.106887	0.441736	-0.266177	-0.830666	0.458678	0.13953	0.13953	0.13953	0.329589	0.282515	-0.72873	-0.336693	0.352126	-0.217229	0.555085	0.389337	0.944821	-0.124638	0.116501	-0.144443
1036	2H_699725446	2H	699725446	G	C	0.885906	0.114094	0	0	0	0	0	0	0	0	0	0	0	0	0	0	0	0.198525	-0.0333113	0.303607	0.42539	0.000706145	-0.103855	-0.020849	0.0693413	-0.104185	-0.465485	-0.0138064	0.283037	-0.117382	-0.0438615	0.131439	0.204762	-0.150328	-0.128586	0.0991932	0.212224	1.99816	1.99816	1.99816	0.568135	0.180605	0.148898	-0.0305554
1037	2H_699725447	2H	699725447	G	A	0.885906	0.114094	0	0	0	0	0	0	0	0	0	0	0	0	0	0	0	0.198525	-0.0333113	0.303607	0.42539	0.000706145	-0.103855	-0.020849	0.0693413	-0.104185	-0.465485	-0.0138064	0.283037	-0.117382	-0.0438615	0.131439	0.204762	-0.150328	-0.128586	0.0991932	0.212224	1.99816	1.99816	1.99816	0.568135	0.180605	0.148898	-0.0305554
1038	2H_699725609	2H	699725609	T	A	0.885906	0.114094	0	0	0	0	0	0	0	0	0	0	0	0	0	0	0	0.198525	-0.0333113	0.303607	0.42539	0.000706145	-0.103855	-0.020849	0.0693413	-0.104185	-0.465485	-0.0138064	0.283037	-0.117382	-0.0438615	0.131439	0.204762	-0.150328	-0.128586	0.0991932	0.212224	1.99816	1.99816	1.99816	0.568135	0.180605	0.148898	-0.0305554
1039	2H_699803696	2H	699803696	C	A	0.248322	0.751678	0	0	0	0	0	0	0	0	0	0	0	0	0	0	0	0.481701	0.481701	0.481701	0.381392	0.0419415	0.0419415	0.0419415	0.0595699	0.039622	-0.144747	0.171246	0.234097	0.235214	0.323323	0.208672	0.181418	0.183802	0.27935	0.19096	0.18648	0.46193	0.275539	-0.078546	0.504418	0.0705633	0.0167475	0.0737835
1040	2H_699803711	2H	699803711	G	A	0.248322	0.751678	0	0	0	0	0	0	0	0	0	0	0	0	0	0	0	0.481701	0.481701	0.481701	0.381392	0.0419415	0.0419415	0.0419415	0.0595699	0.039622	-0.144747	0.171246	0.234097	0.235214	0.323323	0.208672	0.181418	0.183802	0.27935	0.19096	0.18648	0.46193	0.275539	-0.078546	0.504418	0.0705633	0.0167475	0.0737835
1041	2H_700138732	2H	700138732	G	A	0.0578512	0.942149	0	0	0	0	0	0	0	0	0	0	0	0	0	0	0	-0.195472	1.07273	0.524179	0.617175	0.0134688	0.0533024	0.124899	0.108097	-0.683948	0.1965	0.721428	0.425175	-0.0595769	0.601871	0.24596	0.306563	-0.254156	0.640317	0.275259	0.321035	-0.194076	-0.41329	0.046447	0.884516	-0.0211596	-0.129932	0.105146
1042	2H_700138789	2H	700138789	T	G	0.738255	0.261745	0	0	0	0	0	0	0	0	0	0	0	0	0	0	0	-0.610978	-0.495504	-0.460679	0.367932	-0.0413045	-0.101832	-0.0182468	0.0576746	-0.121965	0.259565	-0.0964391	0.231134	-0.310758	-0.291664	-0.217765	0.17508	-0.300445	-0.279364	-0.205679	0.180255	-0.651406	-0.487392	0.363223	0.488887	-0.0953453	-0.0100592	-0.0764706
1043	2H_700568151	2H	700568151	C	A	0.456376	0.543624	0	0	0	0	0	0	0	0	0	0	0	0	0	0	0	0.200069	0.171781	0.0509527	0.292145	0.0330855	0.060693	0.00461035	0.0468622	0.163789	0.0204611	0.190508	0.18956	0.274494	0.274494	0.274494	0.138947	0.264119	0.264119	0.264119	0.143516	-0.705992	-0.705992	-0.705992	0.391194	-0.04548	-0.0808841	0.0614571
1044	2H_700871681	2H	700871681	A	G	0.898649	0.101351	0	0	0	0	0	0	0	0	0	0	0	0	0	0	0	-0.283623	0.665387	0.258442	0.457661	-0.0398504	0.168264	-0.0110557	0.0741047	-1.0518	-0.0633402	0.215222	0.296962	-0.218339	0.0244033	0.0607798	0.220434	-0.285832	0.0781062	-0.00383168	0.228141	0.921072	0.847484	1.00941	0.618713	-0.0343243	0.0251812	-0.0920581
1045	2H_701067649	2H	701067649	G	C	0.809353	0.190647	0	0	0	0	0	0	0	0	0	0	0	0	0	0	0	0.645774	0.0171294	-0.284005	0.343088	0.0255181	0.0123224	-0.0321167	0.0570825	0.26622	-0.362717	-0.220635	0.236557	0.47933	0.14605	-0.100416	0.161977	0.550673	0.142681	-0.103919	0.169998	-0.34238	-0.88067	-1.88434	0.474604	-0.167208	-0.009763	-0.0157984
1046	2H_701376983	2H	701376983	G	A	0.942857	0.0571429	0	0	0	0	0	0	0	0	0	0	0	0	0	0	0	0.845222	0.675045	0.705559	0.652172	0.0196994	-0.126664	0.121604	0.103753	0.300186	-0.282155	-0.566179	0.44393	0.0929108	0.20176	0.327897	0.320787	0.159591	0.156154	0.250013	0.334214	0.816849	-0.619388	0.542722	0.926283	0.28266	0.270623	0.119192
1047	2H_701385494	2H	701385494	T	C	0.683099	0.316901	0	0	0	0	0	0	0	0	0	0	0	0	0	0	0	-0.196861	-0.266549	-0.0529533	0.339556	-0.0195496	-0.157824	0.0355276	0.0539155	0.220011	0.0716307	-0.232535	0.207554	-0.287069	-0.196869	-0.0674798	0.160979	-0.298272	-0.278631	-0.106553	0.165365	0.335407	-0.0699588	0.789093	0.451984	0.0741723	0.0410099	-0.0191347
1048	2H_701385542	2H	701385542	T	G	0.700704	0.299296	0	0	0	0	0	0	0	0	0	0	0	0	0	0	0	0.290781	0.290549	-0.151088	0.303704	-0.00119465	0.0912804	-0.0177103	0.0496375	-0.268739	-0.274148	-0.151773	0.20132	0.252022	0.154755	-0.0612783	0.145291	0.265721	0.157661	-0.0735088	0.150169	0.0970029	0.0970029	0.0970029	0.411506	-0.171416	-0.0236432	-0.0890135
1049	2H_701486386	2H	701486386	C	T	0.714765	0.285235	0	0	0	0	0	0	0	0	0	0	0	0	0	0	0	0.29398	0.222619	-0.13325	0.300254	0.000312669	0.0863842	-0.017235	0.0489242	-0.272883	-0.290099	-0.0998775	0.19969	0.250323	0.120329	-0.0562357	0.144126	0.269163	0.136936	-0.0668321	0.149346	0.059402	-0.337944	-1.09557	0.406026	-0.157835	-0.0299663	-0.0823433
1050	2H_701643826	2H	701643826	G	C	0.40604	0.59396	0	0	0	0	0	0	0	0	0	0	0	0	0	0	0	0.128651	-0.0180527	-0.180714	0.293074	-0.0158117	-0.0387108	0.00852036	0.0471419	-0.150298	-0.21065	-0.242065	0.189979	0.031832	-0.051149	-0.108817	0.140395	0.0475539	-0.0833897	-0.14174	0.145012	0.320472	-0.367864	-0.463842	0.395227	-0.0768139	0.0228827	-0.0800327
1051	2H_701643974	2H	701643974	T	G	0.926829	0.0731707	0	0	0	0	0	0	0	1	0	0	0	0	0	0	1	-0.0163669	0.793061	0.075436	0.568956	-0.00334796	-0.0920678	0.0894006	0.0919178	0.323602	0.070546	-0.10697	0.381338	-0.252796	0.0479493	-0.119805	0.274072	-0.371623	-0.201761	-0.123384	0.284545	0.629252	-0.0954364	0.659844	0.768933	0.232748	0.214474	0.128752
1052	2H_701830005	2H	701830005	C	G	0.462121	0.537879	0	0	0	0	0	0	0	0	0	0	0	0	0	0	0	0.0756684	-0.242893	-0.0940228	0.29783	-0.017355	-0.0683997	0.0334726	0.0466554	-0.166423	-0.21638	-0.19443	0.199605	0.0489562	-0.0983448	-0.0805082	0.144074	0.0618299	-0.0828788	-0.0991907	0.149613	0.0664753	-0.582282	-0.528174	0.409992	-0.0938573	0.00862355	-0.0811274
1053	2H_701830027	2H	701830027	C	T	0.939394	0.0606061	0	0	0	0	0	0	0	0	0	0	0	0	0	0	0	0.494175	0.785462	0.359252	0.581067	0.0103679	-0.124135	0.13395	0.0924612	0.252298	-0.0313103	-0.296513	0.398781	0.029679	0.2492	0.0480353	0.283432	-0.089045	0.170847	0.0298565	0.295831	0.928225	-0.188262	1.30388	0.812597	0.173791	0.189315	0.084409
1054	2H_702225241	2H	702225241	A	G	0.518382	0.481618	0	0	0	0	0	0	0	0	0	0	0	0	0	0	0	-0.206619	0.0142033	0.16081	0.305569	0.0111099	0.00605933	-0.0016153	0.0496981	0.108186	0.0878225	0.191209	0.200865	-0.135632	-0.00906155	0.0418531	0.14248	-0.168066	-0.0145247	0.079776	0.146622	-0.173418	-0.173418	-0.173418	0.413289	0.0925661	-0.00603722	0.0950899
1055	2H_702225242	2H	702225242	A	C	0.518382	0.481618	0	0	0	0	0	0	0	0	0	0	0	0	0	0	0	-0.206619	0.0142033	0.16081	0.305569	0.0111099	0.00605933	-0.0016153	0.0496981	0.108186	0.0878225	0.191209	0.200865	-0.135632	-0.00906155	0.0418531	0.14248	-0.168066	-0.0145247	0.079776	0.146622	-0.173418	-0.173418	-0.173418	0.413289	0.0925661	-0.00603722	0.0950899
1056	2H_703002160	2H	703002160	A	C	0.939189	0.0608108	0	0	0	0	0	0	0	0	0	0	0	0	0	0	0	0.647389	0.121192	0.349262	0.564138	0.0320667	-0.230685	0.0546779	0.0914814	0.491237	-0.455834	-0.414327	0.371905	-0.0362217	0.0154288	0.154019	0.271831	-0.0508035	-0.0852853	0.131065	0.282313	2.06579	2.06579	2.06579	0.763263	0.435213	0.435213	0.435213
1057	2H_703472827	2H	703472827	A	T	0.697987	0.302013	0	0	0	0	0	0	0	0	0	0	0	0	0	0	0	-0.134453	-0.510287	0.0942185	0.343041	-0.0198962	-0.161023	0.0310334	0.0542438	0.142995	0.057318	-0.182961	0.209722	-0.210786	-0.267081	0.0300679	0.163483	-0.193164	-0.268234	-0.0209465	0.168363	0.268242	0.212652	0.559656	0.457979	0.0582001	0.0585803	-0.00430618
1058	2H_703983617	2H	703983617	T	C	0.553691	0.446309	0	0	0	0	0	0	0	0	0	0	0	0	0	0	0	-0.0419647	0.129541	0.0211824	0.291962	0.0161208	0.0258328	-0.00522028	0.0468508	0.0377559	0.0811187	0.10332	0.189284	0.103091	0.17273	0.0509586	0.139617	0.0673196	0.16403	0.101627	0.14429	-0.470036	0.0529147	-0.265801	0.393834	0.0654373	-0.0438801	0.0448519
1059	2H_704172157	2H	704172157	C	G	0.704698	0.295302	0	0	0	0	0	0	0	0	0	0	0	0	0	0	0	0.0564562	-0.103916	0.182581	0.351032	-0.0133012	-0.136911	0.0518443	0.0553357	0.138008	0.00721077	-0.0739816	0.214091	-0.0724674	-0.0540206	0.0855378	0.166974	-0.0186483	-0.123916	0.0594743	0.171548	0.0635445	0.47025	0.127242	0.464827	0.0233224	0.104038	-0.0078232
1060	2H_704318798	2H	704318798	C	T	0.711409	0.288591	0	0	0	0	0	0	0	0	0	0	0	0	0	0	0	0.0501223	0.0455335	0.174167	0.354693	-0.0108346	-0.130933	0.0407613	0.0558887	0.191041	-0.0372412	-0.159442	0.21197	-0.0527879	0.0408674	0.0936125	0.168427	0.000349127	-0.0197474	0.074063	0.172862	0.0731093	0.48446	0.190831	0.469993	0.01028	0.0979422	-0.00493883
1061	2H_704318801	2H	704318801	A	C	0.711409	0.288591	0	0	0	0	0	0	0	0	0	0	0	0	0	0	0	0.0501223	0.0455335	0.174167	0.354693	-0.0108346	-0.130933	0.0407613	0.0558887	0.191041	-0.0372412	-0.159442	0.21197	-0.0527879	0.0408674	0.0936125	0.168427	0.000349127	-0.0197474	0.074063	0.172862	0.0731093	0.48446	0.190831	0.469993	0.01028	0.0979422	-0.00493883
1062	2H_704318837	2H	704318837	C	T	0.711409	0.288591	0	0	0	0	0	0	0	0	0	0	0	0	0	0	0	0.0501223	0.0455335	0.174167	0.354693	-0.0108346	-0.130933	0.0407613	0.0558887	0.191041	-0.0372412	-0.159442	0.21197	-0.0527879	0.0408674	0.0936125	0.168427	0.000349127	-0.0197474	0.074063	0.172862	0.0731093	0.48446	0.190831	0.469993	0.01028	0.0979422	-0.00493883
1063	2H_704318838	2H	704318838	C	T	0.711409	0.288591	0	0	0	0	0	0	0	0	0	0	0	0	0	0	0	0.0501223	0.0455335	0.174167	0.354693	-0.0108346	-0.130933	0.0407613	0.0558887	0.191041	-0.0372412	-0.159442	0.21197	-0.0527879	0.0408674	0.0936125	0.168427	0.000349127	-0.0197474	0.074063	0.172862	0.0731093	0.48446	0.190831	0.469993	0.01028	0.0979422	-0.00493883
1064	2H_704367313	2H	704367313	T	C	0.320175	0.679825	0	0	0	0	0	0	0	0	0	0	0	0	0	0	0	-0.645879	-0.605911	-0.194519	0.361822	-0.0530021	-0.0572885	-0.0446804	0.0574751	-0.374259	0.0915286	0.131909	0.232666	-0.234167	-0.282785	-0.0941202	0.170221	-0.20565	-0.234392	-0.082507	0.174882	-0.539426	-0.530711	0.0595194	0.470975	-0.203198	-0.203198	-0.203198
1065	2H_704368721	2H	704368721	G	A	0.434211	0.565789	0	0	0	0	0	0	0	0	0	0	0	0	0	0	0	-0.3209	-0.470518	0.0457114	0.33477	-0.0362262	0.0279747	-0.0180144	0.0559811	-0.268209	0.0907103	0.104398	0.221224	-0.184782	-0.348689	-0.0739314	0.161323	-0.167405	-0.30676	-0.119483	0.168356	0.29541	-0.0255364	0.970177	0.470211	-0.124323	-0.0323536	-0.00382432
1066	2H_704390300	2H	704390300	C	T	0.765101	0.234899	0	0	0	0	0	0	0	0	0	0	0	0	0	0	0	-0.251335	-0.202612	0.0400716	0.389136	-0.0290495	-0.0527956	0.0325404	0.0603751	-0.171055	0.240505	0.201035	0.246409	-0.0737249	-0.07295	0.0252503	0.184457	0.000572381	-0.109678	0.00703185	0.188923	-0.853793	0.326071	-0.0280184	0.508994	-0.110655	0.0494703	-0.0349429
1067	2H_704827472	2H	704827472	G	A	0.60473	0.39527	0	0	0	0	0	0	0	0	0	0	0	0	0	0	0	-0.139199	-0.144457	0.114753	0.323583	-0.0112802	0.0681526	-0.00109053	0.0506641	-0.193406	0.138811	0.195038	0.197053	-0.149405	-0.20361	-0.0390423	0.152556	-0.185563	-0.148638	-0.0872898	0.156343	0.662351	-0.404858	0.841403	0.415308	0.025721	-0.0448975	0.0509897
1068	2H_704893725	2H	704893725	T	C	0.711409	0.288591	0	0	0	0	0	0	0	0	0	0	0	0	0	0	0	0.0501223	0.0455335	0.174167	0.354693	-0.0108346	-0.130933	0.0407613	0.0558887	0.191041	-0.0372412	-0.159442	0.21197	-0.0527879	0.0408674	0.0936125	0.168427	0.000349127	-0.0197474	0.074063	0.172862	0.0731093	0.48446	0.190831	0.469993	0.01028	0.0979422	-0.00493883
1069	2H_705331282	2H	705331282	C	G	0.194631	0.805369	0	0	0	0	0	0	0	0	0	0	0	0	0	0	0	0.455728	0.526673	-0.328787	0.410278	0.0335325	-0.0110479	-0.0326648	0.063542	0.195047	-0.174257	-0.405935	0.250092	0.142769	0.345278	-0.0506459	0.193083	0.16997	0.247868	-0.045319	0.198687	-0.108931	0.357366	-1.4992	0.540685	0.0860951	0.0679394	-0.0200154
1070	2H_705331283	2H	705331283	A	G	0.516779	0.483221	0	0	0	0	0	0	0	0	0	0	0	0	0	0	0	0.229449	0.0958121	-0.324058	0.320767	0.0227352	0.106256	-0.0729275	0.0510522	-0.0291343	-0.170394	-0.134868	0.202803	0.211963	0.19936	-0.0558725	0.152878	0.210775	0.213379	-0.0241779	0.157575	-0.223685	-0.176445	-1.37	0.426617	0.040065	-0.0485862	-0.00236535
1071	2H_705628139	2H	705628139	C	A	0.946309	0.0536913	0	0	0	0	0	0	0	0	0	0	0	0	0	0	0	0.679908	0.532737	0.371677	0.593255	0.0443903	0.0443903	0.0443903	0.0966733	0.587029	-0.616803	-0.647099	0.395095	-0.0028081	0.268659	0.184362	0.28614	-0.0266088	0.190126	0.174667	0.296999	2.33258	2.33258	2.33258	0.803177	0.433488	0.433488	0.433488
1072	2H_706332693	2H	706332693	T	C	0.166667	0.833333	0	0	0	0	0	0	0	0	0	0	0	0	0	0	0	0.312026	0.194134	-0.76974	0.508388	0.024797	-0.00447716	-0.0166769	0.0760547	0.317704	-0.218221	-0.617278	0.307925	0.0293433	0.292818	-0.272935	0.236709	0.0432305	0.178328	-0.231813	0.241387	-0.23764	-0.0274452	-1.99056	0.667656	0.0697364	-0.0275074	-0.0664401
1073	2H_706444982	2H	706444982	T	A	0.674497	0.325503	0	0	0	0	0	0	0	0	0	0	0	0	0	0	0	0.113081	0.433009	-0.32805	0.338891	0.0223082	0.149265	-0.0477689	0.0538658	-0.211789	-0.0712094	-0.0793296	0.209692	0.0988959	0.0988959	0.0988959	0.160679	0.0632775	0.0632775	0.0632775	0.165121	-0.221366	-0.641333	-1.73091	0.450793	0.055048	-0.055662	0.044272
1074	2H_706444996	2H	706444996	T	C	0.493289	0.506711	0	0	0	0	0	0	0	0	0	0	0	0	0	0	0	-0.00928443	-0.56433	-0.0907273	0.320027	-0.0146695	-0.108573	-0.0116605	0.0501533	0.332931	-0.0540666	-0.23112	0.190417	-0.0653056	-0.318243	-0.047766	0.15209	-0.0296236	-0.354155	-0.0659751	0.156223	0.130884	0.344186	0.579617	0.426912	-0.00415661	0.0318923	-0.0513546
1075	2H_706464706	2H	706464706	G	A	0.147651	0.852349	0	0	0	0	0	0	0	0	0	0	0	0	0	0	0	0.366838	-0.0724936	-0.660416	0.448288	0.0306611	0.0219892	-0.0433864	0.0699103	0.419536	-0.127862	-0.646826	0.275024	0.0217151	0.0117119	-0.324678	0.212465	0.0117603	0.0049586	-0.320955	0.218188	0.389483	-0.133542	-1.15224	0.592786	0.0307111	-0.064389	-0.0206117
1076	2H_706871865	2H	706871865	G	C	0.84127	0.15873	0	0	0	0	0	0	0	0	0	0	0	0	0	0	0	0.623115	1.02252	-0.498349	0.756593	0.0221162	0.38878	-0.0812494	0.115222	-0.288015	-0.111994	0.0375934	0.468413	0.58058	0.58058	0.58058	0.357644	0.629863	0.629863	0.629863	0.368615	-0.406587	-0.406587	-0.406587	0.986368	-0.0737269	-0.0890123	0.0921274
1077	2H_706871867	2H	706871867	G	A	0.84127	0.15873	0	0	0	0	0	0	0	0	0	0	0	0	0	0	0	0.623115	1.02252	-0.498349	0.756593	0.0221162	0.38878	-0.0812494	0.115222	-0.288015	-0.111994	0.0375934	0.468413	0.58058	0.58058	0.58058	0.357644	0.629863	0.629863	0.629863	0.368615	-0.406587	-0.406587	-0.406587	0.986368	-0.0737269	-0.0890123	0.0921274
1078	2H_706966143	2H	706966143	A	G	0.526846	0.473154	0	0	0	0	0	0	0	0	0	0	0	0	0	0	0	-0.0544873	-0.502726	0.00125538	0.321255	-0.0103713	-0.0980808	0.0158722	0.050216	0.256732	0.0260301	-0.115337	0.193709	-0.0940077	-0.274419	-0.00829069	0.15266	-0.0902567	-0.257486	-0.0308381	0.156783	0.073948	0.26136	0.748661	0.428719	0.0186479	0.0274655	-0.0217626
1079	2H_707160790	2H	707160790	C	G	0.657143	0.342857	0	0	0	0	0	0	0	0	0	0	0	0	0	0	0	0.137294	0.462176	-0.388868	0.342187	0.0190887	0.135941	-0.0543514	0.0541505	-0.0507488	-0.0890641	-0.179961	0.213756	0.0582132	0.311529	-0.155821	0.161188	0.0281031	0.27469	-0.123524	0.16573	0.106505	-0.319119	-1.5464	0.449068	0.0112599	-0.0712882	0.00667051
1080	2H_707267990	2H	707267990	T	C	0.147651	0.852349	0	0	0	0	0	0	0	0	0	0	0	0	0	0	0	0.366838	-0.0724936	-0.660416	0.448288	0.0306611	0.0219892	-0.0433864	0.0699103	0.419536	-0.127862	-0.646826	0.275024	0.0217151	0.0117119	-0.324678	0.212465	0.0117603	0.0049586	-0.320955	0.218188	0.389483	-0.133542	-1.15224	0.592786	0.0307111	-0.064389	-0.0206117
1081	2H_707538666	2H	707538666	T	C	0.147651	0.852349	0	0	0	0	0	0	0	0	0	0	0	0	0	0	0	0.0861473	-0.101101	-0.787402	0.458171	0.0279937	0.0318027	-0.0674435	0.0712302	0.248925	-0.20174	-0.592782	0.277802	-0.151712	0.0957751	-0.29964	0.215893	-0.149637	0.0996141	-0.293425	0.221147	-0.0103747	-0.0560025	-1.16038	0.604331	0.0596657	-0.0405706	-0.0407742
1082	2H_707699679	2H	707699679	C	T	0.687919	0.312081	0	0	0	0	0	0	0	0	0	0	0	0	0	0	0	0.0849554	0.362978	-0.310829	0.341007	0.0267416	0.169623	-0.0318033	0.0541903	-0.209688	-0.0562139	-0.0089474	0.211118	0.0494804	0.306565	-0.112022	0.162022	0.0159059	0.349202	-0.0943937	0.166423	-0.0766087	-0.425683	-1.56947	0.454974	0.0410552	-0.0640596	0.054725
1083	2H_708230187	2H	708230187	C	T	0.681208	0.318792	0	0	0	0	0	0	0	0	0	0	0	0	0	0	0	0.0900747	0.362131	-0.323007	0.339633	0.0261111	0.163865	-0.0384984	0.0539702	-0.122017	-0.0399922	-0.0115943	0.211548	0.0287877	0.299124	-0.122501	0.161327	0.0123608	0.324154	-0.103455	0.165771	0.0269711	-0.449835	-1.6057	0.452818	0.0631746	-0.0582435	0.0600709
1084	2H_708242263	2H	708242263	T	C	0.835714	0.164286	0	0	0	0	0	0	0	0	0	0	0	0	0	0	0	-0.086727	0.00588576	0.772578	0.45282	-0.0252398	-0.0348426	0.0730434	0.0695683	-0.0876881	-0.0876881	-0.0876881	0.276171	0.136411	-0.129898	0.286028	0.215725	0.155812	-0.134139	0.276405	0.22138	0.133793	-0.172746	1.05112	0.605248	-0.0170045	0.0582647	0.0603872
1085	2H_708489873	2H	708489873	G	A	0.661074	0.338926	0	0	0	0	0	0	0	0	0	0	0	0	0	0	0	0.119057	0.260928	-0.362157	0.325103	0.0199913	0.144575	-0.051873	0.0517449	-0.1751	-0.158467	-0.131512	0.205045	0.0940334	0.237155	-0.133543	0.154891	0.0843326	0.238848	-0.119143	0.159563	-0.0975948	-0.275958	-1.54367	0.434151	-0.00439531	-0.0638058	0.0152176
1086	2H_708810339	2H	708810339	C	T	0.929054	0.0709459	0	0	0	0	0	0	0	0	0	0	0	0	0	0	0	0.879961	0.901784	0.692495	0.784627	0.0316922	-0.264275	0.207185	0.126855	-0.387867	-0.397006	0.385216	0.520795	0.340876	0.567931	0.00619576	0.377639	0.232621	0.55241	-0.0895354	0.391489	0.528463	0.066678	0.385023	1.0634	0.319201	0.136422	0.390136
1087	2H_708810393	2H	708810393	T	C	0.23741	0.76259	0	0	0	0	0	0	0	0	0	0	0	0	0	0	0	0.437813	0.473149	-0.162837	0.407689	0.0221868	0.1079	-0.0422971	0.062648	0.0279064	-0.110674	-0.151261	0.252873	0.132062	0.190484	-0.144364	0.19343	0.0588185	0.141413	-0.169615	0.198989	0.96945	-0.206021	0.115903	0.522186	0.127111	-0.0240383	0.114563
1088	2H_708814093	2H	708814093	A	G	0.227586	0.772414	0	0	0	0	0	0	0	0	0	0	0	0	0	0	0	0.366833	0.629404	-0.157133	0.404437	0.0265309	0.124256	-0.0355274	0.063146	-0.0820005	-0.147309	-0.0721684	0.249016	0.10539	0.237853	-0.125586	0.192236	0.0616183	0.168805	-0.121028	0.196306	0.767228	-0.272784	-0.23227	0.530593	0.109275	-0.0774406	0.038927
1089	2H_708814132	2H	708814132	T	C	0.227586	0.772414	0	0	0	0	0	0	0	0	0	0	0	0	0	0	0	0.366833	0.629404	-0.157133	0.404437	0.0265309	0.124256	-0.0355274	0.063146	-0.0820005	-0.147309	-0.0721684	0.249016	0.10539	0.237853	-0.125586	0.192236	0.0616183	0.168805	-0.121028	0.196306	0.767228	-0.272784	-0.23227	0.530593	0.109275	-0.0774406	0.038927
1090	2H_708814134	2H	708814134	A	G	0.227586	0.772414	0	0	0	0	0	0	0	0	0	0	0	0	0	0	0	0.366833	0.629404	-0.157133	0.404437	0.0265309	0.124256	-0.0355274	0.063146	-0.0820005	-0.147309	-0.0721684	0.249016	0.10539	0.237853	-0.125586	0.192236	0.0616183	0.168805	-0.121028	0.196306	0.767228	-0.272784	-0.23227	0.530593	0.109275	-0.0774406	0.038927
1091	2H_708864195	2H	708864195	G	C	0.392617	0.607383	0	0	0	0	0	0	0	0	0	0	0	0	0	0	0	0.297093	0.383184	0.0670765	0.32894	0.0125277	0.048694	-0.0011542	0.0513131	-0.343052	-0.191456	0.0333439	0.19673	0.21841	0.213593	0.0214547	0.156612	0.180113	0.132123	0.028013	0.160937	0.519795	-0.0623351	-0.805734	0.436943	0.0489243	0.00924086	0.0489665
1092	2H_709328716	2H	709328716	G	A	0.634228	0.365772	0	0	0	0	0	0	0	0	0	0	0	0	0	0	0	-0.189686	-0.624367	-0.0361025	0.341345	-0.00977415	-0.0642637	-0.0178942	0.052975	0.229066	0.0854085	-0.0650046	0.203116	-0.11527	-0.22909	0.0226076	0.16244	-0.0738978	-0.0806333	0.0131341	0.166155	-0.56864	0.308393	0.714767	0.451331	-0.0697695	-0.0241404	-0.0571653
1093	2H_709346214	2H	709346214	G	A	0.845638	0.154362	0	0	0	0	0	0	0	0	0	0	0	0	0	0	0	-0.131565	0.0292747	0.690582	0.454692	-0.0231346	-0.021209	0.0891072	0.0704342	-0.152655	0.205659	0.790267	0.270746	0.0883347	-0.151006	0.246744	0.21381	0.156196	-0.143168	0.36754	0.218419	0.195907	0.259456	1.40382	0.596497	-0.0629761	0.0462794	0.0308735
1094	2H_709838966	2H	709838966	G	A	0.207207	0.792793	0	0	0	0	0	0	0	0	0	0	0	0	0	0	0	0.483814	0.0786359	0.168881	0.391137	0.0185195	-0.0212128	-0.0196831	0.0658105	0.167516	-0.141101	-0.138351	0.256353	0.0578208	-0.0592063	0.0273454	0.190855	0.0926074	-0.19238	0.00794678	0.197544	1.46072	1.46072	1.46072	0.546265	0.14503	0.106661	0.0676789
1095	2H_709855698	2H	709855698	G	A	0.751678	0.248322	0	0	0	0	0	0	0	0	0	0	0	0	0	0	0	-0.344835	-0.370029	0.103161	0.384154	-0.0217643	-0.0914446	0.0498549	0.0598011	0.181999	0.202839	0.099543	0.233916	-0.132399	-0.172052	0.113367	0.182554	-0.10788	-0.16435	0.117368	0.187161	-0.783232	0.141428	0.0695987	0.502625	-0.0915373	0.0671504	-0.0611985
1096	2H_710153916	2H	710153916	A	C	0.91791	0.0820896	0	0	0	0	0	0	0	0	0	0	0	0	0	0	0	0.440205	-0.405403	-0.100384	0.577951	0.0246257	-0.149509	0.0708816	0.0929893	0.123613	-0.160605	0.735359	0.383966	0.485254	0.0740313	0.0282719	0.275596	0.562336	0.222717	0.159444	0.2828	-0.464721	-1.14015	-0.477605	0.79759	-0.314195	0.151135	-0.0980146
1097	2H_710153918	2H	710153918	C	T	0.91791	0.0820896	0	0	0	0	0	0	0	0	0	0	0	0	0	0	0	0.440205	-0.405403	-0.100384	0.577951	0.0246257	-0.149509	0.0708816	0.0929893	0.123613	-0.160605	0.735359	0.383966	0.485254	0.0740313	0.0282719	0.275596	0.562336	0.222717	0.159444	0.2828	-0.464721	-1.14015	-0.477605	0.79759	-0.314195	0.151135	-0.0980146
1098	2H_710336948	2H	710336948	C	G	0.120805	0.879195	0	0	0	0	0	0	0	0	0	0	0	0	0	0	0	0.354804	0.129313	0.0892984	0.411339	0.0158443	-0.0563274	0.0160078	0.0673101	0.0067434	-0.15902	-0.0159749	0.27546	0.216773	0.03519	0.0597918	0.19801	0.216379	-0.0976897	0.0603229	0.205378	0.377278	0.315592	-1.16577	0.558413	-0.0185893	0.146323	0.0168147
1099	2H_710336984	2H	710336984	G	T	0.57047	0.42953	0	0	0	0	0	0	0	0	0	0	0	0	0	0	0	0.530289	0.221967	-0.302488	0.313052	0.0332081	0.0416697	-0.0768807	0.0499868	0.0561964	0.0561964	0.0561964	0.20131	0.0913485	0.115809	-0.143045	0.14995	0.0532888	0.0375933	-0.218091	0.154435	1.04431	0.0692104	-0.814272	0.417934	0.134569	-0.0103835	0.0240309
1100	2H_710336993	2H	710336993	A	C	0.120805	0.879195	0	0	0	0	0	0	0	0	0	0	0	0	0	0	0	0.354804	0.129313	0.0892984	0.411339	0.0158443	-0.0563274	0.0160078	0.0673101	0.0067434	-0.15902	-0.0159749	0.27546	0.216773	0.03519	0.0597918	0.19801	0.216379	-0.0976897	0.0603229	0.205378	0.377278	0.315592	-1.16577	0.558413	-0.0185893	0.146323	0.0168147
1101	2H_710338074	2H	710338074	A	G	0.57047	0.42953	0	0	0	0	0	0	0	0	0	0	0	0	0	0	0	0.530289	0.221967	-0.302488	0.313052	0.0332081	0.0416697	-0.0768807	0.0499868	0.0561964	0.0561964	0.0561964	0.20131	0.0913485	0.115809	-0.143045	0.14995	0.0532888	0.0375933	-0.218091	0.154435	1.04431	0.0692104	-0.814272	0.417934	0.134569	-0.0103835	0.0240309
1102	2H_710338103	2H	710338103	G	A	0.718121	0.281879	0	0	0	0	0	0	0	0	0	0	0	0	0	0	0	-0.307736	-0.199173	0.00696767	0.358829	-0.0141766	-0.0788293	0.0604584	0.0561812	0.0242734	0.126606	0.0896751	0.224007	0.0513127	-0.0228146	0.11864	0.170048	0.0353676	-0.00112652	0.130446	0.174223	-1.3377	-0.031036	-0.868305	0.464721	-0.169177	0.0602217	-0.078233
1103	2H_710727866	2H	710727866	T	C	0.838926	0.161074	0	0	0	0	0	0	0	0	0	0	0	0	0	0	0	-0.116363	0.0289735	0.637255	0.444396	-0.0222117	-0.0263614	0.0742153	0.0689144	-0.018972	-0.018972	-0.018972	0.263903	0.0505053	-0.151747	0.217496	0.209248	0.144509	-0.173381	0.336945	0.213541	0.356759	0.199918	1.27004	0.583554	-0.0202083	0.0519553	0.0371884
1104	2H_710842918	2H	710842918	C	A	0.563758	0.436242	0	0	0	0	0	0	0	0	0	0	0	0	0	0	0	0.523046	0.222398	-0.293197	0.316304	0.0320471	0.0490575	-0.0842626	0.0504173	0.0846673	0.0846673	0.0846673	0.203154	0.0761388	0.117653	-0.168386	0.151325	0.0387958	0.0329578	-0.249977	0.155664	1.12104	0.151053	-0.702284	0.421646	0.138861	-0.0136258	0.055557
1105	2H_710842921	2H	710842921	T	C	0.879195	0.120805	0	0	0	0	0	0	0	0	0	0	0	0	0	0	0	-0.354804	-0.129313	-0.0892984	0.411339	-0.0158443	0.0563274	-0.0160078	0.0673101	-0.0067434	0.15902	0.0159749	0.27546	-0.216773	-0.03519	-0.0597918	0.19801	-0.216379	0.0976897	-0.0603229	0.205378	-0.377278	-0.315592	1.16577	0.558413	0.0185893	-0.146323	-0.0168147
1106	2H_710863274	2H	710863274	A	G	0.48	0.52	0	0	0	0	0	0	0	0	0	0	0	0	0	0	0	0.546641	0.27467	-0.177415	0.342121	0.0298465	0.0513777	-0.0782309	0.0548234	0.0632743	-0.289952	-0.342004	0.21335	0.0778137	0.0958859	-0.136742	0.162838	0.0712148	-0.00245452	-0.170351	0.16753	1.43226	0.194374	-0.372408	0.465718	0.158504	0.000620497	0.0750413
1107	2H_710863291	2H	710863291	A	G	0.48	0.52	0	0	0	0	0	0	0	0	0	0	0	0	0	0	0	0.546641	0.27467	-0.177415	0.342121	0.0298465	0.0513777	-0.0782309	0.0548234	0.0632743	-0.289952	-0.342004	0.21335	0.0778137	0.0958859	-0.136742	0.162838	0.0712148	-0.00245452	-0.170351	0.16753	1.43226	0.194374	-0.372408	0.465718	0.158504	0.000620497	0.0750413
1108	2H_710955052	2H	710955052	C	A	0.838926	0.161074	0	0	0	0	0	0	0	0	0	0	0	0	0	0	0	-0.116363	0.0289735	0.637255	0.444396	-0.0222117	-0.0263614	0.0742153	0.0689144	-0.018972	-0.018972	-0.018972	0.263903	0.0505053	-0.151747	0.217496	0.209248	0.144509	-0.173381	0.336945	0.213541	0.356759	0.199918	1.27004	0.583554	-0.0202083	0.0519553	0.0371884
1109	2H_710957942	2H	710957942	C	T	0.57047	0.42953	0	0	0	0	0	0	0	0	0	0	0	0	0	0	0	0.530289	0.221967	-0.302488	0.313052	0.0332081	0.0416697	-0.0768807	0.0499868	0.0561964	0.0561964	0.0561964	0.20131	0.0913485	0.115809	-0.143045	0.14995	0.0532888	0.0375933	-0.218091	0.154435	1.04431	0.0692104	-0.814272	0.417934	0.134569	-0.0103835	0.0240309
1110	2H_710993912	2H	710993912	T	C	0.835616	0.164384	0	0	0	0	0	0	0	0	0	0	0	0	0	0	0	-0.139489	0.053443	0.63829	0.44659	-0.0234627	-0.0243991	0.0775732	0.0689797	-0.0231295	-0.0231295	-0.0231295	0.26323	0.040772	-0.142321	0.220171	0.208859	0.136959	-0.166388	0.340093	0.213127	0.314082	0.169277	1.27401	0.581365	-0.0243739	0.0542808	0.0365286
1111	2H_711310945	2H	711310945	G	A	0.630137	0.369863	0	0	0	0	0	0	0	0	0	0	0	0	0	0	0	-0.460698	-0.453248	0.0973407	0.340959	-0.0264556	-0.0275739	0.032764	0.0529727	0.205071	0.265857	0.175255	0.209699	-0.233029	-0.214008	-0.00863116	0.160701	-0.190128	-0.0990702	-0.0160495	0.164396	-0.632729	0.0655979	1.05129	0.449329	-0.0694774	-0.0378465	-0.0128529
1112	2H_711310978	2H	711310978	C	T	0.369863	0.630137	0	0	0	0	0	0	0	0	0	0	0	0	0	0	0	0.460698	0.453248	-0.0973407	0.340959	0.0264556	0.0275739	-0.032764	0.0529727	-0.205071	-0.265857	-0.175255	0.209699	0.233029	0.214008	0.00863116	0.160701	0.190128	0.0990702	0.0160495	0.164396	0.632729	-0.0655979	-1.05129	0.449329	0.0694774	0.0378465	0.0128529
1113	2H_711577255	2H	711577255	T	C	0.845638	0.154362	0	0	0	0	0	0	0	0	0	0	0	0	0	0	0	-0.131565	0.0292747	0.690582	0.454692	-0.0231346	-0.021209	0.0891072	0.0704342	-0.152655	0.205659	0.790267	0.270746	0.0883347	-0.151006	0.246744	0.21381	0.156196	-0.143168	0.36754	0.218419	0.195907	0.259456	1.40382	0.596497	-0.0629761	0.0462794	0.0308735
1114	2H_711759200	2H	711759200	T	C	0.15493	0.84507	0	0	0	0	0	0	0	0	0	0	0	0	0	0	0	0.0890799	0.128179	-0.735647	0.464093	0.0239255	0.0282279	-0.0968711	0.0709922	0.121896	-0.23925	-0.90703	0.274826	-0.100212	0.223669	-0.26239	0.218468	-0.185413	0.204709	-0.386562	0.223431	-0.111126	-0.389147	-1.20555	0.605728	0.0649097	-0.0472447	-0.033204
1115	2H_712332217	2H	712332217	A	G	0.845638	0.154362	0	0	0	0	0	0	0	0	0	0	0	0	0	0	0	-0.131565	0.0292747	0.690582	0.454692	-0.0231346	-0.021209	0.0891072	0.0704342	-0.152655	0.205659	0.790267	0.270746	0.0883347	-0.151006	0.246744	0.21381	0.156196	-0.143168	0.36754	0.218419	0.195907	0.259456	1.40382	0.596497	-0.0629761	0.0462794	0.0308735
1116	2H_712833670	2H	712833670	G	A	0.58209	0.41791	0	0	0	0	0	0	0	0	0	0	0	0	0	0	0	0.130783	-0.358136	0.186864	0.340649	0.00318031	-0.0803396	0.0155006	0.0523985	0.0424976	0.137852	-0.26111	0.203925	-0.0632984	-0.168197	0.0331515	0.164189	-0.0868834	0.0112737	-0.000785207	0.166664	0.0959692	0.0959692	0.0959692	0.444025	-0.00819259	-0.0136506	0.00305319
1117	2H_712833701	2H	712833701	A	G	0.58209	0.41791	0	0	0	0	0	0	0	0	0	0	0	0	0	0	0	0.130783	-0.358136	0.186864	0.340649	0.00318031	-0.0803396	0.0155006	0.0523985	0.0424976	0.137852	-0.26111	0.203925	-0.0632984	-0.168197	0.0331515	0.164189	-0.0868834	0.0112737	-0.000785207	0.166664	0.0959692	0.0959692	0.0959692	0.444025	-0.00819259	-0.0136506	0.00305319
1118	2H_713067318	2H	713067318	C	T	0.744966	0.255034	0	0	0	0	0	0	0	0	0	0	0	0	0	0	0	-0.206341	-0.533576	0.292421	0.386625	-0.0156475	-0.0868917	0.0696168	0.0600233	0.0421836	0.140868	0.209268	0.239192	-0.0723956	-0.266985	0.205171	0.183561	-0.0334111	-0.173944	0.211322	0.187596	-0.811173	0.26381	0.171889	0.504178	-0.121418	0.0399403	-0.0839639
1119	2H_713177311	2H	713177311	T	C	0.0983607	0.901639	0	0	0	0	0	0	0	0	0	0	0	0	0	0	0	0.165096	-0.431445	0.17029	0.480464	-0.00181893	-0.0178726	-0.0749755	0.0810916	0.214889	-0.0306311	-0.213367	0.332727	-0.204404	-0.257646	0.0493328	0.235257	-0.130338	-0.116009	0.0177311	0.246376	1.45992	0.503585	1.26908	0.689268	0.25942	-0.0357072	-0.0289639
1120	2H_713177324	2H	713177324	A	G	0.0983607	0.901639	0	0	0	0	0	0	0	0	0	0	0	0	0	0	0	0.165096	-0.431445	0.17029	0.480464	-0.00181893	-0.0178726	-0.0749755	0.0810916	0.214889	-0.0306311	-0.213367	0.332727	-0.204404	-0.257646	0.0493328	0.235257	-0.130338	-0.116009	0.0177311	0.246376	1.45992	0.503585	1.26908	0.689268	0.25942	-0.0357072	-0.0289639
1121	2H_713180683	2H	713180683	C	T	0.839416	0.160584	0	0	0	0	0	0	0	0	0	0	0	0	0	0	0	-0.313668	-0.0517871	0.607135	0.464102	-0.0329264	-0.0587939	0.114775	0.0729396	-0.289672	0.169799	0.734467	0.281954	0.0951418	-0.127247	0.198094	0.214731	0.178301	-0.192943	0.327487	0.217402	-0.095025	0.0476862	1.1665	0.596484	-0.105895	0.0496756	0.0649427
1122	2H_713239946	2H	713239946	G	C	0.744966	0.255034	0	0	0	0	0	0	0	0	0	0	0	0	0	0	0	-0.206341	-0.533576	0.292421	0.386625	-0.0156475	-0.0868917	0.0696168	0.0600233	0.0421836	0.140868	0.209268	0.239192	-0.0723956	-0.266985	0.205171	0.183561	-0.0334111	-0.173944	0.211322	0.187596	-0.811173	0.26381	0.171889	0.504178	-0.121418	0.0399403	-0.0839639
1123	2H_713239965	2H	713239965	G	A	0.926174	0.0738255	0	0	0	0	0	0	0	0	0	0	0	0	0	0	0	-0.102431	0.545082	-0.272596	0.515494	0.00922817	0.0114106	0.0776461	0.0843135	-0.299638	-0.00875725	0.0360964	0.344674	0.264761	0.319828	-0.0362478	0.247755	0.171058	0.175516	0.00654774	0.257521	-1.61631	-1.61631	-1.61631	0.693688	-0.273594	0.0384717	-0.0774751
1124	2H_713239969	2H	713239969	A	T	0.651007	0.348993	0	0	0	0	0	0	0	0	0	0	0	0	0	0	0	0.135598	0.215376	-0.252375	0.31065	0.0105808	0.101186	-0.0552766	0.0495413	0.24377	-0.221904	-0.208346	0.201542	-0.0347106	0.0987285	-0.0549732	0.148719	-0.0224098	0.00632232	-0.108593	0.153487	0.395774	-0.478285	-1.33705	0.411884	0.116366	-0.0102385	-0.0201098
1125	2H_713239978	2H	713239978	T	C	0.852349	0.147651	0	0	0	0	0	0	0	0	0	0	0	0	0	0	0	-0.33623	-0.0437102	0.59529	0.458315	-0.0346911	-0.0547274	0.0952888	0.0713779	-0.216068	0.225729	0.768955	0.275094	0.0424987	-0.134416	0.19623	0.216085	0.132943	-0.186253	0.328346	0.220414	0.0690851	0.10542	1.33068	0.602846	-0.0677134	0.0426132	0.0509903
1126	2H_713239989	2H	713239989	A	G	0.852349	0.147651	0	0	0	0	0	0	0	0	0	0	0	0	0	0	0	-0.33623	-0.0437102	0.59529	0.458315	-0.0346911	-0.0547274	0.0952888	0.0713779	-0.216068	0.225729	0.768955	0.275094	0.0424987	-0.134416	0.19623	0.216085	0.132943	-0.186253	0.328346	0.220414	0.0690851	0.10542	1.33068	0.602846	-0.0677134	0.0426132	0.0509903
1127	2H_713304637	2H	713304637	C	G	0.358108	0.641892	0	0	0	0	0	0	0	0	0	0	0	0	0	0	0	-0.114625	-0.183512	0.230296	0.311124	-0.00896123	-0.104981	0.0565086	0.0496244	-0.259165	0.217725	0.125946	0.201845	0.0522462	-0.0769849	0.0743109	0.14821	0.036842	0.0192553	0.131456	0.152996	-0.431709	0.414563	1.19907	0.413907	-0.118147	0.0181167	-0.012836
1128	2H_713304989	2H	713304989	C	T	0.744966	0.255034	0	0	0	0	0	0	0	0	0	0	0	0	0	0	0	-0.206341	-0.533576	0.292421	0.386625	-0.0156475	-0.0868917	0.0696168	0.0600233	0.0421836	0.140868	0.209268	0.239192	-0.0723956	-0.266985	0.205171	0.183561	-0.0334111	-0.173944	0.211322	0.187596	-0.811173	0.26381	0.171889	0.504178	-0.121418	0.0399403	-0.0839639
1129	2H_713305044	2H	713305044	C	T	0.758389	0.241611	0	0	0	0	0	0	0	0	0	0	0	0	0	0	0	0.220642	0.160846	-0.27186	0.360482	0.0219467	-0.0422993	-0.0408222	0.0561452	-0.218958	0.0178286	-0.484774	0.225761	0.0994744	0.154216	-0.177076	0.171545	-0.00499929	0.248765	-0.192235	0.17591	0.100778	0.186681	0.632547	0.476766	0.0126499	-0.0505053	0.0417304
1130	2H_713481238	2H	713481238	A	G	0.774775	0.225225	0	0	0	0	0	0	0	0	0	0	0	0	0	0	0	0.335797	-0.184075	-0.151976	0.420016	0.0185471	-0.0713148	-0.0945373	0.0686888	-0.0725543	0.0789331	-0.617543	0.272203	-0.0443975	-0.030874	-0.191007	0.203018	-0.111271	0.208419	-0.231214	0.2099	0.951703	0.951703	0.951703	0.565743	0.119221	-0.0757986	0.0693793
1131	2H_713705096	2H	713705096	G	T	0.496644	0.503356	0	0	0	0	0	0	0	0	0	0	0	0	0	0	0	0.0504633	-0.282779	-0.0771323	0.311135	0.00624858	-0.07732	0.00196282	0.0483557	-0.0513779	0.106484	-0.26537	0.192681	0.0278174	-0.107465	-0.025549	0.14802	-0.0133507	0.0696666	-0.0420446	0.151231	-0.505103	0.394492	0.543569	0.412206	-0.0545823	0.0281413	-0.0334441
1132	2H_713833851	2H	713833851	G	C	0.738255	0.261745	0	0	0	0	0	0	0	0	0	0	0	0	0	0	0	-0.188677	-0.664756	0.225121	0.381623	-0.0174672	-0.086965	0.053203	0.0593183	0.134674	0.143641	0.141883	0.233104	-0.0899419	-0.368385	0.182402	0.181433	-0.0241648	-0.199182	0.181024	0.185457	-0.805976	0.368996	0.148832	0.497869	-0.0826101	0.0842982	-0.0828377
1133	2H_713833860	2H	713833860	T	C	0.348993	0.651007	0	0	0	0	0	0	0	0	0	0	0	0	0	0	0	-0.106775	-0.303983	0.200703	0.312135	-0.0101499	-0.109326	0.0513765	0.0497633	-0.230876	0.225631	0.114433	0.202343	0.044061	-0.166565	0.0658174	0.14932	0.0451707	-0.0220804	0.120067	0.154174	-0.472397	0.476177	1.21264	0.414694	-0.0903656	0.0527632	-0.0155192
1134	2H_713834738	2H	713834738	T	A	0.590604	0.409396	0	0	0	0	0	0	0	0	0	0	0	0	0	0	0	-0.32069	-0.495364	0.47804	0.328748	-0.0320082	-0.107557	0.102106	0.0523407	-0.121678	-0.121678	-0.121678	0.209739	-0.0453858	-0.318016	0.230894	0.15653	0.04485	-0.228701	0.313148	0.160757	-0.591193	0.31575	0.846358	0.438072	-0.094498	0.0878523	-0.0462064
1135	2H_713834739	2H	713834739	C	A	0.590604	0.409396	0	0	0	0	0	0	0	0	0	0	0	0	0	0	0	-0.32069	-0.495364	0.47804	0.328748	-0.0320082	-0.107557	0.102106	0.0523407	-0.121678	-0.121678	-0.121678	0.209739	-0.0453858	-0.318016	0.230894	0.15653	0.04485	-0.228701	0.313148	0.160757	-0.591193	0.31575	0.846358	0.438072	-0.094498	0.0878523	-0.0462064
1136	2H_713892480	2H	713892480	T	C	0.826772	0.173228	0	0	0	0	0	0	0	0	0	0	0	0	0	0	0	-0.370195	-0.003523	0.5736	0.472019	-0.0336036	-0.0605814	0.118096	0.0738849	-0.322955	0.16018	0.691827	0.294328	0.0602106	-0.13464	0.173852	0.219287	0.144284	-0.212189	0.316587	0.219739	-0.0911354	0.0446667	1.10333	0.621241	-0.109176	0.0623372	0.0781596
1137	2H_714208695	2H	714208695	C	T	0.692913	0.307087	0	0	0	0	0	0	0	0	0	0	0	0	0	0	0	-0.23888	-0.698307	0.416631	0.388738	-0.0251466	-0.119853	0.0886027	0.061821	0.0107237	0.211082	0.335309	0.236582	-0.0683811	-0.408427	0.247904	0.183843	0.00476859	-0.255522	0.24832	0.188335	-0.862095	0.425152	0.378303	0.524491	-0.0996747	0.0982	-0.080072
1138	2H_714320746	2H	714320746	C	G	0.852349	0.147651	0	0	0	0	0	0	0	0	0	0	0	0	0	0	0	-0.33623	-0.0437102	0.59529	0.458315	-0.0346911	-0.0547274	0.0952888	0.0713779	-0.216068	0.225729	0.768955	0.275094	0.0424987	-0.134416	0.19623	0.216085	0.132943	-0.186253	0.328346	0.220414	0.0690851	0.10542	1.33068	0.602846	-0.0677134	0.0426132	0.0509903
1139	2H_714617948	2H	714617948	C	T	0.852349	0.147651	0	0	0	0	0	0	0	0	0	0	0	0	0	0	0	-0.33623	-0.0437102	0.59529	0.458315	-0.0346911	-0.0547274	0.0952888	0.0713779	-0.216068	0.225729	0.768955	0.275094	0.0424987	-0.134416	0.19623	0.216085	0.132943	-0.186253	0.328346	0.220414	0.0690851	0.10542	1.33068	0.602846	-0.0677134	0.0426132	0.0509903
1140	2H_714780815	2H	714780815	A	G	0.818792	0.181208	0	0	0	0	0	0	0	0	0	0	0	0	0	0	0	-0.229883	0.269309	0.409251	0.401269	-0.0146516	-0.0370639	0.0887791	0.0631152	-0.0425301	0.277217	0.548897	0.247585	-0.0655447	-0.136414	0.0713215	0.190513	-0.0295139	-0.204485	0.164693	0.195302	0.20981	0.20981	0.20981	0.530631	-0.0572585	0.0487826	0.041121
1141	2H_714859439	2H	714859439	T	C	0.849315	0.150685	0	0	0	0	0	0	0	0	0	0	0	0	0	0	0	-0.291819	-0.0981661	0.584291	0.45567	-0.0342966	-0.0614727	0.0905984	0.0715902	-0.205873	0.23101	0.792368	0.277674	0.05196	-0.155944	0.183395	0.215421	0.140345	-0.205453	0.313058	0.219492	0.105207	0.170264	1.41101	0.600856	-0.0659206	0.0451217	0.0516565
1142	2H_714859444	2H	714859444	G	A	0.726027	0.273973	0	0	0	0	0	0	0	0	0	0	0	0	0	0	0	0.0951854	0.365984	-0.205902	0.301538	0.00732792	0.0952253	-0.0719574	0.049565	0.229711	-0.221667	-0.0604855	0.203496	0.0021989	0.244658	-0.00429091	0.145775	0.0311328	0.140837	-0.0578457	0.15151	0.277719	-0.687724	-1.36104	0.407507	0.0293955	-0.0534384	-0.0593851
1143	2H_715105006	2H	715105006	C	T	0.244966	0.755034	0	0	0	0	0	0	0	0	0	0	0	0	0	0	0	-0.364714	-0.434901	0.552447	0.616111	-0.0242613	-0.177794	0.204622	0.0982729	-0.095673	0.361463	0.905472	0.396187	0.072019	-0.552189	0.146932	0.293528	0.10635	-0.492996	0.298745	0.302728	-1.16253	1.08859	0.645508	0.822481	-0.276593	0.176072	-0.0261661
1144	2H_715459911	2H	715459911	C	T	0.583893	0.416107	0	0	0	0	0	0	0	0	0	0	0	0	0	0	0	-0.119646	0.477353	0.0449861	0.308674	0.00193175	0.0258765	0.011751	0.0485506	-0.00983134	-0.12588	0.204828	0.1946	-0.0020522	0.0381879	-0.00337574	0.147268	-0.0126767	-0.154978	0.0244557	0.150855	0.439032	0.212271	-0.359272	0.412201	-0.0137008	0.0134451	-0.0141444
1145	2H_715459920	2H	715459920	T	C	0.583893	0.416107	0	0	0	0	0	0	0	0	0	0	0	0	0	0	0	-0.119646	0.477353	0.0449861	0.308674	0.00193175	0.0258765	0.011751	0.0485506	-0.00983134	-0.12588	0.204828	0.1946	-0.0020522	0.0381879	-0.00337574	0.147268	-0.0126767	-0.154978	0.0244557	0.150855	0.439032	0.212271	-0.359272	0.412201	-0.0137008	0.0134451	-0.0141444
1146	2H_715459939	2H	715459939	C	A	0.583893	0.416107	0	0	0	0	0	0	0	0	0	0	0	0	0	0	0	-0.119646	0.477353	0.0449861	0.308674	0.00193175	0.0258765	0.011751	0.0485506	-0.00983134	-0.12588	0.204828	0.1946	-0.0020522	0.0381879	-0.00337574	0.147268	-0.0126767	-0.154978	0.0244557	0.150855	0.439032	0.212271	-0.359272	0.412201	-0.0137008	0.0134451	-0.0141444
1147	2H_715582432	2H	715582432	A	G	0.583893	0.416107	0	0	0	0	0	0	0	0	0	0	0	0	0	0	0	-0.119646	0.477353	0.0449861	0.308674	0.00193175	0.0258765	0.011751	0.0485506	-0.00983134	-0.12588	0.204828	0.1946	-0.0020522	0.0381879	-0.00337574	0.147268	-0.0126767	-0.154978	0.0244557	0.150855	0.439032	0.212271	-0.359272	0.412201	-0.0137008	0.0134451	-0.0141444
1148	2H_715582448	2H	715582448	C	G	0.583893	0.416107	0	0	0	0	0	0	0	0	0	0	0	0	0	0	0	-0.119646	0.477353	0.0449861	0.308674	0.00193175	0.0258765	0.011751	0.0485506	-0.00983134	-0.12588	0.204828	0.1946	-0.0020522	0.0381879	-0.00337574	0.147268	-0.0126767	-0.154978	0.0244557	0.150855	0.439032	0.212271	-0.359272	0.412201	-0.0137008	0.0134451	-0.0141444
1149	2H_715705260	2H	715705260	G	A	0.724832	0.275168	0	0	0	0	0	0	0	0	0	0	0	0	0	0	0	-0.195006	0.266198	0.11197	0.343114	0.0123699	-0.0558489	0.0496094	0.0540019	-0.0334479	-0.085823	0.28269	0.214601	-0.00310147	0.00712472	-0.0398121	0.163341	-0.0224966	-0.0853197	0.0334229	0.16759	-0.070581	0.0222871	-0.176599	0.458094	0.00446511	0.0200515	0.0484092
1150	2H_716136526	2H	716136526	C	T	0.758389	0.241611	0	0	0	0	0	0	0	0	0	0	0	0	0	0	0	0.270041	0.0681406	0.0376787	0.389806	-0.00181015	0.0592088	-0.0135551	0.0607711	0.237732	-0.0981452	0.301953	0.243603	0.1082	0.203083	0.144239	0.184637	0.14765	0.0917919	0.083861	0.189917	0.465702	0.465702	0.465702	0.510092	0.0219322	-0.00446004	0.0214406
1151	2H_716199799	2H	716199799	G	A	0.758389	0.241611	0	0	0	0	0	0	0	0	0	0	0	0	0	0	0	0.270041	0.0681406	0.0376787	0.389806	-0.00181015	0.0592088	-0.0135551	0.0607711	0.237732	-0.0981452	0.301953	0.243603	0.1082	0.203083	0.144239	0.184637	0.14765	0.0917919	0.083861	0.189917	0.465702	0.465702	0.465702	0.510092	0.0219322	-0.00446004	0.0214406
1152	2H_716199820	2H	716199820	G	C	0.577181	0.422819	0	0	0	0	0	0	0	0	0	0	0	0	0	0	0	-0.0915548	0.0477023	0.265162	0.314306	-0.00880811	-0.00499883	0.0154957	0.0491257	0.0940433	-0.0950247	0.53504	0.193404	-0.0138307	0.139296	0.162118	0.149495	0.0556485	0.0256428	0.178978	0.153327	0.3866	-0.516331	-0.206218	0.417796	0.0782711	0.00342357	0.0546047
1153	2H_716227470	2H	716227470	G	C	0.449664	0.550336	0	0	0	0	0	0	0	0	0	0	0	0	0	0	0	0.0585834	-0.193156	-0.256649	0.310161	0.00238143	0.00768707	-0.025867	0.0485428	-0.149446	-0.149446	-0.149446	0.192439	0.0460449	-0.142229	-0.123101	0.147682	-0.0105686	-0.0367007	-0.136081	0.151668	-0.464812	0.390374	-0.00231535	0.413208	-0.0582392	0.00198377	-0.0511553
1154	2H_716349557	2H	716349557	A	G	0.818792	0.181208	0	0	0	0	0	0	0	0	0	0	0	0	0	0	0	-0.487973	0.0202297	0.425688	0.422749	-0.0126403	-0.0785141	0.0410546	0.0657535	-0.0219111	-0.0402152	0.588605	0.254422	-0.157056	0.0145363	0.117862	0.200439	-0.0767955	-0.0522998	0.209468	0.204795	0.114942	-0.226779	0.652499	0.558049	0.0979053	0.0140046	0.0657006
1155	2H_716349594	2H	716349594	G	C	0.818792	0.181208	0	0	0	0	0	0	0	0	0	0	0	0	0	0	0	-0.487973	0.0202297	0.425688	0.422749	-0.0126403	-0.0785141	0.0410546	0.0657535	-0.0219111	-0.0402152	0.588605	0.254422	-0.157056	0.0145363	0.117862	0.200439	-0.0767955	-0.0522998	0.209468	0.204795	0.114942	-0.226779	0.652499	0.558049	0.0979053	0.0140046	0.0657006
1156	2H_716350303	2H	716350303	C	G	0.818792	0.181208	0	0	0	0	0	0	0	0	0	0	0	0	0	0	0	-0.487973	0.0202297	0.425688	0.422749	-0.0126403	-0.0785141	0.0410546	0.0657535	-0.0219111	-0.0402152	0.588605	0.254422	-0.157056	0.0145363	0.117862	0.200439	-0.0767955	-0.0522998	0.209468	0.204795	0.114942	-0.226779	0.652499	0.558049	0.0979053	0.0140046	0.0657006
1157	2H_716367337	2H	716367337	C	T	0.758389	0.241611	0	0	0	0	0	0	0	0	0	0	0	0	0	0	0	0.270041	0.0681406	0.0376787	0.389806	-0.00181015	0.0592088	-0.0135551	0.0607711	0.237732	-0.0981452	0.301953	0.243603	0.1082	0.203083	0.144239	0.184637	0.14765	0.0917919	0.083861	0.189917	0.465702	0.465702	0.465702	0.510092	0.0219322	-0.00446004	0.0214406
1158	2H_716448783	2H	716448783	G	C	0.758865	0.241135	0	0	0	0	0	0	0	0	0	0	0	0	0	0	0	0.281566	0.0262961	-0.0538861	0.400338	-6.31952e-05	0.0748463	-0.0158032	0.0615429	0.305044	-0.0896706	0.27609	0.251685	0.172857	0.248138	0.130805	0.189851	0.207883	0.138624	0.0851147	0.195611	0.172472	0.172472	0.172472	0.510382	-0.031924	-0.0491864	-0.00970173
1159	2H_716449163	2H	716449163	T	C	0.583893	0.416107	0	0	0	0	0	0	0	0	0	0	0	0	0	0	0	-0.0888032	0.0276107	0.233102	0.313557	-0.00850729	-0.00830635	0.0115923	0.0490801	0.130276	0.130276	0.130276	0.193813	0.00492092	0.135731	0.158417	0.149153	0.0845927	0.0207738	0.17985	0.152969	0.308005	-0.470358	-0.244996	0.417101	0.0562795	-0.00612986	0.0389593
1160	2H_716449806	2H	716449806	G	A	0.581081	0.418919	0	0	0	0	0	0	0	0	0	0	0	0	0	0	0	-0.0626657	0.0173925	0.239973	0.315104	-0.00893222	-0.0144726	0.00823704	0.0491339	0.150997	-0.100824	0.549045	0.194239	0.011399	0.128058	0.155947	0.149971	0.091902	0.0114368	0.175418	0.153742	0.336953	-0.417	-0.182494	0.41563	0.0574292	-0.00717098	0.0421537
[truncated: 4,579 more rows]
[truncated: 65 more columns]
